# Supplementary material for: A multi‐omics study to monitor senescence‐associated secretory phenotypes of Alzheimer's disease
Source: Ann Clin Transl Neurol. 2024 Apr 11;11(5):1310–24. doi: 10.1002/acn3.52047 (PMC11093245; doi:10.1002/acn3.52047)
Supplement: Supplementary file 2 — Table S1. [file ACN3-11-1310-s005.xlsx]

## Sheet: Proteins
Supplementary Table 1: Mass spectrometric data of plasma proteomics analyzed by PD 2.5 software
Checked	Master	Accession	Ensembl Gene ID	Gene ID	Abundance Ratio: (Sample) / (Control)	Abundance Ratio Adj. P-Value: (Sample) / (Control)	Abundances (Grouped): Control	Abundances (Grouped): Sample	Abundances (Grouped) CV [%]: Control	Abundances (Grouped) CV [%]: Sample	Abundances (Normalized): F30: Control	Abundances (Normalized): F31: Control	Abundances (Normalized): F32: Control	Abundances (Normalized): F33: Control	Abundances (Normalized): F34: Control	Abundances (Normalized): F35: Control	Abundances (Normalized): F36: Control	Abundances (Normalized): F37: Control	Abundances (Normalized): F38: Control	Abundances (Normalized): F39: Control	Abundances (Normalized): F40: Control	Abundances (Normalized): F41: Control	Abundances (Normalized): F42: Control	Abundances (Normalized): F43: Control	Abundances (Normalized): F44: Control	Abundances (Normalized): F45: Control	Abundances (Normalized): F46: Control	Abundances (Normalized): F47: Control	Abundances (Normalized): F48: Control	Abundances (Normalized): F49: Control	Abundances (Normalized): F50: Control	Abundances (Normalized): F51: Control	Abundances (Normalized): F52: Control	Abundances (Normalized): F53: Control	Abundances (Normalized): F54: Control	Abundances (Normalized): F1: Sample	Abundances (Normalized): F2: Sample	Abundances (Normalized): F3: Sample	Abundances (Normalized): F4: Sample	Abundances (Normalized): F5: Sample	Abundances (Normalized): F6: Sample	Abundances (Normalized): F7: Sample	Abundances (Normalized): F8: Sample	Abundances (Normalized): F9: Sample	Abundances (Normalized): F10: Sample	Abundances (Normalized): F11: Sample	Abundances (Normalized): F12: Sample	Abundances (Normalized): F13: Sample	Abundances (Normalized): F14: Sample
TRUE	Master Protein	Q66K66	ENSG00000188760	hsa:130612; Q66K66	0.421	0.0558806	157.7	42.3	90.65	112.31	8.12285e+08	713996039	1.02088e+08	6.24456e+08	1.70105e+08	8.78449e+08	4.20406e+08	5.53633e+08	7.19639e+08	4.69044e+08	7.26066e+08	7.75102e+07	2.20342e+08	9.62752e+07	1.56828e+08	5.64072e+07	9.18541e+07	8.26391e+07	2.04309e+08	2.44336e+08	1.94712e+08	8.94063e+06	3.82893e+07	8.85198e+07	7.23743e+07	3.08606e+07	4.09039e+07	3.57153e+07	5.22256e+07	6.43891e+07	2.30977e+08	1.70175e+08	9.87426e+07	5.45274e+07	4.10114e+08	3.50024e+07	2.70962e+08	2.09701e+07	7.4009e+07
TRUE	Master Protein	P69905	ENSG00000188536; ENSG00000206172	hsa:3039; hsa:3040; P01922; P69905; Q1HDT5; Q3MIF5; Q53F97; Q96KF1; Q9NYR7; Q9UCM0	0.365	0.0189023	152.5	47.5	109.27	67.2	1.18887e+10	3.0255e+09	3.58827e+09	2.61162e+09	2.35173e+10	1.05287e+10	2.20562e+09	4.3953e+09	1.67351e+09	8.68152e+09	5.65106e+09	3.97377e+09	1.77913e+09	5.02042e+09	2.18192e+09	2.9562e+09	4.65729e+09	3.64014e+09	2.83583e+09	3.50198e+09	3.21063e+09	3.8705e+08	1.9538e+08	2.86114e+08	3.92528e+08	6.35211e+08	1.17985e+09	6.53206e+08	3.64986e+09	7.85939e+08	9.20198e+08	8.32766e+08	6.95478e+08	9.31423e+08	1.89959e+09	7.98544e+08	7.88588e+08	9.67019e+08	3.9882e+08
TRUE	Master Protein	P68871	ENSG00000244734	A4GX73; B2ZUE0; hsa:3043; P02023; P68871; Q13852; Q14481; Q14510; Q45KT0; Q549N7; Q6FI08; Q6R7N2; Q8IZI1; Q9BX96; Q9UCD6; Q9UCP8; Q9UCP9	0.444	0.080222	148	52	125.78	78.05	1.18257e+10	3.44821e+09	2.8809e+09	2.18891e+09	2.61496e+10	9.40198e+09	2.26296e+09	3.09253e+09	2.14975e+09	7.42684e+09	4.9052e+09	3.35995e+09	1.26203e+09	3.6057e+09	1.74694e+09	3.03058e+09	4.49003e+09	3.22634e+09	2.10273e+09	2.23314e+09	3.26931e+09	3.04527e+08	3.71954e+08	5.58499e+08	3.74818e+08	6.46654e+08	9.66416e+08	6.04789e+08	3.78314e+09	7.05768e+08	9.37302e+08	6.54771e+08	7.25705e+08	8.70195e+08	1.78647e+09	1e+09	6.50606e+08	1.06572e+09	3.4615e+08
TRUE	Master Protein	P02775	ENSG00000163736	B2R5F3; hsa:5473; P02775; Q6IBJ8	0.876	0.916772	131	69	78.02	124.65	1.07789e+08	1.03966e+08	7.64368e+07	8.35396e+07	1.89326e+07	5.61515e+07	1.76333e+08	1.63402e+08	8.72631e+07	3.12025e+07	2.99579e+07	5.33576e+07	1.79399e+07	1.23889e+07	1.93598e+08	1.55631e+08	2.15929e+08	1.33944e+08	2.57487e+08	2.4014e+07	1.40057e+08	7.80587e+07	3.6829e+07	1.37991e+07	1.36926e+07	9.54073e+06	1.97066e+08	1.10594e+08	9.69929e+07	1.55019e+08	1.33698e+08	1.49099e+08	7.81318e+07	4.56767e+06	3.52746e+06	1.09382e+07	1.67195e+07	3.05601e+06	7.51449e+06
TRUE	Master Protein	P80108	ENSG00000112293	hsa:2822; P80108; Q15127; Q15128; Q2M2F2; Q5T3Y0; Q7Z6T8; Q8TCV0; Q8WW82; Q96ID6; Q9H167; Q9H4M1; Q9UJC9	0.745	0.722837	126.9	73.1	42.57	48.68	7.01698e+07	7.09545e+07	4.16766e+07	3.63689e+07	5.80701e+07	8.19805e+07	6.65601e+07	6.2263e+07	4.08461e+07	6.82213e+07	7.22238e+07	3.34769e+07	5.49266e+07	6.10774e+07	4.20163e+07	4.83821e+07	4.56582e+07	2.13344e+07	7.9977e+07	6.4095e+07	8.5215e+07	6.83195e+06	8.57745e+06	1.86291e+07	5.95782e+07	3.22954e+07	2.39283e+07	4.92879e+07	3.91926e+07	4.46313e+07	3.50871e+07	3.78581e+07	3.64269e+07	2.16691e+07	8.21357e+07	4.79986e+07	3.34275e+07	4.39124e+07	7.56137e+07
TRUE	Master Protein	P43652	ENSG00000079557	A8K3E1; hsa:173; P43652; Q32MR3; Q4W5C5	0.699	0.602287	123.8	76.2	37.45	26.97	2.14605e+09	2.85621e+09	2.71253e+09	3.37261e+09	3.08172e+09	2.94996e+09	2.75452e+09	2.85565e+09	2.94427e+09	3.5189e+09	3.01753e+09	2.10799e+09	2.04819e+09	2.30988e+09	2.28005e+09	2.26166e+09	2.38539e+09	2.28329e+09	3.04112e+09	1.56386e+09	3.16616e+09	1.02449e+09	5.52845e+08	3.01429e+08	8.37182e+08	1.76804e+09	1.69638e+09	2.20292e+09	1.53546e+09	1.54328e+09	9.56275e+08	1.47547e+09	1.02915e+09	1.3613e+09	1.36361e+09	1.62167e+09	1.00749e+09	1.36024e+09	8.38902e+08
TRUE	Master Protein	P02753	ENSG00000138207	D3DR38; hsa:5950; O43478; O43479; P02753; Q5VY24; Q8WWA3; Q9P178	0.716	0.644538	123.8	76.2	131.18	33.5	7.14418e+08	1.2507e+09	9.09655e+08	8.17804e+08	6.98863e+08	5.32589e+08	4.9335e+08	7.06049e+08	5.77969e+08	9.79029e+08	8.8476e+08	9.80358e+08	7.86357e+08	1.00295e+09	6.76249e+08	1.0408e+09	5.6538e+08	7.26939e+08	6.86981e+08	8.32916e+08	7.47651e+08	3.67538e+09	8.71786e+09	7.25006e+09	4.08563e+09	7.25776e+08	8.69725e+08	7.18902e+08	6.40099e+08	6.90835e+08	2.77036e+08	3.76386e+08	7.29813e+08	4.70326e+08	5.69927e+08	4.90095e+08	5.52544e+08	6.49083e+08	9.66529e+08
TRUE	Master Protein	P02652	ENSG00000158874	B2R524; hsa:336; P02652	0.784	0.775847	123.2	76.8	26.88	31.63	6.94872e+09	1.28984e+10	1.2053e+10	1.21562e+10	6.99023e+09	1.02743e+10	8.05101e+09	1.04033e+10	7.31501e+09	1.17727e+10	8.16815e+09	9.9175e+09	1.39043e+10	1.40144e+10	1.01138e+10	1.08395e+10	1.09286e+10	8.15178e+09	1.33132e+10	1.1411e+10	1.48614e+10	9.25429e+09	5.47914e+09	5.623e+09	6.92432e+09	6.01259e+09	6.1212e+09	9.04614e+09	7.3421e+09	6.7529e+09	3.26555e+09	3.46448e+09	5.41954e+09	6.78469e+09	4.72073e+09	1.24547e+10	2.64394e+09	7.71407e+09	5.81207e+09
TRUE	Master Protein	Q9NQ79	ENSG00000095713	B1ALN4; hsa:55118; Q5T4F8; Q8N4H6; Q8TE52; Q9NQ78; Q9NQ79; Q9NQ80; Q9NW46	0.673	0.543876	122	78	23.98	59.72	2.41052e+07	2.3471e+07	1.14959e+07	2.66147e+07	1.97129e+07	2.10618e+07	2.82386e+07	2.27162e+07	2.43694e+07	1.0067e+07	1.65598e+07	1.95818e+07	2.89627e+07	1.56191e+07	2.33573e+07	1.90944e+07	2.37459e+07	1.99356e+07	2.92928e+07	2.42183e+07	2.78401e+07	1.78667e+07	2.52849e+07	2.81902e+07	1.64846e+07	2.08557e+07	3.56047e+07	1.48828e+07	2.09616e+07	2.04082e+07	9.23495e+06	5.35453e+06	5.37606e+06	3.53984e+07	1.14622e+07	1.33921e+07	1.10365e+07	3.778e+07	1.49182e+07
TRUE	Master Protein	Q96KN2	ENSG00000150656	hsa:84735; Q14D40; Q17S05; Q2TBG0; Q6UWK2; Q96KN2; Q9BT98	0.568	0.265143	121.3	78.7	69.32	54.54	7.1425e+07	6.48729e+07	3.02738e+07	1.41093e+08	5.17978e+07	5.76785e+07	8.54752e+07	7.70737e+07	1.03611e+08	8.79319e+07	5.39462e+07	3.7138e+07	3.5179e+07	1.51807e+07	2.51749e+07	3.04358e+07	2.68519e+06	1.58124e+07	3.14915e+07	6.07317e+07	1.00226e+08	3.08168e+07	4.06463e+06	3.14741e+07	1.04883e+07	1.39824e+07	2.99928e+07	2.62947e+07	2.11258e+07	2.40911e+07	4.66199e+07	4.40999e+07	3.34432e+07	2.71445e+07	4.58844e+07	1.37172e+07	5.79457e+07	2.71368e+07	3.2991e+07
TRUE	Master Protein	P02656	ENSG00000110245	hsa:345; P02656; Q08E83; Q6Q786	0.743	0.721222	121.1	78.9	61.98	53.54	1.1804e+09	2.49364e+09	1.75876e+09	1.25202e+09	1.44317e+09	1.10647e+09	1.7161e+09	9.8427e+08	9.70465e+08	4.0173e+09	8.94014e+08	1.82915e+09	1.86258e+09	1.99572e+09	9.47176e+08	2.17015e+09	1.18789e+09	1.72839e+09	1.96437e+09	1.79135e+09	1.45356e+09	5.05493e+07	5.5928e+07	7.25526e+07	1.57829e+08	1.13035e+09	9.14732e+08	1.45415e+09	8.68691e+08	1.34821e+09	7.06933e+08	6.52708e+08	1.07417e+09	8.36039e+08	7.8942e+08	6.78846e+08	8.05526e+08	2.09715e+09	2.23583e+09
TRUE	Master Protein	A0M8Q6		A0A075B6L1; A0M8Q6	0.877	0.916772	120.3	79.7	128.79	121.64	7.35601e+06	8.05075e+07	3.80194e+07	2.00047e+07	2.72874e+07	4.04653e+06	387123	6.42689e+06	3.30841e+07	1.8326e+07	7.35041e+07	1.33695e+08	1.35106e+07	2.42009e+07	2.17222e+08	4.4119e+07	1.70851e+07	3.90186e+07	1.56984e+07	6.08014e+06	3.17396e+07	508291	1.04674e+07	2.39086e+07	4.20616e+07	5.52105e+07	2.74994e+06	1.18923e+07	8.12938e+07	2.98199e+07	8.70685e+07	8.62425e+06	8.64541e+06	1.08403e+07	1.60452e+07	2.26761e+07	6.56194e+07	1.34658e+08	403128
TRUE	Master Protein	P02655	ENSG00000234906	C0JYY4; hsa:344; P02655; Q9BS39; Q9UDE3; Q9UNK3	0.667	0.5303	120.2	79.8	69.4	44.8	4.9239e+08	1.84615e+09	9.09812e+08	6.82684e+08	9.52583e+08	4.92067e+08	4.8739e+08	6.01485e+08	3.36932e+08	2.6019e+09	7.1826e+08	8.18476e+08	1.03997e+09	7.35708e+08	3.23988e+08	5.60361e+08	6.28166e+08	4.33657e+08	9.11346e+08	8.18641e+08	9.59368e+08	5.02326e+08	1.48893e+08	3.30914e+08	2.82401e+08	8.66783e+08	3.45157e+08	4.28645e+08	3.51792e+08	4.94951e+08	2.09419e+08	2.94122e+08	3.79988e+08	4.20754e+08	2.03436e+08	2.85138e+08	2.29239e+08	8.92065e+08	4.16754e+08
TRUE	Master Protein	P03951	ENSG00000088926	D3DP64; hsa:2160; P03951; Q4W5C2; Q9Y495	0.895	0.933168	117	83	102.46	32.41	4.30122e+07	4.72794e+07	5.23496e+07	5.83939e+07	3.10478e+07	3.72221e+07	3.70184e+07	4.54343e+07	1.40233e+07	5.34599e+07	3.63283e+07	4.02828e+07	5.18328e+07	3.33952e+07	3.79732e+07	4.05367e+07	1.64922e+07	3.09002e+07	4.58108e+07	4.08928e+07	3.64992e+07	3.92145e+07	2.61249e+07	2.04965e+07	2.76194e+08	2.19756e+07	2.63445e+07	4.38727e+07	1.98863e+07	5.24479e+07	2.50531e+07	4.22731e+07	4.2225e+07	3.09134e+07	5.86872e+07	2.7654e+07	2.87968e+07	3.025e+07	3.03495e+07
TRUE	Master Protein	P29622	ENSG00000100665	hsa:5267; P29622; Q53XB5; Q86TR9; Q96BZ5	0.79	0.780553	116.4	83.6	51.4	39.31	5.82511e+08	5.09508e+08	2.50934e+08	5.79404e+08	2.5991e+08	5.64974e+08	4.82151e+08	4.41033e+08	4.17096e+08	4.11585e+08	5.0509e+08	1.47025e+08	3.86638e+08	1.66957e+08	2.45222e+08	1.82678e+08	1.23818e+08	1.70151e+08	3.20912e+08	3.26644e+08	2.92562e+08	9.30034e+07	1.99018e+08	1.22517e+08	1.00741e+08	2.14856e+08	2.3851e+08	1.8262e+08	2.07875e+08	2.06768e+08	2.01972e+08	3.17046e+08	3.62849e+08	1.45168e+08	4.97086e+08	2.06921e+08	4.058e+08	1.39084e+08	4.33455e+08
TRUE	Master Protein	P04196	ENSG00000113905	B9EK35; D3DNU7; hsa:3273; P04196	0.769	0.741036	116.1	83.9	43.78	30.95	2.69061e+09	2.66216e+09	1.90133e+09	2.13419e+09	1.74301e+09	2.8266e+09	2.28657e+09	3.45618e+09	2.26015e+09	1.99565e+09	2.09481e+09	1.97134e+09	2.02113e+09	1.90811e+09	2.00234e+09	1.42953e+09	1.6721e+09	1.2436e+09	1.83995e+09	2.1068e+09	1.72016e+09	4.86536e+08	3.00307e+08	3.15111e+08	3.00765e+08	1.58232e+09	1.70095e+09	2.27124e+09	1.13408e+09	1.33607e+09	1.65281e+09	2.02155e+09	1.33837e+09	1.36043e+09	3.02371e+09	1.72299e+09	1.44954e+09	8.86304e+08	8.64498e+08
TRUE	Master Protein	P05160	ENSG00000143278	A8K3E5; hsa:2165; P05160; Q5VYL5	1.062	0.992537	116	84	74.83	62.22	1.98051e+08	5.94064e+08	2.37113e+09	1.15081e+09	1.64041e+09	1.59725e+08	1.22025e+08	7.04436e+08	1.58004e+08	1.13143e+09	1.43971e+09	1.78584e+09	2.50373e+09	2.47334e+09	2.12678e+09	2.18629e+09	1.98349e+09	1.87107e+09	2.38689e+09	2.17498e+09	1.65949e+09	1.03009e+08	6.28115e+07	5.94656e+07	4.6904e+07	1.63284e+09	1.19827e+09	1.10894e+09	1.04173e+09	7.94306e+08	1.41742e+08	1.29958e+08	1.83726e+08	8.32657e+08	1.43775e+08	1.8212e+09	1.01812e+08	1.33093e+09	1.06746e+09
TRUE	Master Protein	O14791	ENSG00000100342	A5PLQ4; B4DU12; E9PF24; hsa:8542; O14791; O60804; Q5R3P7; Q5R3P8; Q96AB8; Q96PM4; Q9BQ03	0.835	0.856671	115.3	84.7	63.41	42.59	1.63843e+08	3.06566e+08	8.83487e+07	1.50945e+08	9.78123e+07	1.2121e+08	1.83615e+08	2.52863e+08	1.99829e+08	2.77922e+08	1.47538e+08	1.37071e+08	5.9964e+07	6.46378e+07	5.59469e+07	1.24993e+08	8.18636e+07	1.21489e+08	8.58047e+07	6.71545e+07	2.27179e+08	2.82799e+08	4.61887e+08	4.24387e+08	3.59973e+08	8.6329e+07	1.0848e+08	1.01822e+08	7.61317e+07	9.32632e+07	1.51419e+08	1.99925e+08	1.47709e+08	1.17767e+08	1.44699e+08	4.0394e+07	1.16058e+08	1.34562e+08	8.37493e+07
TRUE	Master Protein	P02765	ENSG00000145192	A8K9N6; B2R7G1; hsa:197; O14961; O14962; P02765; Q9P152	0.835	0.856671	115.2	84.8	26.78	28.89	2.70933e+09	3.98827e+09	3.84601e+09	3.64768e+09	3.5863e+09	4.21545e+09	2.36412e+09	3.82057e+09	2.18471e+09	3.8267e+09	2.6276e+09	2.64058e+09	3.73651e+09	4.708e+09	3.36291e+09	2.97181e+09	3.08151e+09	2.80195e+09	3.05036e+09	2.56143e+09	3.57893e+09	2.85871e+09	5.27309e+09	5.27815e+09	1.6401e+09	2.35274e+09	1.6438e+09	2.22325e+09	2.30105e+09	2.49373e+09	1.35939e+09	1.64604e+09	2.16156e+09	1.47261e+09	3.09259e+09	2.12618e+09	2.36719e+09	2.88508e+09	2.88226e+09
TRUE	Master Protein	P02766	ENSG00000118271	hsa:7276; P02766; Q549C7; Q6IB96; Q9UBZ6; Q9UCM9	0.649	0.482216	115	85	41.3	42.99	2.68135e+09	2.76377e+09	2.0587e+09	2.22001e+09	1.81614e+09	2.41496e+09	2.51413e+09	2.55679e+09	1.94095e+09	2.5822e+09	2.45373e+09	1.82412e+09	1.89475e+09	2.05699e+09	1.55498e+09	1.91763e+09	1.8572e+09	1.54888e+09	1.65001e+09	2.22329e+09	2.35334e+09	3.86466e+09	4.94026e+09	5.65644e+09	1.49742e+09	2.15162e+09	2.45412e+09	2.18755e+09	1.95082e+09	2.26541e+09	1.58592e+09	1.99685e+09	2.70765e+09	1.78878e+09	2.16649e+09	1.94083e+09	1.79028e+09	8.397e+08	1.32116e+09
TRUE	Master Protein	P06396	ENSG00000148180	A2A418; A8MUD1; A8MYN7; B7Z373; B7Z5V1; F5H1A8; hsa:2934; P06396; Q5T0I2; Q8WVV7	0.772	0.746275	112.9	87.1	36.82	20.74	1.14901e+09	9.43191e+08	8.8073e+08	1.77978e+09	1.19205e+09	1.1539e+09	9.66856e+08	1.383e+09	1.08167e+09	1.1961e+09	1.26852e+09	9.35676e+08	1.58178e+09	1.27766e+09	1.14841e+09	8.89198e+08	1.13108e+09	9.96104e+08	1.58565e+09	1.4572e+09	1.14666e+09	1.32594e+09	5.12233e+08	1.69772e+08	1.19131e+07	9.35183e+08	1.27151e+09	8.75007e+08	7.60256e+08	8.62727e+08	7.32027e+08	6.75523e+08	1.26566e+09	8.54169e+08	9.51782e+08	7.81917e+08	1.17325e+09	1.37218e+09	1.01614e+09
TRUE	Master Protein	P35858	ENSG00000099769	B4DZY8; E9PGU3; hsa:3483; P35858	0.769	0.741036	111.4	88.6	44.31	40.97	2.75451e+08	1.79509e+08	2.26085e+08	2.34071e+08	1.93112e+08	1.81116e+08	2.75258e+08	1.92265e+08	1.24649e+08	2.45348e+08	1.87765e+08	1.3534e+08	1.98649e+08	1.16041e+08	1.18475e+08	1.92971e+08	1.24008e+08	1.77331e+08	2.32717e+08	1.50405e+08	1.87412e+08	4.1988e+07	1.51455e+07	2.18071e+07	6.41064e+07	1.45765e+08	1.85596e+08	1.29872e+08	1.30824e+08	9.01938e+07	1.69359e+08	2.17786e+08	1.41916e+08	1.79369e+08	1.21883e+08	1.60012e+08	1.34551e+08	1.16347e+08	2.04786e+08
TRUE	Master Protein	P03952	ENSG00000164344	A6NH96; B2R8H9; hsa:3818; P03952; Q17RE8; Q17RE9; Q4W5C3	0.814	0.836445	111.4	88.6	41.67	17.03	4.99554e+08	610954106	5.68053e+08	4.79172e+08	3.55665e+08	3.80833e+08	2.36679e+08	5.09588e+08	3.79871e+08	4.81693e+08	3.35181e+08	4.15858e+08	4.68231e+08	4.83256e+08	3.24593e+08	4.75422e+08	3.7212e+08	4.79291e+08	4.77153e+08	4.82374e+08	4.61137e+08	6.2502e+07	4.01074e+07	5.36923e+07	1.40892e+08	3.74403e+08	3.74669e+08	3.78314e+08	3.43734e+08	4.64287e+08	4.15718e+08	4.16273e+08	3.54265e+08	3.8681e+08	4.26009e+08	2.63005e+08	3.84393e+08	3.35035e+08	4.06994e+08
TRUE	Master Protein	P20851	ENSG00000123843	A5JYP8; D3DT81; hsa:725; P20851; Q5VVR0; Q9BS25	0.827	0.856671	111.3	88.7	38.16	36.81	2.15997e+08	168412739	1.26337e+08	1.43146e+08	1.04057e+08	1.31463e+08	2.01081e+08	1.72779e+08	1.16475e+08	1.45159e+08	8.09599e+07	7.6109e+07	1.32756e+08	9.11227e+07	6.27662e+07	1.03983e+08	9.31664e+07	1.12808e+08	9.5924e+07	1.15502e+08	1.34849e+08	9.56535e+07	1.11489e+08	1.84657e+08	2.86573e+08	9.9575e+07	1.11433e+08	8.03551e+07	5.96694e+07	1.40826e+08	1.50465e+08	1.67416e+08	1.18715e+08	1.55991e+08	1.52851e+08	8.23072e+07	1.26292e+08	9.28612e+07	8.1343e+07
TRUE	Master Protein	P02787	ENSG00000091513	hsa:7018; O43890; P02787; Q1HBA5; Q9NQB8; Q9UHV0	0.859	0.90552	110.5	89.5	30.86	16.91	7.43418e+10	6.55367e+10	7.651e+10	8.46328e+10	6.12125e+10	7.32527e+10	7.37591e+10	7.59959e+10	5.47331e+10	7.00653e+10	6.89896e+10	6.21412e+10	9.15536e+10	6.87912e+10	7.93561e+10	6.79944e+10	6.27339e+10	6.3749e+10	6.76736e+10	7.40159e+10	5.91697e+10	2.69426e+10	2.29543e+10	2.60279e+10	1.71205e+10	6.63807e+10	6.14453e+10	4.7021e+10	4.84176e+10	4.62583e+10	4.25404e+10	4.67e+10	4.61612e+10	5.22418e+10	5.18877e+10	7.69585e+10	5.8034e+10	5.75707e+10	5.18889e+10
TRUE	Master Protein	P02768	ENSG00000163631	E7ESS9; hsa:213; O95574; P02768; P04277; Q13140; Q645G4; Q68DN5; Q6UXK4; Q86YG0; Q8IUK7; Q9P157; Q9P1I7; Q9UHS3; Q9UJZ0	0.962	0.973532	110.4	89.6	10.91	10.61	7.49779e+11	7.7401e+11	8.59438e+11	7.16998e+11	8.422e+11	7.66961e+11	7.01028e+11	7.1904e+11	7.8431e+11	7.39671e+11	8.37083e+11	8.74906e+11	7.8186e+11	9.05907e+11	8.4122e+11	8.85957e+11	9.10336e+11	8.59951e+11	8.27995e+11	8.08097e+11	7.97329e+11	9.9469e+11	1.01377e+12	9.58887e+11	1.02195e+12	7.13111e+11	6.26119e+11	7.40342e+11	6.79108e+11	6.92834e+11	5.62136e+11	5.90418e+11	5.50947e+11	5.76798e+11	6.71834e+11	7.08829e+11	6.40077e+11	8.06221e+11	6.41171e+11
TRUE	Master Protein	P00488	ENSG00000124491	hsa:2162; P00488; Q59HA7; Q8N6X2; Q96P24; Q9BX29	1.022	0.98474	110.3	89.7	77.63	39.38	1.07215e+08	8.85534e+07	4.4639e+07	1.48444e+08	6.13534e+07	1.17783e+08	7.51926e+07	9.35353e+07	1.02015e+08	7.75647e+07	6.26502e+07	6.79092e+07	8.33841e+07	5.97892e+07	4.51395e+07	4.09906e+07	3.00018e+07	7.18899e+07	7.5218e+07	7.72273e+07	7.18112e+07	3.14624e+08	7.99177e+06	5.05948e+06	5.68309e+06	9.62502e+07	7.77047e+07	4.18561e+07	7.92744e+07	5.55779e+07	1.07963e+08	1.03896e+08	1.03912e+08	4.5813e+07	1.21147e+08	5.6874e+07	8.91557e+07	7.17719e+07	1.28677e+08
TRUE	Master Protein	P00734	ENSG00000180210	B2R7F7; B4E1A7; hsa:2147; P00734; Q4QZ40; Q53H04; Q53H06; Q69EZ7; Q7Z7P3; Q9UCA1	0.865	0.909324	109.9	90.1	38.77	13.19	3.00121e+09	2.89657e+09	3.25804e+09	2.88516e+09	1.99741e+09	2.42293e+09	2.46869e+09	3.52655e+09	1.7444e+09	3.41904e+09	2.32754e+09	2.78356e+09	2.80005e+09	2.60507e+09	2.05427e+09	3.446e+09	2.47036e+09	2.691e+09	3.07239e+09	2.74656e+09	2.74433e+09	8.6975e+08	6.76748e+08	3.39366e+08	3.68388e+08	2.10004e+09	2.15098e+09	2.21301e+09	1.86604e+09	2.50754e+09	1.93537e+09	2.00954e+09	2.16291e+09	2.28521e+09	2.38259e+09	2.30084e+09	1.97705e+09	2.02128e+09	2.28903e+09
TRUE	Master Protein	P26927		A6NLA3; A8MSX3; hsa:4485; P26927; Q13350; Q14870; Q6GTN4	0.964	0.973532	109.7	90.3	39.78	46.55	9.408e+07	6.8451e+07	8.39902e+07	8.06657e+07	3.12153e+07	7.3555e+07	8.90994e+07	9.69779e+07	5.4852e+07	2.49471e+07	5.35799e+07	4.29412e+07	6.31968e+07	7.40527e+07	6.00179e+07	7.29815e+07	5.50498e+07	6.19366e+07	6.26502e+07	5.92778e+07	4.86242e+07	4.21706e+06	3.72076e+07	8.40321e+07	1.77358e+07	4.33194e+07	5.74171e+07	3.57553e+07	4.4952e+07	5.3198e+07	6.04415e+07	1.01824e+08	7.64881e+07	9.81384e+07	1.62024e+08	6.53576e+07	7.35432e+07	4.7045e+07	3.64006e+07
TRUE	Master Protein	O95445	ENSG00000204444; ENSG00000206409; ENSG00000224290; ENSG00000226215; ENSG00000227567; ENSG00000231974; ENSG00000235754	B0UX98; hsa:55937; O95445; Q5SRP4; Q9P046; Q9UMP6	0.829	0.856671	108.3	91.7	44.86	26.2	3.21049e+08	267663910	3.04705e+08	3.5539e+08	2.13075e+08	2.57949e+08	2.49708e+08	3.111e+08	2.19519e+08	3.43226e+08	2.06793e+08	2.55229e+08	3.37294e+08	2.69122e+08	1.30518e+08	3.16925e+08	2.10055e+08	2.96129e+08	2.72872e+08	2.10403e+08	2.56099e+08	2.80397e+07	2.36985e+06	7.11343e+06	8.80952e+07	2.01415e+08	1.33761e+08	2.72141e+08	2.26802e+08	2.50043e+08	1.93018e+08	1.95147e+08	2.36352e+08	1.59768e+08	2.43122e+08	1.91608e+08	1.72677e+08	2.48779e+08	2.38627e+08
TRUE	Master Protein	P00748	ENSG00000131187	hsa:2161; P00748; P78339	0.952	0.973532	107.8	92.2	57.91	48.62	1.38788e+08	2.71477e+08	1.40995e+08	2.86351e+08	1.13964e+08	1.25954e+08	1.51682e+08	1.75993e+08	1.03983e+08	1.73292e+08	1.39842e+08	1.61244e+08	4.33104e+08	3.35415e+08	9.79924e+07	1.62883e+08	2.37565e+08	1.89436e+08	1.23257e+08	1.5701e+08	2.7242e+08	5.31267e+07	2.23718e+07	5.3434e+07	3.62572e+07	2.47088e+08	2.27504e+08	1.54649e+08	1.07796e+08	3.7594e+08	8.74113e+07	1.11137e+08	1.15104e+08	9.56352e+07	1.27859e+08	2.88756e+08	3.91406e+08	2.02657e+08	1.29685e+08
TRUE	Master Protein	P27169	ENSG00000005421	B2RA40; hsa:5444; P27169; Q16052; Q6B0J6; Q9UCB1	0.833	0.856671	107.6	92.4	47.43	26.24	6.5354e+08	5.92575e+08	7.33487e+08	7.50615e+08	3.91614e+08	7.56405e+08	1.05369e+09	8.06325e+08	5.30684e+08	7.80355e+08	4.81866e+08	3.9704e+08	6.33969e+08	3.93987e+08	3.96962e+08	5.38334e+08	2.56795e+08	4.72054e+08	5.36527e+08	5.32663e+08	4.93959e+08	4.18516e+08	3.25533e+07	1.25611e+08	2.27569e+07	3.84304e+08	4.14319e+08	5.49385e+08	3.51218e+08	5.41736e+08	3.7854e+08	5.23114e+08	7.04915e+08	4.59159e+08	6.51038e+08	3.65974e+08	5.01671e+08	3.89861e+08	5.61913e+08
TRUE	Master Protein	P02647	ENSG00000118137	A8K866; hsa:335; P02647; Q6LDN9; Q6Q785; Q9UCS8; Q9UCT8	0.953	0.973532	107.5	92.5	39.77	14.42	4.69973e+10	5.84186e+10	4.29173e+10	5.49648e+10	4.16397e+10	4.77645e+10	6.33378e+10	5.58948e+10	4.8309e+10	5.38016e+10	5.07076e+10	4.37215e+10	5.27175e+10	4.92866e+10	3.86083e+10	5.37985e+10	3.93259e+10	3.68097e+10	4.84668e+10	5.35972e+10	4.5616e+10	1.41048e+10	3.91063e+09	6.29428e+09	5.50998e+09	3.08191e+10	3.5285e+10	4.78665e+10	4.00919e+10	4.28802e+10	4.05868e+10	4.11469e+10	3.90921e+10	3.70857e+10	4.71572e+10	3.19673e+10	3.15759e+10	4.20478e+10	5.19649e+10
TRUE	Master Protein	P51884	ENSG00000139329	B2R6R5; hsa:4060; P51884; Q96QM7	0.833	0.856671	107.4	92.6	24.55	25.88	2.8528e+08	3.27153e+08	1.8617e+08	2.9141e+08	1.68885e+08	3.29206e+08	3.43218e+08	2.79295e+08	2.83783e+08	2.59705e+08	3.10941e+08	1.47244e+08	2.56435e+08	2.48719e+08	2.49361e+08	2.10278e+08	1.6371e+08	2.22739e+08	2.98169e+08	2.63035e+08	2.13394e+08	1.94476e+08	3.40667e+08	3.67294e+08	1.69213e+08	2.2382e+08	2.58066e+08	2.19179e+08	1.15419e+08	1.63725e+08	2.54276e+08	2.28141e+08	2.03364e+08	2.40382e+08	2.6543e+08	1.89202e+08	2.87737e+08	2.72369e+08	2.05457e+08
TRUE	Master Protein	P07357	ENSG00000157131	A2RUI4; A2RUI5; hsa:731; P07357; Q13668; Q9H130	0.896	0.933168	106.4	93.6	59.25	17.21	4.41519e+08	3.1015e+08	5.15727e+08	2.8925e+08	2.32746e+08	3.21542e+08	2.44491e+08	3.59351e+08	2.98946e+08	2.7956e+08	2.8007e+08	2.26253e+08	3.00485e+08	2.44348e+08	2.24965e+08	2.38606e+08	3.08107e+08	2.60694e+08	2.92652e+08	2.91609e+08	3.19121e+08	3.67297e+08	1.15148e+09	8.86638e+08	2.89653e+08	2.40563e+08	2.05594e+08	2.05901e+08	2.58919e+08	3.44054e+08	2.76509e+08	3.05107e+08	2.13012e+08	3.06417e+08	3.41467e+08	2.44936e+08	2.60896e+08	2.65134e+08	2.52009e+08
TRUE	Master Protein	Q08380	ENSG00000108679	hsa:3959; Q08380; Q7M4S0; Q9UCH8; Q9UCH9; Q9UCI0	0.834	0.856671	106.4	93.6	52.17	39.09	9.31625e+07	1.37516e+08	1.55234e+08	1.18616e+08	1.075e+08	1.34595e+08	2.03547e+08	1.67671e+08	1.01707e+08	2.28043e+08	7.69442e+07	1.11953e+08	7.29828e+07	8.9375e+07	1.00289e+08	3.45682e+07	7.23226e+07	6.16806e+07	9.7154e+07	9.4212e+07	1.91764e+08	4.64099e+07	5.58142e+06	2.66359e+07	8.2291e+07	6.76636e+07	1.45577e+08	5.42938e+07	2.11134e+07	1.02288e+08	9.7364e+07	7.56207e+07	4.35444e+07	6.74368e+07	9.48615e+07	8.55178e+07	1.42758e+08	1.14084e+08	9.37874e+07
TRUE	Master Protein	A0A0B4J1X5	ENSG00000224650; ENSG00000282305	A0A0B4J1X5	0.944	0.97284	105.6	94.4	51.94	47.01	1.26273e+07	3.66352e+07	1.70897e+07	1.62289e+07	1.83196e+07	3.25037e+07	3.01697e+07	2.67813e+07	2.20392e+07	2.19111e+07	2.89148e+07	1.78686e+07	3.81593e+07	2.64994e+07	2.56622e+07	1.61171e+07	2.61909e+07	3.84892e+07	2.2028e+07	5.00527e+07	3.45501e+07	3.24672e+07	9.05702e+07	3.71514e+07	2.54011e+07	3.84289e+07	3.30843e+07	3.28214e+07	1.29793e+07	2.36685e+07	2.11423e+07	1.49172e+07	1.60201e+07	1.55124e+07	3.56543e+07	2.14854e+07	4.80174e+07	9.49618e+06	1.58557e+07
TRUE	Master Protein	P07358	ENSG00000021852	A1L4K7; hsa:732; P07358	1	0.980415	105.6	94.4	44.81	30.54	4.15963e+08	3.98183e+08	2.92081e+08	2.83183e+08	1.7645e+08	2.69216e+08	4.02288e+08	3.73865e+08	3.57261e+08	3.23231e+08	2.76613e+08	1.67316e+08	2.93085e+08	1.69946e+08	1.46048e+08	1.93482e+08	1.55273e+08	2.06329e+08	2.44869e+08	2.39218e+08	3.15948e+08	6.6293e+08	1.68781e+08	4.58784e+07	2.94017e+08	2.31317e+08	1.79846e+08	2.20792e+08	3.32675e+08	3.36053e+08	4.33124e+08	3.60111e+08	2.62582e+08	3.95965e+08	3.29632e+08	2.96551e+08	2.87105e+08	1.61314e+08	2.90272e+08
TRUE	Master Protein	P01042	ENSG00000113889	A8K474; B2RCR2; C9JEX1; hsa:3827; P01042; P01043; Q53EQ0; Q6PAU9; Q7M4P1	0.896	0.933168	105	95	41.47	12.93	3.30334e+09	4.08367e+09	3.00532e+09	3.05505e+09	2.597e+09	2.44372e+09	2.85728e+09	3.26448e+09	3.04897e+09	3.19393e+09	2.92166e+09	2.8348e+09	3.14828e+09	2.962e+09	2.59492e+09	2.70258e+09	2.69481e+09	2.56275e+09	3.52599e+09	3.52247e+09	3.22965e+09	4.35513e+08	2.98656e+08	2.78019e+08	2.54932e+08	3.10601e+09	2.7703e+09	2.56345e+09	2.33153e+09	3.26676e+09	2.62607e+09	2.26966e+09	2.3926e+09	2.49889e+09	2.85783e+09	3.09023e+09	2.56851e+09	2.88785e+09	2.81091e+09
TRUE	Master Protein	P07225	ENSG00000184500	A8KAC9; D3DN28; hsa:5627; P07225; Q15518; Q7Z715; Q9UCZ8	0.928	0.964718	104.7	95.3	43.23	20.3	5.78084e+08	4.8312e+08	5.05538e+08	5.74671e+08	3.81469e+08	5.57013e+08	2.79223e+08	5.80762e+08	3.28243e+08	5.11312e+08	3.9839e+08	3.62815e+08	4.25727e+08	4.18729e+08	2.56112e+08	3.11351e+08	3.87191e+08	3.42865e+08	3.72024e+08	4.84569e+08	5.01732e+08	9.40274e+07	1.20979e+08	6.23053e+07	3.1118e+07	3.58568e+08	3.88628e+08	3.74979e+08	3.52162e+08	5.13933e+08	3.38552e+08	4.1831e+08	2.97714e+08	4.68388e+08	4.94404e+08	4.08643e+08	3.96787e+08	3.29876e+08	2.52518e+08
TRUE	Master Protein	P02649	ENSG00000130203	B2RC15; C0JYY5; hsa:348; P02649; Q9P2S4	1.022	0.98474	104.7	95.3	88.63	21.98	1.74569e+09	2.90176e+09	1.70038e+09	1.82296e+09	1.8525e+09	1.82627e+09	1.47283e+09	1.802e+09	1.20684e+09	8.04933e+09	1.77754e+09	1.37406e+09	1.81563e+09	1.75516e+09	7.34593e+08	1.74449e+09	8.96251e+08	1.90455e+09	1.94497e+09	1.31783e+09	1.61351e+09	4.3775e+08	1.25267e+08	9.87338e+07	1.02504e+08	1.64578e+09	1.47595e+09	1.51885e+09	1.59219e+09	2.15586e+09	1.89031e+09	1.12389e+09	1.74982e+09	1.28569e+09	1.09708e+09	1.63084e+09	1.91461e+09	1.83219e+09	1.35382e+09
TRUE	Master Protein	P01024	ENSG00000125730	A7E236; hsa:718; P01024	0.919	0.951366	104.7	95.3	23.36	26.4	2.95277e+10	3.58063e+10	2.49661e+10	3.89333e+10	2.60994e+10	2.96066e+10	4.28157e+10	3.40694e+10	3.20992e+10	3.54375e+10	3.02781e+10	2.19158e+10	2.58387e+10	1.76075e+10	2.21216e+10	1.93789e+10	2.38596e+10	2.15462e+10	2.4603e+10	2.60415e+10	3.29006e+10	2.39462e+10	3.22809e+10	2.82874e+10	1.8119e+10	2.2883e+10	2.18505e+10	2.00304e+10	2.24416e+10	2.69045e+10	2.64963e+10	3.74404e+10	2.48958e+10	2.92367e+10	3.70815e+10	2.00235e+10	2.948e+10	2.33303e+10	1.8379e+10
TRUE	Master Protein	P02774	ENSG00000145321	B4DPP2; D6RAK8; hsa:2638; P02774; Q16309; Q16310; Q53F31; Q6GTG1	1.01	0.98202	104.3	95.7	32.42	13.97	7.26496e+09	7.36834e+09	9.07416e+09	6.30521e+09	7.23842e+09	6.32378e+09	5.96936e+09	6.44105e+09	5.85558e+09	6.64403e+09	6.33836e+09	4.92889e+09	6.34534e+09	4.99131e+09	4.8903e+09	8.07089e+09	5.82311e+09	5.92375e+09	6.42143e+09	7.16967e+09	5.97639e+09	2.84699e+09	1.1806e+09	6.3211e+08	6.83595e+09	6.9919e+09	5.98039e+09	5.95135e+09	5.36284e+09	6.88996e+09	5.0232e+09	5.74621e+09	5.12835e+09	6.2594e+09	5.80455e+09	5.43225e+09	5.98624e+09	6.44996e+09	6.43619e+09
TRUE	Master Protein	P02654	ENSG00000130208	B2R526; hsa:341; P02654; Q6IB97	0.943	0.97284	104.1	95.9	75.35	33.9	8.33437e+08	2.06378e+09	6.13284e+08	1.61351e+09	8.24184e+08	1.06919e+09	8.64311e+08	1.159e+09	8.94435e+08	3.08293e+09	1.07672e+09	5.99908e+08	1.29215e+09	5.8276e+08	3.91732e+08	5.97148e+08	4.95662e+08	6.69898e+08	9.49679e+08	1.06859e+09	1.20137e+09	9.19512e+07	2.61044e+07	3.60952e+07	7.56908e+07	8.47378e+08	7.67263e+08	6.33356e+08	6.67986e+08	1.10103e+09	5.46421e+08	2.87571e+08	1.01053e+09	7.37917e+08	4.86518e+08	6.45195e+08	2.4152e+08	6.03071e+08	1.04001e+09
TRUE	Master Protein	P06733	ENSG00000074800	B2RD59; hsa:2023; P06733; P22712; Q16704; Q4TUS4; Q53FT9; Q53HR3; Q658M5; Q6GMP2; Q71V37; Q7Z3V6; Q8WU71; Q96GV1; Q9BT62; Q9UCH6; Q9UM55	0.747	0.723521	103.9	96.1	238.42	51.73	9.60755e+06	9.51939e+06	6.17801e+06	7.64278e+06	5.58048e+06	9.65539e+06	1.10472e+07	1.46283e+07	7.84106e+06	6.81275e+06	7.84876e+06	7.38009e+06	1.15225e+07	4.22229e+06	1.17545e+07	1.37595e+07	6.70843e+06	1.2354e+07	1.2471e+07	1.1687e+07	1.07637e+07	1.47554e+07	1.08147e+08	2.8582e+08	4.22386e+08	1.02822e+07	1.42899e+07	1.11838e+07	6.09441e+06	1.55689e+07	7.3999e+06	5.70931e+06	8.66298e+06	9.96183e+06	7.34478e+06	1.05633e+07	7.06069e+06	3.68304e+06	6.16197e+06
TRUE	Master Protein	O43866	ENSG00000073754	A8K7M5; hsa:922; O43866; Q6UX63	0.881	0.917918	103.8	96.2	55.03	45.39	1.73389e+08	5.44062e+08	3.2066e+08	5.7256e+08	4.54135e+08	5.74809e+08	4.90543e+08	6.84206e+08	4.7313e+08	8.95922e+08	3.5207e+08	4.40058e+08	4.38571e+08	1.12646e+09	2.37439e+08	7.68979e+08	5.87027e+08	1.37122e+09	2.81119e+08	2.34163e+08	3.47687e+08	6.45536e+08	3.84086e+08	3.02232e+08	2.43497e+08	3.99527e+08	4.54261e+08	3.58364e+08	3.47229e+08	4.3342e+08	5.43282e+08	3.32847e+08	4.80315e+08	3.96866e+08	3.59798e+08	2.79622e+08	5.7625e+08	3.06879e+08	1.26642e+09
TRUE	Master Protein	P08603	ENSG00000000971	A5PL14; hsa:3075; P08603; P78435; Q14570; Q2TAZ5; Q38G77; Q5TFM3; Q8N708; Q9NU86	0.978	0.976239	103.6	96.4	22.64	15.19	6.22528e+09	5.47038e+09	4.08616e+09	5.70817e+09	3.52144e+09	4.97571e+09	6.00786e+09	6.46839e+09	4.57888e+09	4.74391e+09	4.56801e+09	4.31294e+09	3.87356e+09	3.46158e+09	3.85694e+09	3.45667e+09	3.81366e+09	3.83251e+09	4.48342e+09	4.58031e+09	5.67325e+09	3.59178e+09	5.16938e+09	3.89205e+09	2.25302e+09	4.59164e+09	4.98582e+09	3.92788e+09	4.09388e+09	4.99914e+09	4.13771e+09	5.10889e+09	4.83709e+09	4.20972e+09	5.72718e+09	4.44279e+09	4.16992e+09	3.78949e+09	3.70315e+09
TRUE	Master Protein	P02745	ENSG00000173372	B2R4X2; hsa:712; P02745; Q5T963	0.936	0.97284	103.3	96.7	142.72	33.08	1.84374e+08	1.76508e+08	1.06457e+08	1.65606e+08	1.87441e+08	1.57685e+08	1.20836e+08	2.73724e+08	1.57843e+08	2.83204e+08	1.83254e+08	1.49098e+08	1.53352e+08	8.34451e+07	8.72877e+07	1.11934e+08	8.86001e+07	1.6194e+08	1.28057e+08	1.09581e+08	1.55282e+08	1.15985e+09	1.76816e+09	1.196e+09	3.98617e+07	1.50919e+08	1.93793e+08	1.47592e+08	1.86881e+08	2.18513e+08	1.02839e+08	1.9798e+08	1.93124e+08	1.99883e+08	8.95511e+07	2.56903e+08	1.75924e+08	1.45497e+08	1.09107e+08
TRUE	Master Protein	P22792	ENSG00000178772	B2RPE7; hsa:1370; P22792; Q86SU4; Q8N5V4	0.892	0.933168	103.3	96.7	40.13	61.22	1.90172e+08	2.18404e+08	1.16734e+08	2.43824e+08	1.3205e+08	1.61323e+08	2.92129e+08	8.10623e+07	1.19523e+08	2.18038e+08	1.56857e+08	1.28276e+08	1.89207e+08	8.28449e+07	1.12308e+08	1.10508e+08	8.49757e+07	9.2933e+07	1.42132e+08	1.57211e+08	1.17192e+08	9.98169e+07	1.71648e+08	1.78434e+08	3.5948e+07	9.38875e+07	1.13891e+08	1.01867e+08	9.2071e+07	1.38012e+08	1.79409e+08	2.14264e+08	1.49351e+08	1.72345e+08	2.06994e+08	9.26444e+07	1.46231e+08	7.09648e+07	1.18314e+08
TRUE	Master Protein	P00751	ENSG00000239754; ENSG00000241253; ENSG00000241534; ENSG00000242335; ENSG00000243570; ENSG00000243649	B0QZQ6; hsa:629; O15006; P00751; Q29944; Q53F89; Q5JP67; Q5ST50; Q96HX6; Q9BTF5; Q9BX92	0.973	0.973532	103.2	96.8	42.04	25.7	3.31556e+09	2.86433e+09	3.60107e+09	3.20564e+09	3.27126e+09	1.95864e+09	2.6233e+09	3.70778e+09	2.5346e+09	2.56345e+09	2.19922e+09	3.4006e+09	2.72939e+09	2.93959e+09	4.41865e+09	3.10026e+09	2.48974e+09	3.1706e+09	4.50131e+09	4.2851e+09	4.49134e+09	1.51933e+09	2.73694e+08	2.38809e+08	7.55555e+08	2.50146e+09	2.89194e+09	2.19074e+09	4.04385e+09	4.09726e+09	4.16118e+09	2.8473e+09	2.83931e+09	4.02915e+09	3.04073e+09	3.13669e+09	2.16495e+09	2.79929e+09	1.9268e+09
TRUE	Master Protein	P04114	ENSG00000084674	hsa:338; O00502; P04114; P78479; P78480; P78481; Q13779; Q13785; Q13786; Q13787; Q13788; Q4ZG63; Q53QC8; Q7Z600; Q9UMN0	0.93	0.967352	102.9	97.1	39.88	41.85	1.58279e+10	1.56578e+10	9.31743e+09	1.12295e+10	7.61989e+09	2.11163e+10	1.97604e+10	1.53833e+10	1.5576e+10	1.25353e+10	1.59865e+10	7.93199e+09	1.29991e+10	7.16136e+09	3.65705e+09	8.11261e+09	6.03587e+09	9.97607e+09	1.18265e+10	9.48423e+09	1.33972e+10	1.11168e+10	8.88176e+09	9.35351e+09	3.52235e+09	1.02165e+10	1.29781e+10	7.71941e+09	9.3705e+09	1.1586e+10	1.23811e+10	1.66972e+10	2.6201e+10	1.25231e+10	1.64707e+10	6.73101e+09	1.8386e+10	8.36636e+09	1.00413e+10
TRUE	Master Protein	P19827	ENSG00000055957	A8K9N5; B2RAH9; B7Z558; B7Z8C0; F5H165; F5H7Y8; hsa:3697; P19827; P78455; Q01746; Q562G1	0.975	0.97583	102.8	97.2	29.59	22.45	2.25518e+09	2.30792e+09	2.17432e+09	2.63897e+09	1.66494e+09	1.83827e+09	2.10952e+09	2.8271e+09	2.05198e+09	2.27542e+09	1.77211e+09	1.76293e+09	1.79151e+09	1.67338e+09	1.77074e+09	8.23142e+08	1.76674e+09	1.87799e+09	1.97927e+09	2.15432e+09	2.49091e+09	2.61587e+09	2.71015e+09	3.16465e+09	2.92403e+08	1.71485e+09	1.91663e+09	1.89765e+09	2.02028e+09	2.4879e+09	1.83299e+09	2.44139e+09	1.94226e+09	2.20144e+09	2.4203e+09	1.6287e+09	2.01844e+09	2.07644e+09	1.76654e+09
TRUE	Master Protein	P01871	ENSG00000211899; ENSG00000282657	A0A075B6N9; A0A0G2JQL4; P01871; P04220; P20769	1.003	0.98202	102.8	97.2	54.07	57.05	2.81e+09	7.96558e+09	4.4499e+09	8.70228e+09	6.90165e+09	9.55378e+09	8.75843e+09	9.439e+09	8.0365e+09	1.1548e+10	6.52006e+09	6.51028e+09	7.54371e+09	1.51293e+10	3.43675e+09	1.04546e+10	7.06913e+09	1.79274e+10	4.26986e+09	3.89464e+09	5.66482e+09	3.40175e+09	2.03177e+09	3.14729e+09	3.56988e+09	4.06367e+09	6.52488e+09	4.53324e+09	5.9535e+09	5.7197e+09	8.74263e+09	5.30039e+09	8.41924e+09	5.79994e+09	5.92073e+09	3.61911e+09	1.01849e+10	4.1807e+09	2.57444e+10
TRUE	Master Protein	P00742	ENSG00000126218	hsa:2159; P00742; Q14340	0.933	0.970438	102.6	97.4	30.52	63.32	4.57212e+07	5.95815e+07	5.65387e+07	4.78986e+07	2.03167e+07	5.59801e+07	7.0041e+07	5.5725e+07	3.19027e+07	3.21332e+07	1.81576e+07	3.52361e+07	4.92759e+07	4.31891e+07	2.81858e+07	4.46715e+07	3.74433e+07	3.17536e+07	4.36778e+07	3.59868e+07	2.59013e+07	4.14673e+07	5.20244e+07	3.94366e+07	3.50032e+07	2.91297e+07	2.90794e+07	1.21934e+08	2.42886e+07	2.41481e+07	4.00005e+07	5.23862e+07	2.60649e+07	4.29073e+07	5.47666e+07	2.40162e+07	3.54481e+07	3.30665e+07	3.08573e+07
TRUE	Master Protein	P00450	ENSG00000047457	hsa:1356; P00450; Q14063; Q2PP18; Q9UKS4	1.059	0.990713	102.5	97.5	23.27	22.08	7.85518e+09	6.45929e+09	6.25913e+09	7.10834e+09	5.83663e+09	4.49255e+09	7.16057e+09	8.79645e+09	6.76072e+09	6.84669e+09	6.04845e+09	6.42803e+09	6.84436e+09	3.65107e+09	6.40957e+09	5.87367e+09	4.48527e+09	6.0421e+09	5.85854e+09	5.79553e+09	6.90157e+09	9.3138e+09	7.15109e+09	6.08213e+09	2.36779e+09	6.89047e+09	5.81911e+09	4.64126e+09	4.78287e+09	8.69893e+09	8.12253e+09	5.95762e+09	5.7849e+09	9.64232e+09	6.16448e+09	4.25739e+09	5.98304e+09	5.92798e+09	6.0981e+09
TRUE	Master Protein	A6NMY6		A6NMY6	0.891	0.933168	102.5	97.5	49.36	24.9	3.55527e+08	3.92174e+08	2.55743e+08	3.567e+08	2.2001e+08	2.06479e+08	2.75469e+08	3.42942e+08	2.02574e+08	3.64467e+08	1.9164e+08	1.95391e+08	2.94996e+08	2.01183e+08	9.96035e+07	2.25413e+08	1.45471e+08	2.11924e+08	2.59799e+08	2.6467e+08	2.55403e+08	1.87216e+06	2.27925e+07	6.2043e+07	5.42469e+07	2.57971e+08	2.41606e+08	1.99392e+08	2.09378e+08	3.12015e+08	1.73151e+08	2.06498e+08	1.76851e+08	2.50158e+08	2.66564e+08	2.25293e+08	3.10649e+08	1.97571e+08	2.42128e+08
TRUE	Master Protein	P09871	ENSG00000182326	D3DUT4; hsa:716; P09871; Q9UCU7; Q9UCU8; Q9UCU9; Q9UCV0; Q9UCV1; Q9UCV2; Q9UCV3; Q9UCV4; Q9UCV5; Q9UM14	1.014	0.982212	101.9	98.1	22.95	26.86	4.69477e+08	434390725	4.13598e+08	4.48507e+08	4.27624e+08	4.78233e+08	5.17498e+08	5.89546e+08	4.93731e+08	4.77781e+08	4.31961e+08	3.71109e+08	4.28804e+08	3.21109e+08	2.27497e+08	4.07581e+08	2.26269e+08	3.5724e+08	3.56336e+08	4.46537e+08	3.8031e+08	4.08131e+08	5.64505e+08	6.6948e+08	5.16503e+08	4.14177e+08	4.37682e+08	3.52766e+08	4.07699e+08	5.99962e+08	3.5415e+08	5.95466e+08	4.33577e+08	5.66042e+08	4.99469e+08	3.28638e+08	6.46652e+08	3.49566e+08	3.34696e+08
TRUE	Master Protein	P01861	ENSG00000211892; ENSG00000277016	P01861	1.1	0.987868	101.9	98.1	56.99	100.21	4.0481e+09	7.99833e+09	3.1554e+09	7.24087e+09	3.75712e+09	6.4729e+09	5.97101e+09	4.12271e+09	4.13892e+09	2.89843e+09	9.57484e+09	4.01787e+09	5.06913e+09	7.32959e+09	2.56352e+09	2.65547e+09	5.7236e+09	5.32339e+09	1.54816e+10	4.82332e+09	8.34012e+09	3.578e+09	1.54124e+09	4.57749e+09	1.21433e+09	3.95017e+09	7.26483e+09	4.25683e+09	7.91743e+09	2.67718e+09	5.26168e+09	2.75093e+09	9.31075e+09	4.40813e+09	4.00924e+09	6.19872e+09	2.82045e+09	1.20617e+09	3.55724e+09
TRUE	Master Protein	P35908	ENSG00000172867	hsa:3849; P35908; Q4VAQ2	1.07	0.998826	101.9	98.1	197.77	131.44	3.68349e+07	5.11703e+07	4.43187e+07	4.33891e+07	3.67414e+07	3.71854e+07	6.34022e+07	5.67617e+07	4.76803e+07	1.62482e+08	9.2324e+07	2.46412e+07	1.71933e+07	3.16667e+07	2.9153e+07	4.9004e+07	1.43382e+07	1.89705e+07	3.37493e+07	3.38033e+07	2.9445e+07	8.3573e+06	2.05721e+07	6.32887e+07	7.28649e+08	3.97095e+07	2.60905e+07	1.31214e+07	1.76097e+07	5.0221e+07	2.55613e+07	8.73575e+07	4.26556e+07	2.75271e+07	3.61583e+07	2.00683e+07	1.10803e+08	1.79222e+07	5.0067e+07
TRUE	Master Protein	P05156	ENSG00000205403	hsa:3426; O60442; P05156	0.979	0.976239	101.7	98.3	44.36	31.13	5.45783e+08	535867270	4.93539e+08	4.08946e+08	3.63349e+08	3.31321e+08	6.83751e+08	6.10948e+08	4.89705e+08	4.13964e+08	3.29872e+08	3.58503e+08	3.71422e+08	2.9599e+08	2.99764e+08	3.53144e+08	3.58971e+08	3.44873e+08	4.39652e+08	4.45845e+08	5.12129e+08	6.65018e+07	9.71285e+07	9.61246e+07	3.0192e+07	4.0125e+08	3.45994e+08	2.717e+08	3.02496e+08	5.2283e+08	5.71196e+08	5.53839e+08	3.47322e+08	4.7253e+08	6.69814e+08	4.47418e+08	5.23606e+08	2.97178e+08	3.50944e+08
TRUE	Master Protein	P02790	ENSG00000110169	B2R957; hsa:3263; P02790	1.047	0.987868	101.5	98.5	36.73	23.76	1.60415e+10	1.30764e+10	1.04924e+10	1.12316e+10	9.07936e+09	1.08104e+10	1.71071e+10	1.18601e+10	1.36031e+10	1.18128e+10	1.23791e+10	9.86045e+09	1.09528e+10	7.89954e+09	8.30269e+09	1.09538e+10	7.19165e+09	8.59998e+09	9.48839e+09	9.67918e+09	1.08011e+10	5.84025e+09	3.17123e+09	2.49909e+09	3.04556e+09	7.46914e+09	9.67681e+09	8.20905e+09	9.90385e+09	1.20108e+10	1.54031e+10	1.42165e+10	1.01728e+10	1.17037e+10	1.68529e+10	1.04957e+10	1.52577e+10	8.40271e+09	9.74401e+09
TRUE	Master Protein	P01008	ENSG00000117601	B2R6P0; hsa:462; P01008; P78439; P78447; Q13815; Q5TC78; Q7KZ43; Q7KZ97; Q9UC78	1.01	0.98202	101.5	98.5	25.63	18.04	4.50359e+09	3.97383e+09	3.3573e+09	3.65529e+09	2.82745e+09	3.02821e+09	3.31762e+09	4.30441e+09	3.0681e+09	3.62602e+09	3.5727e+09	3.04446e+09	3.16521e+09	2.87376e+09	2.93423e+09	3.59687e+09	2.06684e+09	2.50716e+09	3.48032e+09	3.74771e+09	3.03466e+09	5.85389e+09	4.90179e+09	5.03429e+09	2.00139e+09	3.00497e+09	2.80794e+09	2.8558e+09	3.34129e+09	3.53779e+09	3.52823e+09	4.37018e+09	3.26294e+09	3.35444e+09	4.84339e+09	3.24402e+09	3.8986e+09	3.03814e+09	4.43829e+09
TRUE	Master Protein	P12882	ENSG00000109061	hsa:4619; P12882; Q14CA4; Q9Y622	1.404	0.841659	101.4	98.6	45.06	300.91	3.66934e+07	1.90927e+07	4.60122e+07	3.1915e+07	1.53225e+07	2.0239e+07	2.3494e+07	2.5348e+07	3.6737e+07	2.07726e+07	3.44618e+07	2.94403e+07	3.67601e+07	4.27101e+07	1.16698e+07	1.37159e+07	1.62661e+07	4.78697e+06	9.04678e+06	2.35569e+07	2.84277e+07	1.52883e+07	1.90169e+07	1.48288e+07	3.70191e+07	1.26072e+07	5.82314e+06	1.50692e+07	2.90717e+07	2.01667e+07	3.57559e+07	5.31082e+07	1.55122e+07	2.21671e+07	3.2929e+07	9.58484e+08	3.83611e+07	3.74591e+07	2.28251e+07
TRUE	Master Protein	P06727	ENSG00000110244	A8MSL6; hsa:337; P06727; Q14CW8; Q6Q787	0.938	0.97284	101.3	98.7	56.98	39.41	3.08067e+09	8.17479e+09	2.58943e+09	3.60064e+09	2.80304e+09	4.3434e+09	2.27063e+09	3.76881e+09	4.62609e+09	4.30714e+09	4.44834e+09	4.25506e+09	4.61629e+09	4.1807e+09	2.28743e+09	2.81526e+09	2.55812e+09	3.31714e+09	4.84669e+09	6.07246e+09	2.73032e+09	3.53527e+08	8.87543e+07	1.78188e+08	2.25699e+08	2.24581e+09	4.26641e+09	3.59917e+09	3.40381e+09	3.50801e+09	1.83867e+09	1.7912e+09	4.89064e+09	2.76705e+09	3.03457e+09	2.24429e+09	2.26708e+09	7.41019e+09	7.53302e+09
TRUE	Master Protein	P07360	ENSG00000176919	hsa:733; P07360; Q14CT8; Q14CU0; Q5SQ07	0.917	0.945941	101.3	98.7	27.2	29.73	2.58416e+08	2.02817e+08	1.89157e+08	1.74157e+08	1.39562e+08	1.91656e+08	2.39551e+08	2.39431e+08	1.72866e+08	2.36522e+08	1.93251e+08	1.33368e+08	1.97894e+08	1.41628e+08	1.09449e+08	1.31054e+08	1.08659e+08	1.70577e+08	2.33685e+08	1.62752e+08	1.89829e+08	1.13811e+08	2.5051e+08	1.43319e+08	1.00644e+08	1.58028e+08	1.87465e+08	1.03318e+08	2.13009e+08	2.20734e+08	1.5324e+08	1.97629e+08	1.5617e+08	2.1582e+08	1.86706e+08	1.87543e+08	2.65715e+08	1.01317e+08	1.93471e+08
TRUE	Master Protein	A0A0C4DH25	ENSG00000211625	A0A0C4DH25	1.089	0.987868	101.2	98.8	62.23	46.36	2.22902e+08	2.44734e+08	1.15108e+08	3.64504e+08	2.21091e+08	3.87143e+08	4.69659e+08	3.07198e+08	3.23561e+08	3.64674e+08	2.9293e+08	1.65891e+08	2.55152e+08	1.57837e+08	3.08857e+08	1.79199e+08	1.97672e+08	2.7735e+08	1.79532e+08	2.69833e+08	3.35926e+08	1.00104e+09	8.61127e+08	6.17141e+08	2.87969e+08	2.67302e+08	3.5735e+08	2.0629e+08	2.43416e+08	1.52203e+08	5.49977e+08	2.95547e+08	3.73333e+08	3.25669e+08	2.80993e+08	2.49859e+08	3.47388e+08	1.1148e+08	2.47187e+08
TRUE	Master Protein	P04004	ENSG00000109072	B2R7G0; hsa:7448; P01141; P04004; Q9BSH7	1.067	0.998191	100.9	99.1	40.89	20.75	1.58671e+09	1.46681e+09	1.57191e+09	1.11903e+09	1.58666e+09	1.5964e+09	1.72658e+09	1.7433e+09	1.29084e+09	1.6731e+09	1.42893e+09	1.52713e+09	1.12488e+09	1.16461e+09	1.25258e+09	1.24988e+09	1.67631e+09	1.23289e+09	1.34903e+09	1.62329e+09	1.47179e+09	2.6341e+08	7.7092e+07	4.16482e+07	3.73066e+08	1.34546e+09	1.24742e+09	1.38824e+09	1.46986e+09	1.73813e+09	1.1812e+09	1.77178e+09	1.03927e+09	1.62306e+09	1.51202e+09	1.50141e+09	1.34856e+09	1.9081e+09	1.31622e+09
TRUE	Master Protein	P00739	ENSG00000261701	hsa:3250; P00739; Q7LE20; Q92658; Q92659; Q9ULB0	1.034	0.985603	100.6	99.4	61.57	39.03	7.91297e+07	4.8793e+08	2.65052e+08	3.34672e+08	1.89784e+08	2.75679e+08	2.68782e+08	5.35879e+08	2.91678e+08	2.77417e+08	4.65428e+08	4.45083e+08	2.12512e+08	1.47433e+08	1.47154e+08	3.41439e+08	2.33005e+08	4.96306e+08	2.06529e+08	2.65831e+08	4.18533e+08	9.63655e+06	1.22915e+07	2.65104e+07	1.70909e+07	2.31134e+08	2.66455e+08	2.53913e+08	3.45198e+08	2.42782e+08	3.19294e+08	4.39862e+08	2.62789e+08	2.78656e+08	2.43795e+08	1.4758e+08	1.69801e+08	4.24888e+08	2.9281e+08
TRUE	Master Protein	P02749	ENSG00000091583	B2R9M3; hsa:350; P02749; Q9UCN7	1.102	0.987868	100	100	45.05	18.49	2.00231e+09	3.07547e+09	2.05625e+09	2.18943e+09	1.74736e+09	1.89104e+09	1.71009e+09	2.08082e+09	2.16329e+09	1.91978e+09	2.07937e+09	1.89793e+09	2.08115e+09	2.37456e+09	1.4976e+09	1.97412e+09	2.1214e+09	1.53809e+09	1.95076e+09	2.47268e+09	2.14503e+09	2.53802e+08	6.86107e+07	6.11964e+07	1.019e+08	2.93008e+09	2.27959e+09	2.34265e+09	1.84333e+09	2.59216e+09	1.29956e+09	1.76608e+09	1.75721e+09	1.8296e+09	1.96757e+09	2.55665e+09	2.1177e+09	1.97409e+09	2.07184e+09
TRUE	Master Protein	Q96IY4	ENSG00000080618	A8K464; hsa:1361; Q15114; Q5T9K1; Q5T9K2; Q96IY4; Q9P2Y6	1.029	0.985603	99.7	100.3	44.55	21.33	2.95874e+08	2.6712e+08	2.54722e+08	2.46432e+08	1.81467e+08	2.69325e+08	1.35774e+08	3.31416e+08	2.19044e+08	2.28022e+08	2.5167e+08	2.09598e+08	2.34691e+08	2.0996e+08	2.13253e+08	1.60792e+08	1.86122e+08	1.58185e+08	2.19708e+08	2.47825e+08	2.28451e+08	3.10026e+07	3.71975e+07	2.71694e+07	6.19033e+06	2.44709e+08	2.53532e+08	2.48062e+08	1.83391e+08	2.21974e+08	2.25496e+08	2.94281e+08	2.04382e+08	1.65274e+08	3.19946e+08	2.35628e+08	2.20486e+08	1.69308e+08	2.10264e+08
TRUE	Master Protein	P13671	ENSG00000039537	hsa:729; P13671	1.083	0.992537	99.7	100.3	49.33	41.38	6.06027e+08	3.53669e+08	5.24995e+08	5.36587e+08	3.69286e+08	3.65126e+08	4.60897e+08	5.5974e+08	4.00879e+08	2.47558e+08	4.09499e+08	4.28554e+08	4.31762e+08	3.19977e+08	3.54951e+08	4.03925e+08	6.39968e+08	4.61002e+08	5.30316e+08	4.52371e+08	3.66109e+08	1.30734e+09	2.05315e+08	1.35363e+07	5.16565e+08	5.5008e+08	5.09152e+08	4.40369e+08	4.57721e+08	5.83139e+08	5.06692e+08	5.12471e+08	3.87173e+08	1.38381e+09	3.80158e+08	6.30965e+08	3.67646e+08	4.31176e+08	4.62552e+08
TRUE	Master Protein	P01593	ENSG00000239975	A0A0B4J1U0; P01593; P01595; P01605; P01607; P01608; P01609; P01613; P80362	0.969	0.973532	99.4	100.6	45.02	53.09	3.81834e+07	1.06971e+08	8.02964e+07	7.80716e+07	5.60063e+07	9.52587e+07	1.10321e+08	1.05087e+08	8.71678e+07	7.45423e+07	7.45249e+07	7.41105e+07	1.16208e+08	2.43402e+07	1.42573e+08	2.75185e+07	6.58702e+07	1.06116e+08	1.18294e+08	6.2846e+07	1.11221e+08	3.79362e+07	1.60236e+07	4.21485e+07	4.26485e+07	5.69501e+07	1.36773e+08	1.10935e+08	5.13183e+07	4.25684e+07	1.43897e+08	5.18045e+07	6.3162e+07	5.29091e+07	4.89542e+07	1.10724e+08	1.36112e+08	4.28878e+07	5.03582e+07
TRUE	Master Protein	P19823	ENSG00000151655	hsa:3698; P19823; Q14659; Q15484; Q5T986	0.944	0.97284	99.3	100.7	32.05	23.98	4.73498e+09	4.8801e+09	5.43351e+09	5.3182e+09	4.0465e+09	4.0975e+09	3.29067e+09	5.90068e+09	3.72043e+09	5.12677e+09	4.34335e+09	4.14959e+09	3.83193e+09	3.89468e+09	3.99383e+09	3.15235e+09	4.24241e+09	4.31712e+09	4.37716e+09	4.66782e+09	4.23639e+09	1.23261e+09	1.33826e+09	1.18068e+09	2.28789e+09	3.73787e+09	4.19899e+09	4.47561e+09	4.6677e+09	5.10097e+09	3.06431e+09	4.9046e+09	3.17104e+09	3.62731e+09	4.47723e+09	3.4334e+09	4.21195e+09	4.411e+09	3.9975e+09
TRUE	Master Protein	P01019	ENSG00000135744	P01019; Q16358; Q16359; Q96F91	1.03	0.985603	98.2	101.8	50.38	25.91	7.45765e+08	8.3464e+08	5.90443e+08	5.25914e+08	4.28498e+08	5.64524e+08	6.94679e+08	4.82896e+08	5.61237e+08	5.07984e+08	4.96487e+08	4.13503e+08	5.44577e+08	3.76264e+08	2.69383e+08	6.46413e+08	2.35519e+08	3.64407e+08	5.41126e+08	3.96489e+08	6.07158e+08	1.85282e+08	3.70812e+06	1.11766e+07	6.11816e+06	3.53477e+08	4.57704e+08	3.97013e+08	3.86723e+08	6.16562e+08	5.86625e+08	6.02078e+08	5.45549e+08	5.38526e+08	5.2871e+08	3.39987e+08	9.16286e+08	3.54456e+08	4.98797e+08
TRUE	Master Protein	P06331	ENSG00000211956; ENSG00000276491	A0A0A0MS12; A0A0G2JP38; P06331	1.607	0.639991	98	102	70.4	62.96	2.05026e+08	2.04774e+08	3.56781e+07	2.00717e+08	7.49871e+07	3.12203e+08	2.56611e+08	3.67358e+08	2.29165e+08	3.67003e+08	2.23737e+08	9.47141e+07	1.64291e+08	4.8858e+07	3.50761e+08	6.61237e+07	7.23033e+07	8.81215e+07	1.76153e+08	9.21349e+07	1.82411e+08	2.92896e+07	1.01038e+07	2.20888e+07	8.96748e+07	9.1071e+07	3.3219e+08	1.33808e+08	1.69459e+08	1.70916e+08	4.47508e+08	2.70802e+08	3.19945e+08	2.69531e+08	2.65571e+08	1.26203e+08	6.80077e+08	7.43085e+07	2.59878e+08
TRUE	Master Protein	P08697	ENSG00000167711; ENSG00000276838	B4E1B7; hsa:5345; P08697; Q8N5U7; Q9UCG2; Q9UCG3	0.957	0.973532	98	102	45.89	22.43	1.3672e+09	1.15266e+09	9.53313e+08	1.16596e+09	8.31151e+08	1.07337e+09	1.26391e+09	1.53899e+09	1.02467e+09	1.22996e+09	1.04387e+09	8.41568e+08	8.46792e+08	6.16812e+08	7.58678e+08	7.47434e+08	5.46817e+08	7.27707e+08	9.41377e+08	8.87075e+08	7.90961e+08	6.2034e+08	6.78457e+07	2.19917e+07	2.83516e+07	7.34674e+08	9.23339e+08	8.35506e+08	7.55357e+08	9.74671e+08	9.0389e+08	1.20885e+09	8.90943e+08	1.11744e+09	1.02998e+09	7.04473e+08	9.53937e+08	5.45086e+08	9.32379e+08
TRUE	Master Protein	P0DOX3			1.075	0.998637	97.9	102.1	74.67	92.05	1.02531e+08	6.06835e+07	2.39996e+08	2.80714e+07	8.6306e+07	6.80471e+07	6.0969e+07	8.84977e+07	7.295e+07	8.38826e+07	3.81725e+07	6.80076e+07	3.8445e+07	3.00812e+07	5.02802e+07	7.31412e+07	1.74962e+08	3.33604e+07	8.90341e+07	1.13404e+08	4.2792e+07	3.01319e+08	2.00714e+08	1.25151e+08	3.83906e+07	7.61118e+07	3.82892e+07	2.89957e+07	3.71055e+07	3.08951e+07	1.61738e+08	6.72075e+07	7.99036e+07	8.24843e+07	1.92318e+08	1.98718e+08	1.71521e+08	7.01793e+07	7.18977e+07
TRUE	Master Protein	P32119	ENSG00000167815	A8K0C0; hsa:7001; P31945; P32118; P32119; P35701; Q6FHG4; Q92763; Q9UC23	0.812	0.836445	97.8	102.2	63.06	29.25	4.02212e+08	4.25135e+08	2.26394e+08	4.6458e+08	2.70547e+08	3.86313e+08	5.34951e+08	3.35454e+08	3.91939e+08	3.74502e+08	2.89442e+08	1.67048e+08	2.71216e+08	1.32717e+08	1.76101e+08	1.42722e+08	1.36913e+08	1.40212e+08	1.75799e+08	2.36723e+08	2.99311e+08	977117	4.21956e+06	1.55149e+07	5.694e+06	2.1116e+08	2.15751e+08	1.67737e+08	2.26049e+08	2.64079e+08	2.25002e+08	3.48786e+08	2.91209e+08	2.8994e+08	4.83885e+08	1.77707e+08	3.84429e+08	1.87514e+08	2.28682e+08
TRUE	Master Protein	P04217	ENSG00000121410	A8K052; hsa:1; P04217; Q68CK0; Q8IYJ6; Q96P39	1.093	0.987868	97.8	102.2	38.31	14.49	3.26574e+09	2.91438e+09	3.50898e+09	3.13445e+09	2.7279e+09	2.0375e+09	3.02899e+09	2.92238e+09	2.29136e+09	3.10002e+09	1.56432e+09	2.56982e+09	2.93561e+09	2.09074e+09	2.57542e+09	3.0018e+09	1.38812e+09	2.29819e+09	3.00487e+09	2.61455e+09	2.53128e+09	6.99312e+08	2.23921e+09	2.16817e+08	2.20859e+08	2.55988e+09	2.32573e+09	2.27852e+09	2.73076e+09	2.43107e+09	3.45047e+09	3.32038e+09	2.40222e+09	2.53266e+09	2.80145e+09	3.03789e+09	2.98995e+09	2.0357e+09	2.56059e+09
TRUE	Master Protein	P01859	ENSG00000211893; ENSG00000274497	A6NE66; P01859	1.186	0.973532	97.5	102.5	87.42	30.31	1.33591e+10	1.18679e+10	1.09321e+10	1.79509e+10	1.58096e+10	1.87225e+10	1.22223e+10	1.15576e+10	1.96244e+10	1.41321e+10	1.59173e+10	1.05927e+10	1.46058e+10	1.75652e+10	1.43942e+10	1.19009e+10	1.08073e+10	1.0582e+10	1.31802e+10	1.43498e+10	1.70874e+10	1.51737e+10	3.5523e+10	7.66659e+10	7.4292e+10	1.44581e+10	2.1653e+10	1.62255e+10	1.72298e+10	1.09131e+10	1.65482e+10	1.18903e+10	1.51179e+10	1.39261e+10	1.24999e+10	1.63959e+10	1.78638e+10	8.16858e+09	1.22379e+10
TRUE	Master Protein	A0A075B6R2	ENSG00000276775; ENSG00000282223	A0A075B6R2	1.238	0.964718	97.3	102.7	144.35	105.14	1.22545e+07	3.98902e+07	2.42493e+07	3.29481e+07	2.74541e+07	4.22783e+07	4.71653e+07	7.39308e+07	3.11623e+07	5.01741e+07	4.10069e+07	3.93552e+07	3.66071e+07	1.55273e+07	2.46061e+07	2.55316e+07	3.79689e+07	2.27236e+07	2.46859e+07	2.90413e+07	3.56716e+07	4.09771e+08	3.27017e+08	1.59118e+08	4.93311e+07	4.06485e+07	7.74749e+07	6.19731e+07	2.73792e+07	4.173e+07	7.26935e+07	2.9592e+07	4.5805e+07	3.86686e+07	3.51793e+07	2.928e+07	1.14152e+08	3.0558e+07	3.61738e+07
TRUE	Master Protein	P35527	ENSG00000171403	hsa:3857; O00109; P35527; Q0IJ47; Q14665	1.114	0.985603	96.8	103.2	51.61	43.86	3.47983e+08	5.40621e+08	4.44456e+08	3.2615e+08	7.85377e+08	3.85853e+08	5.25664e+08	6.88405e+08	5.17857e+08	1.11382e+09	7.33983e+08	7.29795e+08	4.11591e+08	4.26084e+08	6.77286e+08	5.73129e+08	2.87009e+08	3.95652e+08	6.28155e+08	6.63864e+08	8.48758e+08	3.51032e+07	6.65878e+07	1.15136e+08	1.957e+08	4.37803e+08	6.46792e+08	4.38603e+08	4.6423e+08	6.12608e+08	2.31081e+08	7.06779e+08	1.6252e+08	4.07269e+08	2.22029e+08	7.20603e+08	5.52023e+08	6.53917e+08	1.79348e+08
TRUE	Master Protein	Q96PD5	ENSG00000161031	A8K050; A8K8C7; B2RMZ2; B7ZM33; hsa:114770; Q68CK1; Q96N74; Q96PD5; Q9UC60	0.95	0.97284	96.7	103.3	33.23	23.55	5.57966e+08	5.40858e+08	3.54267e+08	5.45717e+08	2.53645e+08	5.51847e+08	6.4635e+08	4.0468e+08	3.49678e+08	3.43545e+08	3.82425e+08	3.38186e+08	3.87524e+08	3.81357e+08	2.91802e+08	3.68043e+08	2.90152e+08	3.55889e+08	3.52756e+08	3.61521e+08	3.03312e+08	1.93674e+08	4.18628e+08	1.12085e+08	2.07953e+08	2.94325e+08	2.78385e+08	3.49862e+08	2.80342e+08	4.35214e+08	4.66521e+08	5.55633e+08	4.04662e+08	3.71728e+08	5.59319e+08	3.39609e+08	6.0734e+08	2.86558e+08	3.8161e+08
TRUE	Master Protein	P78386	ENSG00000135443	hsa:3891; P78386; Q9NSB1	1.088	0.987868	96.6	103.4	219.31	213.65	1.44908e+07	9.63155e+06	1.09918e+07	7.8319e+06	5.18777e+06	7.71714e+06	3.54264e+06	1.98869e+07	1.55598e+07	1.92254e+07	1.4879e+07	3.30378e+06	5.0116e+06	9.36618e+06	1.13196e+07	5.8219e+06	9.46912e+06	2.57516e+06	8.81691e+06	6.91278e+06	6.91278e+06	1.78571e+07	8.92657e+07	2.0118e+08	3.20206e+08	1.45727e+06	1.92325e+07	8.26582e+06	7.85965e+06	9.22488e+07	3.6719e+07	1.86121e+07	1.49349e+07	9.7069e+06	2.57886e+07	4.90717e+07	3.35884e+07	1.13774e+07	2.92132e+06
TRUE	Master Protein	P04003	ENSG00000123838	hsa:722; P04003; Q5VVQ8	0.937	0.97284	96.5	103.5	43.17	25.89	4.10549e+09	3.64738e+09	2.75239e+09	3.60042e+09	2.38442e+09	2.36633e+09	3.12593e+09	3.30349e+09	2.97349e+09	3.61588e+09	1.86677e+09	2.03651e+09	2.65789e+09	1.74404e+09	1.03498e+09	2.33772e+09	1.90569e+09	1.96418e+09	2.42589e+09	2.27911e+09	2.73338e+09	9.79455e+08	7.61116e+08	3.78264e+08	7.44528e+08	2.74191e+09	2.4941e+09	1.71129e+09	1.61659e+09	3.81004e+09	2.61028e+09	3.01793e+09	2.63212e+09	2.84869e+09	3.19105e+09	2.23565e+09	2.96482e+09	2.40033e+09	2.11205e+09
TRUE	Master Protein	P01703	ENSG00000211653; ENSG00000274575	A0A075B6J0; P01703	1.183	0.973532	96.5	103.5	111.94	63.44	2.71911e+07	3.19738e+07	2.54036e+07	1.78732e+07	3.67457e+07	3.44146e+07	4.13391e+07	2.31693e+07	1.66291e+07	4.92727e+07	2.72727e+07	1.9685e+07	3.28748e+07	3.40926e+06	1.36934e+07	2.70563e+07	2.50175e+07	2.93482e+07	5.61204e+06	1.73988e+07	3.4475e+07	1.36066e+08	2.05782e+08	5.9837e+07	1.80088e+07	1.98621e+07	8.05476e+07	2.73907e+07	1.42437e+07	4.41886e+07	3.61789e+07	2.56548e+07	2.18244e+07	3.97702e+07	2.08319e+07	6.72535e+07	8.76251e+07	1.07584e+08	3.93428e+07
TRUE	Master Protein	A0A075B6H7	ENSG00000243063; ENSG00000282310	A0A075B6H7	1.109	0.985603	96.4	103.6	49.25	35.94	4.25281e+08	5.19107e+08	4.81732e+08	9.07364e+08	5.74111e+08	1.00619e+09	9.93659e+08	6.9244e+08	9.47429e+08	7.32843e+08	8.29322e+08	6.85246e+08	6.34247e+08	8.78613e+08	8.18459e+08	5.02832e+08	6.68695e+08	7.5053e+08	8.70133e+08	7.74524e+08	8.86105e+08	6.08052e+06	1.97637e+07	3.34561e+07	6.59181e+07	7.43596e+08	8.58101e+08	1.00569e+09	4.7907e+08	4.24414e+08	1.36151e+09	6.9243e+08	8.15491e+08	7.05279e+08	6.6888e+08	9.64249e+08	1.20601e+09	4.57563e+08	4.59547e+08
TRUE	Master Protein	P01860		A0A075B6N8; A2NU35; P01860	1.39	0.856671	96.2	103.8	46.89	36.02	7.87382e+09	7.28597e+09	7.20881e+09	1.67254e+10	1.48665e+10	1.15442e+10	5.18789e+09	1.36555e+10	1.37608e+10	1.5804e+10	1.13714e+10	1.23891e+10	1.45193e+10	1.50396e+10	1.24146e+10	9.53153e+09	1.21304e+10	1.25748e+10	1.14842e+10	1.53698e+10	1.55131e+10	3.71843e+09	1.19159e+09	6.69695e+08	1.11467e+09	1.51342e+10	2.63577e+10	1.5606e+10	1.66433e+10	1.21234e+10	1.19303e+10	9.12198e+09	1.30796e+10	1.20495e+10	4.79732e+09	1.19628e+10	1.36446e+10	8.23435e+09	1.03414e+10
TRUE	Master Protein	P01023	ENSG00000175899	hsa:2; P01023; Q13677; Q59F47; Q5QTS0; Q68DN2; Q6PIY3; Q6PN97	1.175	0.976239	95.9	104.1	26.4	28.76	2.78139e+10	2.63655e+10	1.92681e+10	3.92954e+10	2.38415e+10	4.50836e+10	3.79165e+10	2.75691e+10	2.98974e+10	3.79077e+10	2.64536e+10	1.6612e+10	3.1826e+10	3.40672e+10	2.40929e+10	2.12506e+10	1.90993e+10	2.53722e+10	2.06268e+10	2.6452e+10	3.81882e+10	3.93979e+10	3.55498e+10	3.03435e+10	2.17682e+10	2.6401e+10	2.7672e+10	3.05615e+10	1.81109e+10	3.12595e+10	2.96626e+10	3.21959e+10	3.25977e+10	2.5268e+10	3.99278e+10	2.08702e+10	4.98831e+10	1.97666e+10	2.38261e+10
TRUE	Master Protein	P23142	ENSG00000077942	B0QY42; B1AHL4; hsa:2192; P23142; P23143; P23144; P37888; Q5TIC4; Q8TBH8; Q9HBQ5; Q9UC21; Q9UGR4; Q9UH41	1.02	0.98474	95.5	104.5	45.09	29	1.94868e+08	1.62755e+08	1.44337e+08	1.91164e+08	2.72569e+08	1.646e+08	2.02952e+08	1.34371e+08	1.91983e+08	1.4061e+08	1.85701e+08	1.29086e+08	1.66222e+08	1.37267e+08	1.88867e+08	9.60771e+07	1.05239e+08	1.16016e+08	1.50422e+08	2.73988e+08	1.63388e+08	1.7441e+07	2.66606e+07	4.50664e+07	4.45192e+07	1.83786e+08	2.81751e+08	2.2778e+08	1.02079e+08	1.89668e+08	1.73884e+08	1.49521e+08	1.40612e+08	1.22031e+08	1.16696e+08	1.64626e+08	1.53792e+08	1.73052e+08	1.23827e+08
TRUE	Master Protein	P05543	ENSG00000123561	D3DUX1; hsa:6906; P05543	1.205	0.973532	95.3	104.7	45.85	48.41	1.74419e+08	1.65328e+08	1.60554e+08	2.391e+08	1.33604e+08	2.54889e+08	3.35929e+08	1.9302e+08	1.92173e+08	1.91449e+08	1.27529e+08	1.14141e+08	1.21185e+08	8.74368e+07	7.83964e+07	1.04411e+08	1.00321e+08	1.13971e+08	1.20902e+08	1.43713e+08	1.26759e+08	5.63717e+07	1.74813e+08	6.25664e+07	4.77444e+07	1.15275e+08	9.60354e+07	1.34951e+08	8.15232e+07	1.94126e+08	2.92743e+08	3.1445e+08	2.92613e+08	1.68471e+08	3.60964e+08	1.04095e+08	2.36739e+08	1.05432e+08	1.468e+08
TRUE	Master Protein	P10909	ENSG00000120885	B2R9Q1; B3KSE6; hsa:1191; P10909; P11380; P11381; Q2TU75; Q5HYC1; Q7Z5B9	1.107	0.985603	95.3	104.7	46.21	12.81	1.89782e+09	1.78308e+09	1.50934e+09	1.73979e+09	1.45953e+09	1.51634e+09	1.79334e+09	1.85467e+09	1.26051e+09	1.5178e+09	1.55044e+09	1.2637e+09	1.55141e+09	1.18532e+09	1.25092e+09	1.62078e+09	1.18787e+09	1.3281e+09	1.58003e+09	1.79965e+09	1.5143e+09	8.98737e+07	2.36783e+06	4.98663e+06	3.60701e+07	1.80434e+09	1.89186e+09	1.58059e+09	1.56204e+09	1.94059e+09	1.53895e+09	1.81567e+09	1.79574e+09	1.31245e+09	1.74101e+09	1.86691e+09	1.48191e+09	1.70735e+09	1.8336e+09
TRUE	Master Protein	P00736		A6NJQ8; hsa:715; P00736; Q68D77; Q8J012	1	0.980415	95.1	104.9	72.37	66.67	8.72089e+08	1.14566e+09	4.03204e+08	5.22306e+08	8.45309e+08	6.5042e+08	7.48861e+08	6.97581e+08	2.36397e+09	6.50782e+08	5.69989e+08	5.05152e+08	4.98052e+08	4.17403e+08	2.28599e+08	3.9697e+08	8.57383e+08	4.61811e+08	4.08558e+08	5.26409e+08	1.35942e+09	2.74317e+08	2.92373e+08	2.07156e+08	8.61638e+07	9.04596e+08	4.89353e+08	3.99406e+08	3.62426e+08	6.15118e+08	4.96758e+08	7.38469e+08	6.32239e+08	6.06314e+08	8.66699e+08	4.09668e+08	1.12697e+09	8.48032e+08	3.23158e+08
TRUE	Master Protein	P19652	ENSG00000228278	B2R5L2; hsa:5005; P19652; Q16571; Q5T538; Q6IB74	1.057	0.988094	95	105	43.34	36.76	2.41177e+09	2.88919e+09	3.5328e+09	1.72078e+09	1.85375e+09	1.6306e+09	2.60922e+09	2.44899e+09	1.82229e+09	2.17773e+09	1.5897e+09	2.22786e+09	1.9616e+09	2.61998e+09	1.32614e+09	3.30254e+09	1.75132e+09	1.84644e+09	2.04086e+09	1.63093e+09	1.69251e+09	8.87112e+08	3.27104e+08	4.14985e+08	4.04899e+08	1.53735e+09	2.047e+09	1.48211e+09	1.76818e+09	2.27729e+09	1.42952e+09	1.93162e+09	1.33926e+09	3.21215e+09	2.805e+09	2.04071e+09	1.62826e+09	2.54066e+09	1.76257e+09
TRUE	Master Protein	P01834		A0A075B6H6; A0A087X130; P01834	1.211	0.97284	94.9	105.1	40.86	25.75	6.44101e+09	6.10529e+09	5.38986e+09	9.88648e+09	5.33392e+09	9.58749e+09	1.13168e+10	8.75405e+09	9.66854e+09	8.53978e+09	8.63272e+09	7.67418e+09	7.802e+09	6.70725e+09	1.01072e+10	5.78971e+09	5.79165e+09	7.16311e+09	1.08547e+10	8.30479e+09	1.047e+10	1.54883e+10	3.88399e+08	9.01252e+08	5.93344e+09	8.16121e+09	1.29767e+10	1.08397e+10	8.68592e+09	5.90092e+09	1.01467e+10	7.59418e+09	9.90933e+09	7.23115e+09	7.24961e+09	1.08487e+10	8.63666e+09	3.89435e+09	1.17398e+10
TRUE	Master Protein	P01591	ENSG00000132465	hsa:3512; P01591	1.181	0.973532	94.8	105.2	57.02	38.27	3.00896e+08	585232741	2.64755e+08	5.57335e+08	5.71212e+08	8.28988e+08	5.02503e+08	8.67772e+08	4.53028e+08	8.58276e+08	4.04003e+08	4.395e+08	4.47288e+08	7.14876e+08	4.13632e+08	7.74801e+08	6.40643e+08	8.58862e+08	2.3219e+08	2.81001e+08	4.77526e+08	4.94315e+07	3.765e+07	7.44422e+07	2.13482e+07	7.25375e+08	6.0029e+08	6.41844e+08	2.65586e+08	3.78265e+08	6.39844e+08	4.32692e+08	5.76759e+08	3.88548e+08	5.51833e+08	7.54703e+08	9.04638e+08	2.6347e+08	6.11132e+08
TRUE	Master Protein	P01780	ENSG00000211938; ENSG00000282211	A0A0B4J1U8; P01780; P01781; P80419	1.131	0.982212	94.7	105.3	52.77	38.92	5.57149e+08	9.68835e+08	4.37896e+08	9.74268e+08	8.09874e+08	1.01448e+09	1.06731e+09	1.03297e+09	7.88537e+08	1.32909e+09	7.10102e+08	5.75009e+08	8.63421e+08	1.35949e+09	4.94391e+08	1.13375e+09	7.48932e+08	1.65291e+09	4.541e+08	5.40466e+08	9.91449e+08	1.60489e+08	8.71359e+07	3.4084e+08	3.80188e+07	6.68e+08	8.77087e+08	5.8625e+08	7.10919e+08	6.64949e+08	1.00152e+09	6.45242e+08	1.2426e+09	7.55139e+08	6.09413e+08	6.96825e+08	1.24181e+09	5.16372e+08	1.96838e+09
TRUE	Master Protein	A0A075B6I9	ENSG00000211649	A0A075B6I9	1.155	0.980415	94.6	105.4	54.13	35.3	2.23514e+08	3.24266e+08	2.10054e+08	2.64556e+08	3.58118e+08	3.48244e+08	1.90941e+08	3.70747e+08	1.94381e+08	3.59124e+08	3.50264e+08	2.47502e+08	5.39877e+08	2.79059e+08	3.36271e+08	1.91813e+08	3.09127e+08	3.49861e+08	1.40838e+08	2.57915e+08	1.37914e+08	4.31926e+06	2.15075e+07	3.71621e+07	2.2586e+07	3.08273e+08	5.16764e+08	6.5688e+08	4.08775e+08	3.66752e+08	4.33884e+08	2.05295e+08	2.4016e+08	2.30218e+08	2.87266e+08	3.54223e+08	4.4085e+08	2.47196e+08	2.0261e+08
TRUE	Master Protein	Q14520	ENSG00000148702	A8K467; B7Z8U5; F5H5M6; hsa:3026; O00663; Q14520	0.902	0.933168	94.6	105.4	29.44	58.94	2.25706e+08	1.85426e+08	1.55649e+08	1.34193e+08	1.09451e+08	1.63854e+08	1.50921e+08	1.98454e+08	1.31667e+08	1.66091e+08	1.1086e+08	1.47341e+08	8.82922e+07	8.79925e+07	1.12229e+08	1.17627e+08	1.01171e+08	1.08728e+08	1.28884e+08	1.66341e+08	1.20029e+08	6.19693e+07	1.51834e+08	2.01713e+08	9.11655e+07	9.13207e+07	1.0189e+08	1.77615e+08	9.40431e+07	1.59693e+08	3.36082e+08	3.71873e+08	3.19577e+08	3.40163e+08	4.78772e+08	1.29874e+08	3.59796e+08	8.54682e+07	1.43009e+08
TRUE	Master Protein	P02760	ENSG00000106927	hsa:259; P00977; P02759; P02760; P78491; Q2TU33; Q5TBD7; Q9UC58; Q9UDI8	1.219	0.97284	94.5	105.5	33.58	25.18	9.84273e+08	1.53055e+09	1.00329e+09	1.05223e+09	6.36377e+08	8.59751e+08	1.1105e+09	1.30594e+09	1.30678e+09	1.0595e+09	7.14007e+08	8.3018e+08	9.48292e+08	8.0408e+08	8.43784e+08	6.5418e+08	7.28671e+08	7.42826e+08	8.80712e+08	8.64183e+08	8.27601e+08	6.60643e+08	3.78508e+08	6.03681e+08	1.65713e+08	1.22335e+09	1.42622e+09	1.09684e+09	7.21931e+08	1.35338e+09	8.59242e+08	9.74178e+08	1.3208e+09	1.16833e+09	1.18975e+09	8.14577e+08	1.42538e+09	7.43912e+08	1.14588e+09
TRUE	Master Protein	O75636	ENSG00000142748	hsa:8547; O75636; Q6IBJ5; Q8WW86	0.905	0.933168	94.4	105.6	56.86	43.5	9.6979e+07	7.97695e+07	3.35763e+07	8.99265e+07	2.74764e+07	1.19825e+08	1.00151e+08	1.25842e+08	1.12102e+08	6.16356e+07	5.27191e+07	5.15943e+07	6.10349e+07	3.4229e+07	2.081e+07	2.16846e+07	3.43896e+07	2.83594e+07	4.99001e+07	1.63878e+07	2.47782e+07	1.05853e+08	8.74394e+07	3.35937e+07	5.56037e+07	2.51464e+07	5.94228e+07	3.42337e+07	6.34013e+07	1.00039e+08	4.17579e+07	9.8244e+07	5.36472e+07	9.19393e+07	1.17579e+08	5.8977e+07	1.03081e+08	1.76101e+07	6.46374e+07
TRUE	Master Protein	P13645	ENSG00000186395	hsa:3858; P13645; Q14664; Q8N175	1.149	0.980415	93.9	106.1	59.37	132.8	2.61077e+08	3.119e+08	1.37861e+08	2.52044e+08	2.08894e+08	3.35406e+08	4.02551e+08	2.85377e+08	3.44461e+08	7.03263e+08	4.94426e+08	1.1262e+08	1.57826e+08	1.24815e+08	1.55221e+08	1.52265e+08	1.72601e+08	1.1461e+08	1.85989e+08	2.06812e+08	2.22758e+08	1.43114e+08	6.69823e+07	1.28777e+08	4.16969e+08	2.15133e+08	1.31945e+08	1.60613e+08	1.67093e+08	3.04113e+08	2.33535e+08	5.50375e+08	2.62587e+08	1.44815e+08	1.81106e+08	2.11444e+08	4.68799e+08	1.13348e+08	1.694e+08
TRUE	Master Protein	P0C0L5	ENSG00000224389; ENSG00000228267; ENSG00000228454; ENSG00000233312; ENSG00000236625	A2BHY4; hsa:100293534; hsa:721; P01028; P0C0L5; P78445; Q13160; Q13906; Q14033; Q14835; Q6U2E9; Q6U2G1; Q6U2I5; Q6U2L1; Q6U2L7; Q6U2L9; Q6U2M5; Q6VCV8; Q96SA7; Q9NPK5; Q9UIP5	1.235	0.967352	93.9	106.1	49.3	40.36	1.46373e+10	1.1692e+10	1.05889e+10	1.06669e+10	5.15075e+09	6.60381e+09	1.31835e+10	1.22969e+10	4.14914e+09	1.03208e+10	8.08508e+09	4.46383e+09	5.93704e+09	3.86738e+09	7.94184e+09	9.11261e+09	4.45916e+09	5.19121e+09	1.00252e+10	9.72506e+09	1.03038e+10	7.52038e+09	2.61522e+09	8.76197e+08	1.11525e+09	8.9381e+09	8.96984e+09	6.61838e+09	9.72571e+09	1.38608e+10	1.55598e+10	1.33696e+10	1.2596e+10	2.03992e+10	1.39423e+10	8.05028e+09	1.99155e+10	7.23907e+09	9.06966e+09
TRUE	Master Protein	P0DOY3	ENSG00000211679	A0A075B6L0; A0M8Q4; P0CG05; P0CG06; P0DOY3; P80423	1.196	0.973532	93.1	106.9	53.22	37.51	2.6257e+09	5.767e+09	4.72146e+09	4.26236e+09	7.84808e+09	4.59885e+09	5.02582e+09	6.01072e+09	1.03749e+10	4.43478e+09	4.40401e+09	5.69528e+09	5.09371e+09	5.38575e+09	5.10398e+09	4.22697e+09	7.81038e+09	5.44476e+09	3.46203e+09	5.16386e+09	8.93938e+09	1.98039e+09	8.72645e+07	6.69415e+07	8.907e+07	7.43383e+09	8.0095e+09	6.14594e+09	5.39299e+09	5.82431e+09	4.19005e+09	3.94883e+09	5.67229e+09	3.85371e+09	3.5365e+09	6.73576e+09	6.89232e+09	4.39325e+09	2.09682e+09
TRUE	Master Protein	P01619	ENSG00000239951; ENSG00000282402	A0A0B4J1Z6; P01619; P01620; P01621; P01622; P01623; P04206; P06311; P18135; P18136	1.379	0.856671	92.6	107.4	47.33	53.43	3.47954e+08	3.62939e+08	2.7986e+08	5.20243e+08	4.82318e+08	6.89032e+08	6.46111e+08	4.86105e+08	5.05754e+08	6.46937e+08	4.86448e+08	3.79386e+08	5.26216e+08	4.46506e+08	4.38127e+08	2.97188e+08	6.61313e+08	5.72828e+08	4.07144e+08	5.50552e+08	4.97395e+08	1.14624e+07	1.44313e+07	5.82343e+07	9.77765e+07	4.78425e+08	8.48094e+08	5.87848e+08	3.85162e+08	2.97796e+08	1.0064e+09	5.40501e+08	6.23335e+08	4.98302e+08	4.36221e+08	7.35049e+08	8.64684e+08	2.65778e+08	3.30312e+08
TRUE	Master Protein	P01031	ENSG00000106804	hsa:727; P01031; Q14CJ0; Q27I61	1.147	0.981784	92.3	107.7	29.86	34.03	1.51932e+09	1.35125e+09	8.01262e+08	1.38793e+09	6.96239e+08	1.10835e+09	1.45916e+09	1.44482e+09	1.38295e+09	1.24688e+09	1.07507e+09	7.54933e+08	8.69407e+08	4.88751e+08	8.16812e+08	6.05913e+08	5.69752e+08	7.41965e+08	9.20933e+08	9.57577e+08	1.1586e+09	8.62912e+08	1.06316e+09	1.08864e+09	8.39421e+08	8.25264e+08	1.04215e+09	7.35608e+08	1.03256e+09	1.22046e+09	1.62749e+09	2.08675e+09	1.59625e+09	1.22919e+09	2.07286e+09	9.35319e+08	1.584e+09	6.5991e+08	1.13759e+09
TRUE	Master Protein	P01009	ENSG00000197249	A6PX14; B2RDQ8; hsa:5265; P01009; Q0PVP5; Q13672; Q53XB8; Q5U0M1; Q7M4R2; Q86U18; Q86U19; Q96BF9; Q96ES1; Q9P1P0; Q9UCE6; Q9UCM3	1.614	0.633858	92	108	87.53	34.28	3.8585e+10	3.46798e+10	1.74211e+10	3.50361e+10	2.42124e+10	3.41065e+10	3.30082e+10	3.1724e+10	3.36309e+10	2.73696e+10	3.08193e+10	1.77809e+10	2.57001e+10	1.6226e+10	2.21623e+10	1.93237e+10	1.62436e+10	2.1118e+10	2.0776e+10	3.00326e+10	2.68181e+10	6.59615e+10	1.33901e+11	1.46911e+11	1.04431e+11	3.53643e+10	3.26346e+10	2.46364e+10	2.96144e+10	4.18089e+10	5.18335e+10	4.69005e+10	3.52606e+10	5.52641e+10	4.37408e+10	3.28139e+10	4.2534e+10	2.08475e+10	3.14894e+10
TRUE	Master Protein	P35542	ENSG00000148965	hsa:6291; P35542; Q6FHJ4	1.081	0.992537	91.9	108.1	51	25.9	9.04799e+08	709981612	4.84557e+08	4.08444e+08	4.16216e+08	4.18234e+08	2.9633e+08	7.38004e+08	3.86966e+08	4.8926e+08	2.9899e+08	6.37442e+08	3.722e+08	4.12487e+08	2.84e+08	6.03969e+08	3.1379e+08	4.78015e+08	4.50054e+08	5.06708e+08	8.17141e+08	2.32699e+08	7.44239e+07	3.80974e+07	5.67131e+07	4.34761e+08	4.00157e+08	4.00374e+08	3.8678e+08	6.53827e+08	5.83387e+08	3.78681e+08	3.76612e+08	6.18042e+08	5.27211e+08	4.62966e+08	2.37691e+08	4.20875e+08	4.17213e+08
TRUE	Master Protein	Q16610	ENSG00000143369	A8K8S0; B4DW49; B4DY60; hsa:1893; O43266; Q16610; Q5T5G4; Q5T5G5; Q5T5G6; Q8IZ60	1.202	0.973532	91.7	108.3	43.24	44.91	2.36841e+08	1.63749e+08	1.70576e+08	2.28359e+08	1.46395e+08	1.80508e+08	1.92716e+08	1.84808e+08	1.57777e+08	1.96121e+08	1.82229e+08	1.25144e+08	1.48525e+08	1.90713e+08	1.63982e+08	8.16406e+07	1.35134e+08	9.61746e+07	2.11916e+08	1.35478e+08	1.13658e+08	9.69775e+07	9.41853e+07	3.48702e+08	4.21744e+08	1.95092e+08	1.93946e+08	3.20564e+08	2.55902e+08	1.57306e+08	1.93762e+08	2.99235e+08	5.02654e+08	1.13301e+08	2.55883e+08	1.4468e+08	1.35626e+08	2.35284e+08	3.59677e+08
TRUE	Master Protein	P12259	ENSG00000198734	A8K6E8; hsa:2153; P12259; Q14285; Q2EHR5; Q5R346; Q5R347; Q6UPU6; Q8WWQ6	1.041	0.987868	91.5	108.5	47.01	33.58	8.9534e+07	1.32655e+08	9.33541e+07	1.49906e+08	8.93642e+07	1.17497e+08	6.43991e+07	1.44486e+08	5.60843e+07	1.14971e+08	1.13706e+08	9.25938e+07	8.41133e+07	1.11269e+08	8.42814e+07	1.46067e+08	1.17319e+08	1.07769e+08	1.07934e+08	1.44676e+08	7.27243e+07	1.35836e+07	4.12522e+06	1.10459e+07	2.29605e+07	1.26121e+08	1.28518e+08	9.51797e+07	8.26882e+07	1.7919e+08	6.34425e+07	8.10716e+07	9.31226e+07	1.41293e+08	8.95534e+07	1.51405e+08	9.29445e+07	9.72554e+07	9.94512e+07
TRUE	Master Protein	Q13790	ENSG00000175336	hsa:319; Q13790; Q8TC13	1.136	0.98202	91.3	108.7	89.07	49.57	1.23814e+08	8.41951e+07	3.43775e+07	8.12066e+07	1.9547e+07	9.47842e+07	1.5876e+08	6.55838e+07	7.26144e+07	6.66605e+07	1.23759e+07	2.3181e+07	9.43151e+06	2.70765e+07	2.9348e+07	3.39165e+07	1.02098e+07	4.33834e+07	3.74915e+06	8.58203e+06	4.35758e+07	1.44816e+08	2.00864e+08	1.39518e+08	2.2372e+08	2.38247e+07	3.04857e+07	1.92768e+07	8.48572e+07	5.31549e+07	4.93429e+07	4.99656e+07	7.50523e+07	9.1321e+07	5.82621e+07	4.2529e+07	2.95698e+07	6.75849e+07	1.15048e+08
TRUE	Master Protein	P0DOX7			1.15	0.980415	91.1	108.9	33.16	39.04	1.73792e+10	1.09607e+10	1.44746e+10	1.86005e+10	4.03333e+09	1.7763e+10	1.17253e+10	1.12393e+10	2.16525e+10	1.7118e+10	6.02261e+09	1.13218e+10	1.58996e+10	1.95185e+10	2.02911e+10	1.46753e+10	1.13403e+10	1.74287e+10	1.79886e+10	1.50657e+10	1.22379e+10	1.03535e+10	1.00445e+10	1.14221e+10	7.01244e+09	1.63396e+10	1.68867e+10	2.51737e+10	1.73134e+10	3.96912e+09	2.73402e+10	1.43772e+10	1.87051e+10	1.81367e+10	1.48173e+10	2.65087e+10	2.20179e+10	1.87161e+09	2.29892e+10
TRUE	Master Protein	P13647	ENSG00000186081	hsa:3852; P13647; Q6PI71; Q6UBJ0; Q8TA91	1.373	0.856671	89.6	110.4	80.9	214.31	1.79689e+07	2.87078e+07	3.25762e+07	1.84231e+07	7.17776e+06	2.64702e+07	2.02805e+07	5.36928e+07	2.89898e+07	4.17375e+07	2.64984e+07	9.49515e+06	2.5943e+07	1.39865e+07	3.72267e+07	7.56389e+06	2.85455e+07	1.59161e+07	1.04261e+07	2.15663e+07	1.31792e+07	1.24806e+07	4.34166e+07	1.18518e+08	6.19185e+07	2.15969e+07	2.80893e+07	2.13137e+07	1.53723e+07	5.3039e+07	2.97434e+07	5.22876e+07	7.26693e+07	1.37916e+07	7.8882e+07	1.02548e+07	6.862e+07	3.24057e+07	7.06158e+07
TRUE	Master Protein	P22352	ENSG00000211445	hsa:2878; O43787; P22352; Q86W78; Q9NZ74; Q9UEL1	0.948	0.97284	89.5	110.5	46.58	31.48	1.06994e+08	7.07876e+07	6.17034e+07	1.00728e+08	6.45626e+07	9.73213e+07	8.15626e+07	9.73907e+07	6.34566e+07	1.01778e+08	9.285e+07	6.01983e+07	1.11619e+08	5.3394e+07	7.38296e+07	7.5788e+07	4.57604e+07	5.80439e+07	9.878e+07	1.08426e+08	1.19206e+08	7.38042e+06	1.55713e+07	1.47242e+07	9.5988e+06	8.15859e+07	1.09644e+08	9.11159e+07	1.31185e+08	8.46162e+07	9.34234e+07	8.6449e+07	1.07145e+08	1.65143e+08	9.78605e+07	1.04814e+08	4.95005e+07	7.71577e+07	1.7288e+08
TRUE	Master Protein	A0A075B6J9	ENSG00000211664	A0A075B6J9	1.221	0.97284	89	111	53.73	120.48	1.25562e+07	1.90587e+07	1.23079e+07	1.32896e+07	3.20752e+07	2.0841e+07	2.80917e+07	4.08527e+07	1.65699e+07	1.6294e+07	3.28583e+07	2.15839e+07	2.65496e+07	2.02525e+07	6.95731e+06	2.41225e+07	3.87819e+07	3.78996e+07	2.35234e+07	9.38828e+06	3.0799e+07	681450	7.20618e+06	1.06958e+07	8.2899e+06	1.07159e+07	4.13316e+07	2.76342e+07	2.76154e+07	2.06044e+07	1.33689e+06	6.0631e+06	4.03986e+06	6.0438e+06	8.78092e+06	3.30753e+07	4.03691e+07	8.69394e+07	1.64976e+07
TRUE	Master Protein	Q9Y6R7	ENSG00000281123	hsa:8857; O95784; Q9Y6R7	1.47	0.773479	88.8	111.2	61.4	89.36	2.92623e+07	3.61722e+07	7.20149e+07	4.3509e+07	7.1995e+07	2.21753e+07	2.10519e+07	2.84527e+07	2.52247e+07	2.81969e+07	3.66152e+07	6.6313e+07	6.79241e+07	9.52701e+07	9.47591e+07	1.36164e+08	5.72667e+07	1.14508e+07	1.36732e+08	1.02448e+08	6.7662e+07	4.26566e+07	4.34306e+07	4.09724e+07	3.07002e+07	5.5161e+07	4.99791e+07	3.28868e+07	6.02934e+07	5.43736e+07	2.73582e+07	4.65908e+07	1.1216e+08	4.04321e+07	3.28962e+07	8.04905e+07	7.80571e+07	5.11864e+07	3.68395e+07
TRUE	Master Protein	P18428	ENSG00000129988	B2R938; hsa:3929; O43438; P18428; Q92672; Q9H403; Q9UD66	1.514	0.728865	88.3	111.7	92.05	109.58	1.25985e+08	6.59435e+07	1.72287e+07	8.87217e+07	1.64737e+07	5.88873e+07	1.77628e+08	7.22908e+07	8.15394e+07	5.36109e+07	3.7262e+07	1.97375e+07	1.99512e+07	5.99549e+06	2.55155e+07	2.20144e+07	6.15704e+06	1.73507e+07	3.68589e+07	1.74949e+07	3.5385e+07	3.68461e+07	7.63848e+07	1.86511e+08	2.46287e+07	3.17797e+07	2.96005e+07	1.14842e+07	4.0131e+07	8.81026e+07	1.74212e+08	2.28616e+08	1.26688e+08	1.96487e+08	1.32682e+08	3.48651e+07	1.02964e+08	1.68171e+07	3.20347e+07
TRUE	Master Protein	P05090	ENSG00000189058	B2R579; D3DNW6; hsa:347; P05090; Q6IBG6	1.16	0.980415	88.1	111.9	54.73	26.43	8.5446e+08	8.32691e+08	6.12249e+08	1.06592e+09	4.65899e+08	1.23782e+09	4.55183e+08	5.95448e+08	5.93455e+08	8.52822e+08	1.08345e+09	3.69256e+08	1.00921e+09	8.05098e+08	4.44073e+08	1.04826e+09	5.69583e+08	6.25206e+08	6.64888e+08	1.19032e+09	8.75243e+08	5.81629e+07	2.1647e+07	8.12321e+07	4.66125e+07	9.57879e+08	6.80501e+08	6.37307e+08	9.36422e+08	9.50475e+08	9.95047e+08	5.30341e+08	1.23229e+09	5.63204e+08	1.18846e+09	7.31068e+08	4.86811e+08	7.91788e+08	9.71558e+08
TRUE	Master Protein	P0DOX5			1.495	0.741036	87.7	112.3	21.3	25.27	5.1983e+10	5.02166e+10	4.43771e+10	6.05192e+10	5.43499e+10	6.98363e+10	8.94235e+10	5.78896e+10	6.26625e+10	6.26883e+10	5.96082e+10	6.09677e+10	7.85797e+10	5.08718e+10	8.51023e+10	4.30081e+10	6.4698e+10	5.96627e+10	6.34962e+10	6.13534e+10	5.74678e+10	5.37699e+10	3.84806e+10	4.3461e+10	7.8851e+10	7.4718e+10	9.98812e+10	9.36077e+10	7.88794e+10	6.1183e+10	1.13847e+11	6.29171e+10	8.89871e+10	8.77622e+10	6.22376e+10	9.65039e+10	9.67572e+10	4.42191e+10	8.93201e+10
TRUE	Master Protein	A0A087WSY6	ENSG00000224041	A0A087WSY6	1.279	0.933168	87.6	112.4	216.85	48.63	3.63919e+07	3.71976e+07	2.34951e+07	7.25129e+07	5.14e+07	7.70617e+07	8.56887e+07	2.76957e+07	5.78655e+07	5.0912e+07	4.78374e+07	3.52243e+07	4.78021e+07	4.0526e+07	5.11194e+07	3.13248e+07	5.29828e+07	5.94831e+07	4.29498e+07	7.05773e+07	6.4624e+07	8.8279e+07	3.80357e+08	9.24436e+08	1.60376e+09	7.66545e+07	6.48247e+07	5.73572e+07	3.55668e+07	3.35454e+07	2.04883e+08	2.56812e+07	1.19513e+08	5.10977e+07	7.56217e+07	3.97051e+07	1.02797e+08	5.74807e+07	4.80762e+07
TRUE	Master Protein	P01011	ENSG00000196136	B3KVQ7; hsa:12; P01011; Q13703; Q2TU87; Q2TU88; Q59GP9; Q6LBY8; Q6LDT7; Q6NSC9; Q8N177; Q96DW8; Q9UC47; Q9UNU9	1.367	0.861501	87.5	112.5	34.86	46.44	5.1455e+09	3.24853e+09	2.96316e+09	3.54775e+09	2.45689e+09	1.43218e+09	3.98836e+09	4.34952e+09	3.59495e+09	3.55653e+09	3.34866e+09	2.6186e+09	3.10341e+09	2.1439e+09	2.4514e+09	3.57585e+09	1.70439e+09	3.0279e+09	3.63962e+09	4.00428e+09	3.35872e+09	6.2775e+09	3.29874e+09	1.87678e+09	1.33432e+09	3.83308e+09	4.13799e+09	2.70614e+09	4.23961e+09	6.26769e+09	7.07486e+09	5.057e+09	3.50887e+09	9.43832e+09	5.68107e+09	3.55586e+09	4.03346e+09	2.87327e+09	4.47201e+09
TRUE	Master Protein	P55058	ENSG00000100979	A8K006; B4DDD5; B4DRB4; E1P5N8; E7EV16; hsa:5360; P55058; Q8WTT1; Q9BR07; Q9BSH8	1.137	0.98202	87.1	112.9	256.9	151.04	2.35227e+07	2.86277e+07	7.34471e+08	5.11886e+07	2.86771e+07	5.35464e+07	6.32271e+07	1.69947e+07	3.32195e+07	1.81945e+07	2.30591e+07	1.55196e+07	1.82739e+07	1.88267e+07	2.21549e+07	9.47297e+06	1.61713e+07	1.52321e+07	1.44847e+07	2.04955e+07	2.3944e+07	1.91563e+07	5.58259e+06	4.82632e+07	6.32722e+07	1.34762e+07	2.46129e+07	6.27132e+06	3.06368e+07	6.76508e+07	4.54232e+07	4.43636e+07	1.49263e+08	1.62697e+07	4.72262e+07	1.5878e+07	4.98577e+07	1.9369e+07	2.87076e+07
TRUE	Master Protein	A0A0B4J1V0	ENSG00000211943; ENSG00000282290	A0A0B4J1V0	1.283	0.933168	86.8	113.2	49.86	37.3	2.49599e+08	2.03053e+08	1.8267e+08	2.56437e+08	3.05641e+08	3.01548e+08	3.27837e+08	2.39754e+08	2.19906e+08	4.32366e+08	2.74483e+08	2.60202e+08	4.94503e+08	4.428e+08	2.9721e+08	2.5337e+08	3.47865e+08	3.84901e+08	2.04339e+08	3.46624e+08	2.73236e+08	1.96719e+07	9.90024e+06	2.14892e+07	5.68852e+07	3.69791e+08	5.52771e+08	3.661e+08	3.79723e+08	2.04022e+08	6.63928e+08	2.43951e+08	3.39178e+08	4.75294e+08	2.99981e+08	3.84756e+08	3.32841e+08	2.6348e+08	2.70825e+08
TRUE	Master Protein	A0A075B6H9	ENSG00000211637	A0A075B6H9	1.122	0.984976	86.6	113.4	93.1	69.24	5.76078e+06	1.22627e+08	2.05788e+07	1.8821e+07	5.33461e+07	3.61196e+07	685369	3.1002e+07	1.20301e+08	2.41959e+07	2.31799e+07	2.13728e+07	3.92713e+07	2.69124e+07	6.17215e+07	1.79904e+07	3.6171e+07	5.31116e+07	1.4527e+07	1.55776e+07	2.97601e+07	1.00821e+06	6.54987e+06	1.20481e+07	3.69566e+07	7.30194e+07	9.62968e+07	5.36247e+07	3.91513e+07	3.16582e+07	7.37671e+07	2.76437e+07	7.00755e+07	3.02799e+07	1.3089e+07	7.21316e+07	3.7839e+07	4.09988e+06	3.68518e+06
TRUE	Master Protein	Q04756	ENSG00000109758	hsa:3083; Q04756; Q14726; Q2M1W7; Q53X47	0.866	0.909324	86.6	113.4	59.94	36.09	6.3522e+07	9.66274e+07	9.04229e+07	1.00121e+08	7.29602e+07	4.95738e+07	2.74979e+07	9.37691e+07	5.22193e+07	7.41855e+07	5.05096e+07	7.55567e+07	1.75989e+08	1.67923e+08	6.12296e+07	1.13679e+08	1.76792e+08	9.8196e+07	6.49047e+07	9.07583e+07	7.43828e+07	4.68664e+06	5.28185e+06	6.38437e+06	5.81699e+07	9.14456e+07	9.271e+07	9.65794e+07	1.40371e+08	1.00856e+08	1.25983e+08	1.34246e+08	1.58753e+08	2.17696e+08	8.08231e+07	5.94496e+07	4.76156e+07	1.55666e+08	1.15199e+08
TRUE	Master Protein	P00747	ENSG00000122194	hsa:5340; P00747; Q15146; Q5TEH4; Q6PA00	1.033	0.985603	86.5	113.5	46.72	13.06	7.13807e+09	6.90759e+09	7.01884e+09	6.28032e+09	4.55155e+09	5.26368e+09	9.97619e+09	7.71024e+09	6.4257e+09	6.05095e+09	6.50197e+09	7.14024e+09	7.28505e+09	3.10273e+09	6.67519e+09	6.1185e+09	3.69377e+09	6.15037e+09	6.61981e+09	6.56603e+09	6.61522e+09	9.60999e+08	4.09486e+08	3.37606e+08	4.48789e+08	7.57681e+09	8.66346e+09	7.91392e+09	8.74618e+09	9.63992e+09	9.12432e+09	1.04494e+10	8.39081e+09	8.87578e+09	7.24989e+09	8.78804e+09	7.74309e+09	7.14136e+09	7.88821e+09
TRUE	Master Protein	A0A0A0MT36	ENSG00000225523	A0A0A0MT36	1.11	0.985603	86.5	113.5	82.25	57.59	2.23012e+07	21189832	8.78988e+06	2.28488e+07	6.27508e+07	2.46293e+07	1.14241e+07	4.86704e+07	1.45878e+07	2.43741e+07	2.49963e+07	3.83726e+07	2.90533e+07	5.43786e+07	2.08229e+07	8.57728e+06	2.93559e+07	4.77529e+07	2.91268e+07	3.17705e+07	1.40946e+07	702649	8.75467e+06	1.30927e+07	1.18193e+08	5.34614e+07	4.60261e+07	2.43519e+07	1.72987e+07	5.67934e+07	1.33762e+07	1.91196e+07	1.4804e+07	3.03674e+07	1.82765e+07	3.19924e+07	3.85047e+07	2.2137e+07	1.02143e+07
TRUE	Master Protein	P60709	ENSG00000075624	hsa:60; P02570; P60709; P70514; P99021; Q11211; Q64316; Q75MN2; Q96B34; Q96HG5	1.354	0.875595	86.2	113.8	174.54	101.93	4.84128e+07	3.35159e+07	1.67346e+07	5.44609e+07	7.12065e+07	7.17959e+07	4.96245e+07	7.30484e+07	4.51519e+07	8.15207e+07	5.40693e+07	3.11433e+07	3.80024e+07	6.50852e+07	5.07194e+07	4.70045e+07	5.49993e+07	5.07543e+07	3.88827e+07	6.3261e+07	3.93412e+07	7.76204e+07	2.72197e+08	6.58501e+08	9.18768e+08	6.79704e+07	8.20189e+07	6.03385e+07	7.28862e+07	4.28704e+07	1.44037e+08	5.62197e+07	1.80855e+08	6.34927e+07	1.63316e+08	4.43656e+08	1.1548e+08	3.84825e+07	9.96437e+07
TRUE	Master Protein	P06681	ENSG00000166278; ENSG00000204364; ENSG00000206372; ENSG00000226560; ENSG00000231543; ENSG00000235017; ENSG00000235696	B4DPF3; B4DV20; E9PFN7; hsa:717; O19694; P06681; Q13904	1.054	0.987868	86.1	113.9	30.93	33.9	3.52084e+08	2.72347e+08	2.47598e+08	2.65621e+08	2.07966e+08	2.0918e+08	2.72124e+08	3.13543e+08	2.6661e+08	3.00945e+08	2.1253e+08	1.73511e+08	2.00564e+08	1.31221e+08	2.01148e+08	2.04778e+08	1.63372e+08	1.72952e+08	1.99248e+08	2.47992e+08	2.92804e+08	1.69342e+08	5.83096e+07	2.1476e+08	1.01431e+08	2.44089e+08	2.72851e+08	2.29137e+08	2.24852e+08	2.98696e+08	3.87343e+08	4.2428e+08	6.69998e+08	3.49921e+08	3.82394e+08	1.87991e+08	2.53429e+08	2.24689e+08	4.07647e+08
TRUE	Master Protein	P01876	ENSG00000211895; ENSG00000282633	P01876	1.308	0.917918	85	115	48.17	42.64	1.46459e+10	2.03792e+10	2.79845e+10	2.14137e+10	2.30418e+10	2.70001e+10	3.37911e+10	4.87169e+10	1.97538e+10	2.29558e+10	2.02485e+10	3.8999e+10	1.31979e+10	1.51627e+10	2.5048e+10	2.06518e+10	2.57499e+10	2.51348e+10	2.10525e+10	2.80727e+10	2.71401e+10	8.1442e+09	5.08603e+09	4.27847e+09	3.83656e+09	4.08026e+10	5.30357e+10	2.77045e+10	2.98665e+10	3.99177e+10	3.7697e+10	2.96385e+10	1.94127e+10	2.89522e+10	1.44364e+10	4.84854e+10	5.57416e+10	1.27635e+10	5.02421e+09
TRUE	Master Protein	Q14624	ENSG00000055955	B7Z545; E9PGN5; hsa:3700; Q14624; Q15135; Q9P190; Q9UQ54	1.258	0.942218	84.7	115.3	36.89	25.8	3.47378e+09	2.70173e+09	2.41703e+09	3.1553e+09	1.93225e+09	2.49738e+09	2.80818e+09	3.36645e+09	3.06024e+09	3.17994e+09	3.14407e+09	1.97154e+09	1.95423e+09	1.25274e+09	2.08957e+09	2.047e+09	1.5542e+09	2.13143e+09	2.41754e+09	2.73183e+09	2.61426e+09	4.67952e+09	1.621e+09	4.66408e+08	1.03725e+09	2.59291e+09	2.22727e+09	2.10653e+09	2.74625e+09	3.87594e+09	3.70527e+09	4.04465e+09	3.88765e+09	3.831e+09	4.54097e+09	3.2899e+09	3.88812e+09	1.90908e+09	3.47213e+09
TRUE	Master Protein	P20742	ENSG00000126838	A6ND27; P20742; Q15273; Q2NKL2; Q7M4N7	1.105	0.987868	84.4	115.6	79.39	86.51	2.4531e+08	1.18428e+08	7.78569e+07	4.31756e+08	6.5108e+07	7.63896e+07	2.2594e+08	2.78113e+08	3.30934e+08	8.4017e+07	5.11323e+07	1.77977e+08	2.23039e+08	3.18229e+07	7.40373e+07	5.07139e+07	2.7895e+07	1.51786e+08	9.44938e+07	1.15122e+08	1.83068e+07	1.10095e+08	1.61834e+07	9.83504e+07	1.23764e+08	1.31573e+08	2.04789e+08	1.35014e+08	6.39884e+07	5.2753e+08	5.63792e+08	1.43996e+08	3.02531e+07	6.11441e+08	8.9176e+07	2.55958e+07	2.4706e+08	7.71786e+07	1.34702e+08
TRUE	Master Protein	P0DOX8			1.255	0.942218	83.8	116.2	38.66	24.34	9.47245e+09	1.75812e+10	1.29854e+10	1.22096e+10	1.70401e+10	1.71324e+10	1.10085e+10	1.75012e+10	1.18067e+10	1.46603e+10	1.44412e+10	1.53446e+10	1.63613e+10	1.33667e+10	1.95466e+10	1.12299e+10	1.60433e+10	1.53085e+10	1.07206e+10	1.13631e+10	1.38434e+10	5.64639e+09	2.70992e+09	1.10357e+09	4.0063e+09	1.96726e+10	2.63152e+10	1.99276e+10	1.62158e+10	2.26059e+10	2.0263e+10	1.59509e+10	1.69896e+10	1.67036e+10	1.44483e+10	2.32756e+10	2.39067e+10	1.0008e+10	9.23373e+09
TRUE	Master Protein	P05546	ENSG00000099937	B2RAI1; D3DX34; hsa:3053; P05546; Q6IBZ5	1.24	0.964718	83.3	116.7	55	45.36	1.36584e+09	1.14281e+09	5.11352e+08	8.92695e+08	3.90587e+08	1.09392e+09	1.24836e+09	1.20439e+09	9.4199e+08	8.25233e+08	7.63738e+08	5.46773e+08	4.67288e+08	2.05914e+08	4.18622e+08	3.51964e+08	2.55906e+08	3.91339e+08	4.63012e+08	6.24801e+08	2.30697e+08	4.9668e+08	3.42657e+08	3.15124e+08	4.8218e+08	4.80981e+08	7.96218e+08	6.0981e+08	6.28637e+08	8.53063e+08	1.1544e+09	1.41495e+09	1.01993e+09	6.9644e+08	1.63762e+09	4.82653e+08	1.48018e+09	4.90933e+08	8.87214e+08
TRUE	Master Protein	P0DOX2			1.262	0.940802	83	117	54.76	64.53	1.01255e+09	1.56137e+09	7.91625e+08	9.27541e+08	1.87274e+09	1.85195e+09	1.49664e+09	1.41138e+09	5.15143e+08	1.69523e+09	1.98381e+09	1.15736e+09	7.57745e+08	7.54222e+08	1.0483e+09	6.03693e+08	2.28787e+09	8.70292e+08	9.89852e+08	1.10118e+09	1.12158e+09	5.39328e+08	1.46374e+08	1.59202e+08	1.18527e+08	1.46086e+09	2.09043e+09	9.84786e+08	8.52926e+08	1.5919e+09	1.77981e+09	1.03098e+09	1.41158e+09	1.05467e+09	1.10738e+09	2.69648e+09	1.88664e+09	4.42261e+08	4.43101e+08
TRUE	Master Protein	Q9UGM5	ENSG00000090512	B2RCW6; E9PG06; hsa:26998; Q1RMZ0; Q5J876; Q6DK58; Q6GRB6; Q9UGM5; Q9Y6Z0	0.978	0.976239	82.5	117.5	50.66	38.48	3.83899e+07	7.2337e+07	6.02094e+07	3.42246e+07	3.02423e+07	3.17831e+07	7.80469e+07	8.66643e+07	3.67308e+07	4.65393e+07	3.38449e+07	2.29846e+07	2.67858e+07	2.38355e+07	2.74703e+07	2.20621e+07	2.0242e+07	3.3805e+07	2.46614e+07	3.69588e+07	1.65068e+07	6.16293e+07	2.83126e+07	5.86141e+07	1.65521e+07	4.39922e+07	3.55043e+07	4.2498e+07	4.96041e+07	2.25142e+07	4.86216e+07	4.58617e+07	3.90236e+07	4.12476e+07	4.81603e+07	2.24377e+07	5.59681e+07	8.95621e+07	5.59321e+07
TRUE	Master Protein	P05155	ENSG00000149131	A6NMU0; A8KAI9; B2R6L5; B4E1F0; B4E1H2; hsa:710; P05155; Q16304; Q547W3; Q59EI5; Q7Z455; Q96FE0; Q9UC49; Q9UCF9	1.367	0.861501	81.4	118.6	62.55	37.31	3.46844e+09	1.80717e+09	1.43476e+09	2.35134e+09	1.20724e+09	1.80791e+09	2.56107e+09	2.53292e+09	2.16296e+09	2.28885e+09	1.91731e+09	1.04588e+09	1.31217e+09	5.71718e+08	9.5429e+08	1.3414e+09	5.222e+08	9.5024e+08	1.41333e+09	1.34182e+09	1.36515e+09	2.65181e+08	4.46874e+07	4.21842e+07	1.77098e+08	1.70011e+09	2.05298e+09	1.32411e+09	1.66146e+09	3.22986e+09	2.96368e+09	3.33023e+09	2.53645e+09	2.54057e+09	3.7181e+09	1.63531e+09	3.13982e+09	1.28207e+09	2.48485e+09
TRUE	Master Protein	A0A0B4J1Y9	ENSG00000225698; ENSG00000278042	A0A087WW89; A0A0B4J1Y9	1.107	0.985603	81.3	118.7	50.22	45.27	8.06363e+07	1.07773e+08	1.4753e+07	9.26971e+07	5.14715e+07	8.75736e+07	1.33156e+08	1.31597e+08	7.05157e+07	1.18745e+08	8.31843e+07	5.34173e+07	9.4748e+07	3.15294e+07	6.22653e+07	3.74636e+07	5.03973e+07	8.19017e+07	6.64201e+07	6.64475e+07	9.41508e+07	1.67815e+08	4.89189e+07	1.86393e+07	3.1925e+07	9.76393e+07	1.54763e+08	1.10761e+08	8.53154e+07	7.58888e+07	1.57004e+08	1.11365e+08	1.51663e+08	1.7897e+08	1.02978e+08	1.3766e+08	1.87807e+08	2.72735e+07	4.87201e+07
TRUE	Master Protein	P06310	ENSG00000243238; ENSG00000281933	A0A075B6S3; P06310	1.429	0.817956	81.2	118.8	53.96	41.4	4.98887e+08	3.64766e+08	1.59369e+08	5.99751e+08	4.57419e+08	6.48123e+08	7.25218e+08	7.9197e+08	4.04066e+08	5.93055e+08	4.79121e+08	3.97397e+08	4.63378e+08	3.50558e+08	6.1798e+08	3.7315e+08	3.76816e+08	4.87797e+08	4.11846e+08	4.63895e+08	7.73873e+08	5.55819e+07	5.01429e+06	1.49515e+07	1.87864e+07	6.05884e+08	1.06268e+09	4.53299e+08	4.20642e+08	4.60374e+08	1.22464e+09	6.93756e+08	1.204e+09	8.42772e+08	6.69625e+08	6.27034e+08	1.44769e+09	3.16939e+08	6.79449e+08
TRUE	Master Protein	P25311	ENSG00000160862	D6W5T8; hsa:563; O60386; P25311; Q5XKQ4; Q8N4N0	1.509	0.728865	80.7	119.3	49.67	27.32	1.04916e+09	1.2205e+09	9.33725e+08	6.87439e+08	6.50385e+08	7.19758e+08	5.50673e+08	7.37878e+08	1.11503e+09	6.63942e+08	7.85795e+08	6.59144e+08	7.39319e+08	8.1415e+08	4.07029e+08	9.12434e+08	5.61713e+08	7.52422e+08	8.77685e+08	8.58569e+08	6.40414e+08	1.23185e+08	1.23891e+07	1.34808e+07	2.1658e+07	1.49435e+09	1.37635e+09	1.03354e+09	1.03841e+09	1.36528e+09	8.07249e+08	8.21096e+08	1.23027e+09	1.05476e+09	1.61163e+09	1.53001e+09	9.78603e+08	1.06357e+09	1.89309e+09
TRUE	Master Protein	P01772	ENSG00000211955	A0A0B4J1V3; P01771; P01772	1.319	0.909324	79.6	120.4	52.54	175.35	1.97505e+08	4.83903e+08	1.08813e+08	3.65576e+08	3.56044e+08	3.8448e+08	2.38322e+08	4.43643e+08	2.51034e+08	5.61094e+08	4.65605e+08	1.54285e+08	3.10764e+08	1.39411e+08	2.76359e+08	1.46915e+08	2.11636e+08	2.29266e+08	1.32075e+08	2.65523e+08	3.68245e+08	1.0175e+08	5.71228e+07	1.2017e+08	1.49844e+08	2.98161e+08	4.90817e+08	2.6291e+08	1.64097e+08	4.51009e+08	4.93972e+08	2.50665e+08	4.10761e+08	3.60685e+08	1.50192e+08	2.85068e+08	5.34383e+09	8.8545e+07	6.93615e+08
TRUE	Master Protein	P10643	ENSG00000112936	A8K2T4; hsa:730; P10643; Q6P3T5; Q92489	1.477	0.765891	79.3	120.7	43.33	29.31	4.61292e+08	3.93718e+08	3.62105e+08	3.5221e+08	2.95621e+08	3.2339e+08	5.54154e+08	4.12935e+08	4.10322e+08	4.41768e+08	4.79882e+08	3.38451e+08	5.93485e+08	1.58337e+08	5.45227e+08	1.97529e+08	2.96926e+08	3.4334e+08	4.17406e+08	3.23563e+08	5.36503e+08	1.0793e+08	6.16225e+07	8.87023e+07	1.57043e+08	4.65387e+08	5.57452e+08	3.80139e+08	4.85809e+08	5.76723e+08	7.37653e+08	7.22246e+08	5.37694e+08	3.00842e+08	6.22805e+08	7.44891e+08	7.78009e+08	3.50145e+08	6.51498e+08
TRUE	Master Protein	P02763	ENSG00000229314	B7ZKQ5; hsa:5004; P02763; Q5T539; Q5U067; Q8TC16	1.573	0.688885	77.9	122.1	42.21	54.23	9.38057e+09	6.90123e+09	1.11683e+10	5.34544e+09	4.45304e+09	3.87981e+09	8.49045e+09	5.14308e+09	9.64714e+09	6.76961e+09	4.45832e+09	5.30604e+09	5.52944e+09	3.4602e+09	2.94627e+09	7.10656e+09	3.53917e+09	8.72294e+09	5.0004e+09	5.03953e+09	5.34323e+09	9.79777e+09	4.09391e+09	3.82387e+09	1.32589e+09	7.38858e+09	7.70832e+09	4.21655e+09	7.18295e+09	1.17285e+10	1.48797e+10	1.08101e+10	6.26001e+09	1.28201e+10	1.22989e+10	6.26598e+09	8.99764e+09	6.66568e+09	9.27133e+09
TRUE	Master Protein	P02533	ENSG00000186847	hsa:3861; P02533; Q14715; Q53XY3; Q9BUE3; Q9UBN2; Q9UBN3; Q9UCY4	1.537	0.723521	76.9	123.1	139.15	276.51	2.7506e+06	8688826	5.4846e+06	5.99997e+06	1.95377e+07	5.59597e+06	1.38241e+07	2.5282e+07	1.31682e+07	1.38565e+07	5.87955e+06	1.40384e+07	3.49056e+06	3.04818e+06	9.53038e+06	3.12921e+06	7.99633e+06	1.33512e+07	1.79473e+06	6.80441e+06	2.99935e+06	4.97969e+07	4.77942e+07	8.76608e+07	1.05769e+08	7.51846e+06	8.40314e+06	8.26636e+06	6.52581e+06	2.61522e+07	1.25099e+07	2.09022e+07	6.20051e+06	7.57855e+06	1.44362e+07	8.52556e+06	8.42158e+06	1.68684e+07	2.29895e+07
TRUE	Master Protein	A0A075B6K5	ENSG00000211670	A0A075B6K5	1.545	0.721222	75.6	124.4	66.64	73.92	6.89647e+07	2.24282e+08	7.09814e+07	8.1673e+07	9.93701e+07	1.69332e+08	2.9342e+08	1.31216e+08	1.35616e+08	1.79898e+08	9.77331e+07	1.30452e+08	1.85504e+08	6.48976e+07	3.74581e+08	6.57959e+07	1.08597e+08	1.04576e+08	1.71149e+08	6.43373e+07	1.20922e+08	1.18744e+08	9.59657e+06	1.62484e+07	3.24825e+07	1.28791e+08	3.94718e+08	3.58285e+08	1.43786e+08	3.54554e+08	2.39726e+08	1.10077e+08	1.7882e+08	1.70274e+08	4.31456e+07	1.47375e+08	3.99729e+08	6.89293e+07	6.05021e+07
TRUE	Master Protein	P04433	ENSG00000241351; ENSG00000282823	P04433	1.137	0.98202	73.2	126.8	114.08	67.21	1.45056e+07	1.47991e+07	1.51453e+07	6.69008e+06	1.447e+07	2.24616e+07	3.25274e+07	1.77355e+07	1.88875e+07	2.94526e+07	1.04639e+07	1.58954e+07	7.31699e+06	3.4415e+06	1.04021e+07	9.50517e+06	2.98324e+07	1.32935e+07	2.66938e+07	1.20468e+07	2.75336e+07	9.77838e+07	1.21239e+08	1.1414e+07	1.13625e+07	2.15321e+07	1.80107e+07	1.05661e+07	7.07192e+06	9.52754e+06	4.29099e+07	2.14326e+07	4.52843e+07	3.60733e+07	1.55776e+07	1.42569e+07	3.7625e+07	2.56748e+07	8.66598e+06
TRUE	Master Protein	P04264	ENSG00000167768	B2RA01; hsa:3848; P04264; P85925; P86104; Q14720; Q6GSJ0; Q9H298	1.329	0.909324	72.6	127.4	116.9	131.57	2.74041e+08	461928169	2.15619e+08	3.09742e+08	3.15181e+08	2.47072e+08	4.28589e+08	2.43541e+08	6.94883e+08	1.58365e+09	7.45539e+08	8.45121e+07	5.28721e+07	8.19943e+07	1.0842e+08	1.75194e+08	6.25906e+07	6.71887e+07	1.70484e+08	9.96666e+07	3.3554e+08	9.22195e+07	1.12884e+07	3.95509e+07	1.8597e+08	2.27192e+08	2.17664e+08	1.29733e+08	1.75078e+08	3.00555e+08	2.59548e+08	1.20272e+09	2.40701e+08	1.50217e+08	2.18829e+08	3.73252e+08	6.86692e+08	1.90608e+08	3.26306e+08
TRUE	Master Protein	P02748	ENSG00000113600	hsa:735; P02748	1.745	0.505138	72.2	127.8	49.6	35.72	8.32628e+08	4.9517e+08	4.05677e+08	4.88946e+08	3.73392e+08	3.23505e+08	6.66696e+08	6.57003e+08	8.29159e+08	2.8351e+08	4.28721e+08	3.86051e+08	3.99107e+08	2.32108e+08	3.29182e+08	4.49793e+08	4.9336e+08	4.83088e+08	3.67762e+08	6.9205e+08	5.30184e+08	7.52518e+08	6.53965e+07	3.75753e+07	4.29121e+07	9.24114e+08	7.58747e+08	5.0476e+08	7.33621e+08	1.03063e+09	1.34386e+09	1.38059e+09	9.73431e+08	1.34196e+09	1.15536e+09	7.2501e+08	8.12969e+08	7.10895e+08	7.64071e+08
TRUE	Master Protein	P00738	ENSG00000257017	B0AZL5; hsa:3240; P00737; P00738; Q0VAC4; Q0VAC5; Q2PP15; Q3B7J0; Q6LBY9; Q9UC67	2.321	0.139086	72.2	127.8	46.38	25.64	2.69726e+10	2.83268e+10	3.14834e+10	2.1041e+10	1.81949e+10	1.60488e+10	3.03605e+10	2.60903e+10	2.96944e+10	2.07625e+10	2.09882e+10	3.04876e+10	3.22469e+10	4.66136e+08	3.06404e+10	3.39437e+10	1.52876e+10	3.09452e+10	2.82019e+10	1.94217e+10	2.79475e+10	1.09699e+10	3.70339e+09	5.21944e+09	4.88902e+09	3.76495e+10	5.74981e+10	3.73103e+10	4.56001e+10	6.12558e+10	4.98957e+10	5.76916e+10	3.57977e+10	6.14249e+10	3.50511e+10	4.55184e+10	4.18168e+10	4.91863e+10	4.27886e+10
TRUE	Master Protein	P02750	ENSG00000171236	hsa:116844; P02750; Q8N4F5; Q96QZ4	1.88	0.37826	72	128	51.39	52.08	5.7478e+08	4.53896e+08	3.47778e+08	5.86255e+08	3.4644e+08	2.5938e+08	3.41676e+08	4.26475e+08	4.65644e+08	3.58516e+08	3.7859e+08	2.59678e+08	5.45925e+08	1.39895e+08	2.29559e+08	2.83886e+08	1.52793e+08	3.68816e+08	4.60971e+08	4.56955e+08	3.01849e+08	4.74218e+07	2.68829e+07	3.17612e+07	1.24481e+08	7.65842e+08	5.08572e+08	4.57831e+08	6.07697e+08	7.74914e+08	1.44408e+09	6.67979e+08	4.94818e+08	1.47311e+09	7.28933e+08	4.90231e+08	3.94619e+08	4.83986e+08	5.26451e+08
TRUE	Master Protein	Q06033	ENSG00000162267	hsa:3699; Q06033; Q3B7H5; Q53F06; Q6LAM2; Q99085	1.719	0.5303	70.3	129.7	32.92	33.91	3.53187e+08	2.71526e+08	2.44606e+08	3.65797e+08	2.23339e+08	2.26204e+08	2.02311e+08	4.00424e+08	3.97211e+08	2.55065e+08	2.4728e+08	2.51427e+08	2.29956e+08	1.13037e+08	2.68444e+08	2.47538e+08	1.41593e+08	2.20718e+08	1.87542e+08	2.82334e+08	2.19356e+08	2.03788e+08	1.57381e+08	1.47835e+08	1.09384e+08	3.4143e+08	3.18436e+08	3.52355e+08	4.38064e+08	9.28835e+08	6.41342e+08	5.41904e+08	2.41577e+08	7.42371e+08	3.81349e+08	4.24669e+08	4.13076e+08	2.7894e+08	3.402e+08
TRUE	Master Protein	P07998	ENSG00000129538	B2R589; D3DS06; hsa:6035; P07998; Q16830; Q16869; Q1KHR2; Q6ICS5; Q9UCB4; Q9UCB5	1.903	0.357429	67.4	132.6	119.62	77.97	5.33187e+06	5.4186e+06	1.70199e+06	2.632e+06	5.16633e+06	3.4344e+06	1.70297e+06	2.84644e+06	7.45783e+06	3.99898e+06	2.04542e+06	4.24482e+06	2.47622e+06	1.33548e+06	4.53174e+06	2.15155e+06	1.57876e+06	2.49204e+06	452673	1.81134e+06	3.37421e+06	1.59683e+06	1.09986e+07	2.44337e+07	2.27891e+07	5.59659e+06	8.48887e+06	7.023e+06	3.02031e+06	1.42961e+07	3.60848e+06	6.11202e+06	1.09181e+07	1.19164e+07	1.29687e+07	2.47844e+06	7.66999e+06	1.47305e+06	1.38848e+07
TRUE	Master Protein	A0A0C4DH34	ENSG00000211952; ENSG00000282726	A0A0C4DH34	1.631	0.612697	65.4	134.6	68.6	52.96	8.78596e+07	1.11004e+08	4.43184e+07	1.55624e+08	5.04234e+07	2.00116e+08	1.06808e+08	1.98658e+08	1.79352e+08	1.98805e+08	1.03899e+08	3.97188e+07	1.59062e+08	3.28733e+07	9.45295e+07	2.56103e+07	3.52194e+07	6.96637e+07	7.78811e+07	5.71607e+07	7.37297e+07	3.10142e+07	1.97285e+07	1.56442e+07	4.2861e+07	1.31842e+08	2.96619e+08	1.51892e+08	1.46289e+08	1.59158e+08	3.28663e+08	2.31526e+08	2.3466e+08	1.58791e+08	1.8629e+08	9.03242e+07	4.66351e+08	5.4226e+07	1.50938e+08
TRUE	Master Protein	P08519	ENSG00000198670	P08519; Q5VTD7; Q9UD88	1.75	0.502844	65.2	134.8	91.75	130.17	1.04115e+08	3.37506e+07	2.20917e+08	3.21342e+08	2.72758e+08	1.30391e+08	3.14496e+07	5.3758e+07	1.70779e+08	5.11719e+07	3.46649e+07	4.99287e+07	2.99033e+08	1.88477e+08	1.91322e+07	6.54741e+07	3.51089e+07	6.50117e+07	4.11828e+07	9.24307e+07	6.76542e+07	1.6819e+07	2.4514e+07	7.64827e+07	3.53457e+07	4.53932e+08	1.49173e+08	4.90352e+07	5.56939e+07	7.34881e+08	6.22454e+08	5.72844e+07	1.51394e+09	2.54255e+08	4.74048e+08	1.27813e+08	6.96754e+07	7.29957e+07	1.34415e+08
TRUE	Master Protein	P02743	ENSG00000132703	hsa:325; P02743	2.257	0.161858	61.7	138.3	38.14	35.02	2.33882e+08	1.95547e+08	2.81069e+08	1.49304e+08	1.6346e+08	1.7271e+08	2.0586e+08	2.44038e+08	1.59443e+08	1.96851e+08	2.11295e+08	1.87714e+08	1.52076e+08	1.51837e+08	1.35048e+08	2.6299e+08	1.52982e+08	2.20751e+08	2.39941e+08	2.14621e+08	2.88262e+08	4.09524e+07	5.40747e+07	6.65308e+07	6.96056e+07	4.28351e+08	5.3841e+08	2.92768e+08	5.68775e+08	8.29681e+08	3.2295e+08	4.46916e+08	4.43524e+08	6.5453e+08	4.68759e+08	3.84311e+08	3.16973e+08	5.85131e+08	4.528e+08
TRUE	Master Protein	P02671	ENSG00000171560	A8K3E4; D3DP14; D3DP15; hsa:2243; P02671; Q4QQH7; Q9BX62; Q9UCH2	2.374	0.121654	61.2	138.8	40.48	28.53	3.42811e+10	2.52936e+10	2.74015e+10	3.33529e+10	2.96002e+10	2.04245e+10	2.27715e+10	3.06834e+10	3.13035e+10	2.70614e+10	1.92136e+10	2.46472e+10	2.3651e+10	2.43499e+10	2.42021e+10	2.33226e+10	2.83132e+10	2.7337e+10	2.56428e+10	3.10192e+10	2.64376e+10	3.88377e+09	1.92153e+09	2.74512e+09	6.84342e+09	6.07334e+10	5.15838e+10	4.74136e+10	7.66452e+10	4.91334e+10	6.39184e+10	7.82156e+10	8.47595e+10	6.70784e+10	5.31614e+10	4.17508e+10	3.20946e+10	7.76581e+10	7.2188e+10
TRUE	Master Protein	P02679	ENSG00000171557	A8K057; hsa:2266; P02679; P04469; P04470; Q53Y18; Q96A14; Q96KJ3; Q9UC62; Q9UC63; Q9UCF3	2.347	0.129696	60.3	139.7	44.34	32.82	2.96018e+10	2.13591e+10	1.51219e+10	2.87108e+10	1.81498e+10	1.82118e+10	2.29774e+10	2.2285e+10	2.42857e+10	2.08596e+10	1.50853e+10	1.41493e+10	1.66951e+10	1.17216e+10	1.54499e+10	1.35745e+10	1.35928e+10	1.47375e+10	1.69057e+10	2.08655e+10	1.78275e+10	6.44359e+09	3.21712e+09	3.17953e+09	1.7973e+09	3.81147e+10	3.34034e+10	3.00692e+10	4.58593e+10	3.62248e+10	5.43117e+10	6.28025e+10	6.74699e+10	4.85223e+10	4.70136e+10	2.41617e+10	2.51861e+10	3.8888e+10	5.44002e+10
TRUE	Master Protein	P02675	ENSG00000171564	A0JLR9; B2R7G3; hsa:2244; P02675; Q32Q65; Q3KPF2	2.273	0.15531	59.5	140.5	35.54	29.43	4.47937e+10	2.92412e+10	2.63705e+10	3.78224e+10	2.65701e+10	2.28759e+10	3.35109e+10	3.55292e+10	3.3655e+10	2.95007e+10	2.29302e+10	2.42945e+10	2.4474e+10	1.68422e+10	2.34506e+10	2.30499e+10	2.31226e+10	2.62035e+10	2.94654e+10	2.76597e+10	2.4021e+10	2.27206e+10	8.45297e+09	8.46748e+09	4.97118e+09	5.53208e+10	5.08601e+10	4.65297e+10	7.28747e+10	5.47402e+10	7.46683e+10	9.05479e+10	9.51908e+10	7.58735e+10	7.16649e+10	4.04637e+10	4.05002e+10	5.77593e+10	8.24433e+10
TRUE	Master Protein	P02751	ENSG00000115414	B7ZLF0; E9PE77; E9PG29; hsa:2335; O95609; O95610; P02751; Q14312; Q14325; Q14326; Q17RV7; Q53S27; Q564H7; Q585T2; Q59EH1; Q60FE4; Q68DP8; Q68DP9; Q68DT4; Q6LDP6; Q6MZS0; Q6MZU5; Q6N025; Q6N0A6; Q7Z391; Q86T27; Q8IVI8; Q96KP7; Q96KP8; Q96KP9; Q9H1B8; Q9HAP3; Q9UMK2	2.931	0.0335386	57.7	142.3	56.57	85.4	5.06477e+09	3.21727e+09	1.79438e+09	4.652e+09	2.74513e+09	4.5354e+09	4.38164e+09	5.05629e+09	3.96343e+09	5.20312e+09	2.44804e+09	2.48577e+09	1.58716e+09	3.68808e+09	1.18378e+09	1.1909e+09	4.83497e+09	1.04363e+09	1.96324e+09	1.15189e+09	1.49587e+09	3.53666e+09	6.64764e+09	8.89389e+09	2.89718e+09	8.88777e+09	7.79105e+09	1.73244e+10	1.34029e+10	5.34763e+09	1.27738e+10	2.02869e+10	4.92719e+10	5.51234e+09	1.52099e+10	3.36911e+09	8.07303e+09	1.37809e+10	2.12243e+10
TRUE	Master Protein	A6NMB1		A6NMB1	3.181	0.0172798	46.6	153.4	50.71	34.63	7.10528e+08	3.31472e+08	6.05721e+08	6.74228e+08	5.20099e+08	3.6108e+08	7.0951e+08	4.90948e+08	4.83265e+08	5.63583e+08	2.76175e+08	8.90444e+08	3.46825e+08	4.16793e+08	6.41724e+08	5.99928e+08	7.29634e+08	8.4561e+08	7.05746e+08	4.15508e+08	4.36589e+08	2.30917e+06	3.76419e+07	1.14136e+08	1.07657e+08	1.44235e+09	1.49247e+09	1.32592e+09	1.96961e+09	1.29076e+09	2.18687e+09	2.26631e+09	2.56393e+09	2.11352e+09	1.40386e+09	9.85076e+08	8.06407e+08	1.77535e+09	2.61733e+09
TRUE	Master Protein	P04275	ENSG00000110799	hsa:7450; P04275; Q8TCE8; Q99806	2.353	0.128041	42.3	157.7	83.46	114.41	2.07314e+08	1.13203e+08	8.06922e+07	2.91864e+08	2.64662e+08	1.29733e+08	1.92398e+08	6.02219e+08	2.72277e+08	7.76659e+07	4.68668e+07	7.91037e+07	7.24547e+07	9.98756e+07	9.35055e+07	4.38348e+07	4.06513e+08	5.54184e+07	5.24193e+07	8.04984e+07	8.66869e+07	1.729e+08	1.18059e+08	1.15584e+08	1.29661e+08	4.47368e+08	5.05927e+08	1.07095e+09	4.22082e+08	3.07313e+08	1.42589e+09	1.59903e+09	3.99982e+09	3.39116e+08	5.04813e+08	1.15176e+08	4.51669e+08	1.01324e+09	1.6601e+09
TRUE	Master Protein	P05452	ENSG00000163815	hsa:7123; P05452; Q6FGX6	0.51	0.163347	139.2	60.8	51.98	49.46	1.31385e+08	1.28135e+08	5.81427e+07	1.61992e+08	5.33076e+07	1.28966e+08	1.41175e+08	1.43121e+08	1.0854e+08	1.26522e+08	1.0955e+08	3.92843e+07	1.25101e+08	6.08676e+07	5.95698e+07	2.84142e+07	2.91684e+07	3.52321e+07	8.53289e+07	9.62263e+07	6.31453e+07	6.91889e+07	2.10947e+07		1.91323e+08	3.19462e+07	4.36087e+07	2.42323e+07	3.20268e+07	4.83465e+07	5.41453e+07	6.83182e+07	6.58377e+07	3.84712e+07	7.36135e+07	3.95482e+07	6.14148e+07	1.92988e+07	4.78236e+07
TRUE	Master Protein	Q92954	ENSG00000116690	hsa:10216; Q6DNC4; Q6DNC5; Q6ZMZ5; Q92954; Q9BX49	0.788	0.777758	139.2	60.8	215.83	69.44	2.27626e+07	38755698	9.08378e+06	1.67776e+07	1.44623e+07	2.64948e+07	3.47498e+07	2.42058e+07	2.5968e+07	4.37974e+07	2.24437e+07	2.10932e+07	1.04989e+07	1.56781e+07	2.02976e+07	9.43184e+06	2.29921e+07	1.68091e+07	2.11698e+07	1.39995e+07	2.25781e+07		6.88872e+06	4.44424e+07	4.319e+08	3.84254e+06	1.46746e+07	8.91617e+06	1.26748e+07	4.05923e+06	1.11245e+07	1.06629e+07	8.69365e+06	9.54229e+06	9.52829e+06	2.18376e+06	1.83886e+07	1.54171e+07	2.08245e+06
TRUE	Master Protein	Q15113	ENSG00000106333	B2R9E1; hsa:5118; O14550; Q15113	0.795	0.794278	130.1	69.9	109.66	47.94	3.30334e+07	3.26492e+07	1.01021e+07	3.39171e+07	1.01164e+07	3.38036e+07	3.74418e+07	3.06834e+07	2.64898e+07	2.6814e+07	3.04559e+07	1.0984e+07	2.49725e+07	749242	2.30778e+07	672591	1.06974e+06	9.83179e+06	1.74153e+07	2.34628e+07	2.26003e+07		5.84459e+07	9.92723e+07	1.63115e+08	1.06623e+07	1.8109e+07	1.3581e+07	1.0638e+07	1.88044e+07	1.77387e+07	2.28411e+07	1.47829e+07	1.06102e+07	2.37013e+07	1.54548e+07	2.15993e+07	1.38223e+07	1.58506e+07
TRUE	Master Protein	P43251	ENSG00000169814	A6NHF2; B2R865; B4DFX1; B4DLJ9; B7Z7C9; F8W1Q3; hsa:686; P43251; Q96EM9	0.829	0.856671	125.6	74.4	111.55	46.77	2.90751e+07	2.97673e+07	3.15394e+07	3.14474e+07	2.25101e+07	2.16773e+07	2.05847e+07	4.01138e+07	2.2239e+07	3.47485e+07	2.23171e+07	1.75174e+07	2.2833e+07	2.07066e+07	2.4448e+07	4.51371e+07	2.17619e+07	2.79724e+07	4.70821e+07	2.74205e+07	2.11554e+07	3.62817e+06	7.13156e+07	2.17385e+08		9.56909e+06	1.32951e+07	1.65204e+07	1.21658e+07	9.64814e+06	3.12848e+07	2.22114e+07	6.37671e+06	1.28614e+07	2.14165e+07	1.31434e+07	2.55712e+07	3.15314e+07	1.41938e+07
TRUE	Master Protein	P08185	ENSG00000170099; ENSG00000277405	A8K456; hsa:866; P08185; Q7Z2Q9	0.968	0.973532	120.5	79.5	48.75	133.05	4.48057e+08	3.57755e+08	1.66987e+08	3.73225e+08	2.05094e+08	3.66591e+08	3.92586e+08	4.46792e+08	3.17952e+08	4.05262e+08	2.85095e+08	1.35672e+08	3.05407e+08	1.38281e+08	2.04091e+08	1.1174e+08	1.16696e+08	1.53534e+08	2.52951e+08	3.19219e+08	3.29518e+08	3.08827e+08	5.79264e+08	7.39504e+08		1.70503e+08	1.33454e+08	1.71024e+08	1.62447e+08	3.54197e+08	4.66207e+08	2.965e+08	3.78276e+08	2.64314e+09	3.87681e+08	1.76897e+08	3.02755e+08	1.4921e+08	2.61816e+08
TRUE	Master Protein	P27918	ENSG00000126759	hsa:5199; O15134; O15135; O15136; O75826; P27918	0.762	0.732385	112.1	87.9	38.73	28.93	6.52083e+07	6.88965e+07	5.70726e+07	8.29554e+07	2.09653e+07	6.31362e+07	4.82783e+07	7.17605e+07	6.24351e+07	9.71706e+07	5.73738e+07	6.38695e+07	5.48476e+07	5.93151e+07	3.72505e+07	6.80668e+07	7.28684e+07	6.28123e+07	5.36271e+07	5.33981e+07	7.03265e+07	3.25957e+07	6.13066e+06	8.30454e+06		4.18832e+07	4.78085e+07	5.36588e+07	3.56864e+07	8.58221e+07	4.26207e+07	4.79368e+07	3.32282e+07	6.22589e+07	7.14588e+07	5.53302e+07	7.65958e+07	2.71824e+07	4.77541e+07
TRUE	Master Protein	P01034	ENSG00000101439	B2R5J9; D3DW42; hsa:1471; P01034; Q6FGW9	0.981	0.978293	111.3	88.7	89.78	52.72	9.10546e+06	1.67083e+07	5.25889e+07	8.68375e+06	1.49528e+08	5.92902e+07	8.68611e+07	4.10819e+07	8.57188e+06	1.66753e+07	7.7793e+07	3.90701e+07	3.68475e+07	2.95189e+07	4.88335e+07	2.40947e+07	1.47262e+07	2.35444e+07	2.2364e+07	1.62876e+07	9.22455e+06	4.30452e+07	5.872e+07		1.46571e+08	3.12586e+07	4.27838e+07	3.12854e+07	2.69376e+07	4.51363e+07	3.85407e+07	1.60514e+07	4.09719e+07	2.92103e+07	1.19925e+07	2.27812e+07	1.17393e+07	3.40844e+07	8.37678e+07
TRUE	Master Protein	P49747	ENSG00000105664	B4DKJ3; hsa:1311; O14592; P49747; Q16388; Q16389; Q2NL86; Q8N4T2	0.814	0.836445	111.1	88.9	58.06	33.37	3.99252e+07	3.59484e+07	5.65692e+07	3.47874e+07	3.09868e+07	3.20595e+07	1.50739e+07	4.79647e+07	2.20416e+07	2.21258e+07	2.6035e+07	2.61917e+07	3.18977e+07	4.67656e+07	2.74307e+07	3.48783e+07	3.22796e+07	3.18651e+07	1.61141e+07	4.07107e+07	3.63842e+07	4.21133e+06	4.54957e+06	1.6892e+07	1.00925e+08	2.56866e+07	2.41475e+07	3.51372e+07	2.40949e+07	2.50607e+07	2.80809e+07	1.89124e+07	2.13286e+07	2.14164e+07	1.70769e+07	3.51987e+07	1.85322e+07	1.57197e+06	3.42549e+07
TRUE	Master Protein	P17936	ENSG00000146674	A4D2F5; D3DVM0; hsa:3486; P17936; Q2V509; Q6P1M6; Q9UCL4	0.83	0.856671	108.3	91.7	65.73	49.06	3.97526e+07	2.39245e+07	1.79003e+07	2.52611e+07	1.08303e+07	3.14479e+07	3.61149e+07	2.39282e+07	2.75085e+07	2.66408e+07	1.81662e+07	1.65672e+07	1.31518e+07	1.04199e+07	1.03389e+07	1.43348e+07	9.4029e+06	1.0505e+07	2.00898e+07	1.74468e+07	1.64398e+07	5.73412e+06	3.21286e+07	7.62928e+07		1.94487e+07	2.10515e+07	9.38266e+06	1.13787e+07	1.51197e+07	2.51591e+07	2.63812e+07	2.84386e+07	1.78977e+07	4.14334e+07	2.17053e+07	2.48911e+07	9.54922e+06	1.74395e+07
TRUE	Master Protein	A0A0B4J1V2	ENSG00000211951; ENSG00000282344	A0A0B4J1V2	0.964	0.973532	103	97	59.49	77.1	3.63522e+07	3.94335e+07	2.04424e+07	4.43815e+07	5.16605e+07	9.59559e+07	9.84315e+07	4.47678e+07	4.76122e+07	5.69487e+07	6.65072e+07	3.44442e+07	5.56833e+07	3.05326e+07	1.41808e+08	4.20207e+07	4.29829e+07	4.74358e+07	3.15669e+07	2.89989e+07	5.82398e+07	2.91678e+06	1.02806e+07	5.78302e+07		2.79661e+07	5.83388e+07	5.93269e+07	2.46437e+07	2.65349e+07	1.9699e+08	1.81396e+08	3.57885e+07	2.38627e+07	4.48929e+07	7.10935e+07	6.14667e+07	2.80543e+07	4.04391e+07
TRUE	Master Protein	P05154	ENSG00000188488	hsa:5104; P05154; Q07616; Q9UG30	0.948	0.97284	102.9	97.1	55.14	56.77	5.05802e+07	2.28136e+07	2.1921e+07	2.12788e+07	2.78406e+07	5.03305e+07	4.8815e+07	3.65009e+07	4.11933e+07	4.32845e+07	3.30911e+07	1.44305e+07	6.06875e+06	1.26403e+07	1.50187e+07	1.22605e+07	7.73149e+06	1.65533e+07	3.16764e+07	2.63724e+07	3.34613e+07	8.9046e+06		7.97516e+06	2.51011e+07	1.77661e+07	4.01139e+07	2.25725e+07	2.55304e+07	1.92005e+07	3.10393e+07	5.89433e+07	4.93675e+07	2.88293e+07	5.82028e+07	1.04721e+07	5.96086e+07	1.49755e+07	4.9828e+07
TRUE	Master Protein	P15169	ENSG00000120054	B1AP59; hsa:1369; P15169	0.881	0.917918	101.9	98.1	42.05	35.66	1.05532e+08	1.01749e+08	7.76102e+07	1.04828e+08	3.60946e+07	9.22462e+07	9.81297e+07	1.13403e+08	5.67183e+07	9.29633e+07	8.0931e+07	5.28605e+07	8.53691e+07	5.8796e+07	4.09e+07	5.66711e+07	6.23334e+07	5.48045e+07	7.2053e+07	8.1484e+07	5.11868e+07	4.82392e+07		1.93192e+08	6.61667e+07	4.79233e+07	5.66385e+07	6.91031e+07	5.28943e+07	8.86126e+07	1.04307e+08	1.17457e+08	8.69979e+07	9.14714e+07	1.71818e+08	5.60572e+07	1.20355e+08	5.33817e+07	7.49285e+07
TRUE	Master Protein	O75882	ENSG00000088812	A8KAE5; hsa:8455; O60295; O75882; O95414; Q3MIT3; Q5TDA2; Q5TDA4; Q5VYW3; Q9NTQ3; Q9NTQ4; Q9NU01; Q9NZ57; Q9NZ58; Q9UC75; Q9UDF5	0.892	0.933168	100.9	99.1	39.27	18.41	2.17272e+08	2.46057e+08	2.29011e+08	2.60155e+08	2.25862e+08	2.63431e+08	2.50794e+08	1.93936e+08	2.5242e+08	2.42253e+08	2.25793e+08	1.93869e+08	2.00107e+08	2.74757e+08	1.66403e+08	2.28166e+08	2.09281e+08	2.03876e+08	2.05485e+08	2.13052e+08	2.61056e+08	6.27625e+06	1.01501e+07	8.52069e+06		1.87747e+08	2.11745e+08	1.84777e+08	2.26147e+08	2.03339e+08	2.33947e+08	2.72247e+08	1.81904e+08	1.5745e+08	2.12121e+08	2.02899e+08	2.49973e+08	2.35305e+08	2.26035e+08
TRUE	Master Protein	A0A0C4DH38	ENSG00000211966; ENSG00000277574	A0A0C4DH38; A0A0G2JP91	1.18	0.973532	100.3	99.7	40.22	63.14	1.11234e+08	1.32354e+08	5.33007e+07	9.43283e+07	1.08198e+08	1.55792e+08	2.43511e+08	1.29011e+08	1.25731e+08	1.87055e+08	1.50606e+08	1.06585e+08	1.3781e+08	4.77689e+07	1.30879e+08	1.40017e+08	1.19375e+08	4.65663e+07	6.87532e+07	9.3775e+07	1.15397e+08	9.2633e+07	1.18643e+08		4.07471e+07	6.51836e+07	2.08205e+08	4.64707e+07	9.29135e+07	9.10254e+07	2.7858e+08	1.41471e+08	1.89604e+08	1.33111e+08	1.3828e+08	1.07102e+08	4.01465e+08	8.15348e+07	1.16395e+08
TRUE	Master Protein	P11597	ENSG00000087237	hsa:1071; P11597; Q13987; Q13988; Q53YZ1	0.974	0.973532	99	101	202.18	41.22	2.29978e+07	9.11378e+06	2.00536e+07	4.02837e+06	1.2907e+07	9.53847e+06	5.87967e+06	1.10691e+07	8.19658e+06	2.23113e+07	5.8887e+06	2.70789e+07	2.49828e+07	1.6427e+07	3.43358e+07	1.87697e+07	9.92448e+06	2.42816e+07	4.54407e+06	5.35291e+06	1.77721e+07	1.03703e+08	3.26306e+08	3.46145e+07		8.6734e+06	3.33283e+07	1.38933e+07	2.45405e+07	2.28148e+07	1.7024e+07	1.60664e+07	2.10267e+07	2.77447e+07	1.67798e+07	1.74225e+07	3.27826e+07	3.80088e+06	1.85142e+07
TRUE	Master Protein	A0A0A0MS15	ENSG00000211965; ENSG00000275316	A0A0A0MS15	1.113	0.985603	98.3	101.7	49.41	70.59	8.2233e+07	1.43635e+08	3.27527e+07	1.38548e+08	1.08539e+08	1.73598e+08	2.56824e+08	1.15146e+08	4.79368e+07	2.1987e+08	1.61021e+08	7.48413e+07	1.93174e+08	5.38129e+07	1.73583e+08	4.77865e+07	6.78455e+07	7.23548e+07	9.96733e+07	9.18051e+07	1.72597e+08	1.57217e+08	1.88983e+08	7.88936e+07		1.19508e+08	1.59802e+08	1.29978e+08	6.2694e+07	5.57037e+07	1.15697e+08	1.48172e+08	2.52162e+08	1.89242e+08	1.029e+08	1.60319e+08	4.16e+08	5.38342e+07	7.93681e+07
TRUE	Master Protein	P36955	ENSG00000132386	F1T092; hsa:5176; P36955; Q13236; Q2TU83; Q96CT1; Q96R01; Q9BWA4	1.033	0.985603	96.3	103.7	48.94	28.38	3.71085e+08	8.97671e+08	3.00226e+08	3.2311e+08	5.01385e+08	3.9709e+08	4.06456e+08	4.04823e+08	7.0771e+08	3.55408e+08	3.60809e+08	3.4453e+08	3.037e+08	2.88163e+08	2.94627e+08	2.60873e+08	4.04156e+08	3.51073e+08	4.36295e+08	2.86212e+08	3.08706e+08	2.5822e+08	5.27016e+07	4.29939e+06		4.16542e+08	5.00636e+08	3.21717e+08	2.75733e+08	4.41773e+08	3.69953e+08	3.74436e+08	4.96222e+08	3.85716e+08	4.20858e+08	2.91848e+08	3.95807e+08	4.84247e+08	4.15739e+08
TRUE	Master Protein	Q562R1	ENSG00000169067	B2RPJ1; hsa:345651; Q562R1; Q562R2; Q562S9; Q562X8	1.114	0.985603	95	105	34.31	38.73	2.4221e+07	19154236	9.80949e+06	3.75871e+07	4.54906e+07	4.99889e+07	3.36695e+07	4.41166e+07	3.06829e+07	6.03648e+07	3.42531e+07	1.99071e+07	2.48391e+07	4.1637e+07	3.55307e+07	3.32188e+07	3.82587e+07	3.81554e+07	2.2919e+07	4.15646e+07	2.49671e+07	3.13018e+07	1.88149e+07	3.46588e+07		3.34506e+07	5.3083e+07	2.93079e+07	4.4678e+07	1.90158e+07	4.04121e+07	2.73609e+07	3.9641e+07	3.03933e+07	4.00305e+07	3.92142e+07	6.03583e+07	1.42857e+07	4.16692e+07
TRUE	Master Protein	A0A0C4DH67	ENSG00000240671; ENSG00000283113	A0A0C4DH67	1.146	0.98202	93.4	106.6	90.16	63.88	6.27645e+06	2.97943e+07	2.4113e+07	1.37785e+07	1.68366e+07	9.28905e+06	1.69283e+07	5.353e+06	1.74085e+07	3.33001e+07	7.84395e+06	1.17583e+07	1.96332e+07	2.212e+07	2.0207e+07	2.06256e+07	1.5867e+07	1.72096e+07	1.30898e+07	9.72519e+06	2.2635e+07	1.01572e+08	4.20495e+07	1.53989e+07	9.75865e+06	1.88769e+07	1.95273e+07	2.07042e+07	2.68193e+07	7.30556e+06	2.49382e+07	7.30698e+06	9.47723e+06	7.6331e+06	5.93406e+06	1.74858e+07	2.87136e+07	6.63396e+06	9.11835e+06
TRUE	Master Protein	P0DP04		P0DP04	1.167	0.978293	92.2	107.8	43.04	52.79	9.17845e+07	2.2832e+08	1.4415e+08	1.67006e+08	2.3986e+08	2.43213e+08	1.22433e+08	2.6344e+08	1.89778e+08	2.0323e+08	1.64523e+08	2.06195e+08	1.29073e+08	1.11494e+08	9.25639e+07	1.56974e+08	6.82877e+07	2.21031e+08	8.47809e+07	1.03064e+08	2.16678e+08	1.97021e+08	2.78778e+07		4.96552e+07	2.11902e+08	3.19973e+08	2.26302e+08	7.72506e+07	2.53852e+08	4.15388e+08	1.51462e+08	2.26305e+08	1.87733e+08	1.36408e+08	2.15926e+08	3.65062e+08	7.34605e+07	5.48502e+07
TRUE	Master Protein	Q9UK55	ENSG00000140093; ENSG00000278767	A5Z2A5; hsa:51156; Q6UWX9; Q86U20; Q9UK55	1.087	0.987868	91.3	108.7	51.8	30.03	4.2558e+07	4.29437e+07	2.30985e+07	4.13555e+07	1.95341e+07	2.08436e+07	5.87687e+07	4.4408e+07	1.92389e+07	3.75824e+07	3.09426e+07	2.46128e+07	1.85089e+07	1.47314e+07	3.139e+07	2.71481e+07	1.49008e+07	2.29477e+07	3.3693e+07	4.2789e+07	3.79451e+07	4.1516e+06	1.31179e+06		7.14141e+06	1.9389e+07	2.61026e+07	2.28948e+07	2.74732e+07	4.67794e+07	3.39836e+07	5.08041e+07	1.84173e+07	3.13032e+07	3.73043e+07	4.03829e+07	3.9787e+07	3.01916e+07	1.94539e+07
TRUE	Master Protein	P08571	ENSG00000170458	hsa:929; P08571; Q53XT5; Q96FR6; Q96L99; Q9UNS3	1.169	0.978293	90.6	109.4	38.17	34.55	4.9739e+07	3.95189e+07	2.45037e+07	2.80503e+07	1.82997e+07	2.00614e+07	2.10454e+07	3.0243e+07	3.35989e+07	2.73387e+07	2.76973e+07	2.63419e+07	3.00274e+07	2.50187e+07	2.81708e+07	2.18996e+07	1.10607e+07	2.53145e+07	3.29356e+07	3.55482e+07	1.79738e+07	2.25712e+06	1.86416e+07	4.49705e+07		3.24234e+07	4.20778e+07	3.8458e+07	2.38208e+07	4.1221e+07	3.46889e+07	2.9023e+07	2.63006e+07	7.25992e+07	4.21558e+07	2.10726e+07	3.06568e+07	2.03779e+07	2.92744e+07
TRUE	Master Protein	A0A075B6K4	ENSG00000211669	A0A075B6K4	1.194	0.973532	89.5	110.5	79.56	54.41	2.00543e+08	2.09817e+08	1.60876e+08	2.80568e+08	3.14424e+08	2.86684e+08	5.20494e+07	5.52367e+08	2.77996e+08	3.9813e+08	4.83721e+08	2.44835e+08	3.51436e+08	1.84188e+08	3.21655e+08	7.26312e+07	2.42211e+08	2.27808e+08	1.60943e+08	2.62187e+08	9.88141e+08	4.73098e+06	2.09299e+06	1.84126e+07		2.50025e+08	6.49977e+08	3.99144e+08	3.00471e+08	4.28099e+08	3.05803e+08	3.30685e+08	3.71586e+08	2.52923e+08	2.92246e+08	3.47664e+08	7.99247e+08	1.67328e+08	7.92034e+07
TRUE	Master Protein	P0C0L4	ENSG00000206340; ENSG00000227746; ENSG00000244731	A6H8M8; A6NHJ5; A7E2V2; B0QZR6; B0V2C8; B2RUT6; B7ZVZ6; hsa:720; hsa:721; P01028; P0C0L4; P78445; Q13160; Q13906; Q14033; Q14835; Q4LE82; Q5JNX2; Q5JQM8; Q6P4R1; Q6U2E5; Q6U2E8; Q6U2F0; Q6U2F3; Q6U2F4; Q6U2F6; Q6U2F8; Q6U2G0; Q96EG2; Q96SA8; Q9NPK5; Q9UIP5	1.364	0.864754	88.1	111.9	47.65	44.74	1.62968e+08	1.83981e+08	2.48974e+08	1.74734e+08	1.67973e+08	9.32784e+07	1.92168e+08	1.90237e+08	2.34694e+08	2.4104e+08	1.82881e+08	1.44928e+08	2.02602e+08	5.0892e+07	1.45854e+08	1.63285e+08	9.8932e+07	1.51952e+08	2.92665e+08	4.98483e+07	2.50964e+08	3.71557e+08	5.448e+07	3.92683e+07		2.90619e+08	3.14606e+08	1.73745e+08	2.06668e+08	3.26155e+08	3.47388e+08	2.70922e+08	1.07921e+08	5.74265e+08	1.13537e+08	1.78494e+08	2.68792e+08	1.78602e+08	2.70342e+08
TRUE	Master Protein	P01700	ENSG00000211648	A0A075B6I8; P01700; P04208	1.391	0.856671	87.3	112.7	54.34	55.42	2.21273e+08	3.15556e+08	1.16091e+08	2.39296e+08	3.4334e+08	2.92245e+08	3.77992e+08	3.69504e+08	2.75811e+08	3.18554e+08	2.37564e+08	1.48478e+08	1.21048e+08	5.85007e+07	2.93986e+08	1.06768e+08	2.32168e+08	1.97336e+08	1.45355e+08	1.59453e+08	1.851e+08	5.8487e+07	1.86341e+07	5.65491e+06		2.34175e+08	4.38143e+08	2.50664e+08	3.31897e+08	4.86248e+08	3.55122e+08	3.02749e+08	6.38283e+08	3.47246e+08	2.40213e+08	3.25539e+08	5.84756e+08	1.04867e+08	2.5807e+08
TRUE	Master Protein	A0A0B4J1U7	ENSG00000211933; ENSG00000282745	A0A0B4J1U7	1.462	0.775847	86.9	113.1	73.27	46.57	1.91314e+08	1.49084e+08	3.27705e+08	3.72067e+08	1.58521e+08	6.34858e+08	1.09256e+09	2.24122e+08	4.6271e+08	4.45003e+08	2.12849e+08	4.59183e+08	4.34738e+08	2.73666e+08	4.85653e+08	1.54465e+08	1.63632e+08	3.35457e+08	3.46625e+08	1.9122e+08	5.26145e+08	8.80096e+06	1.54465e+07	3.57966e+07		2.35621e+08	9.57358e+08	4.99411e+08	6.6438e+08	2.71459e+08	4.67729e+08	3.39728e+08	3.78184e+08	3.53661e+08	7.32014e+08	2.64666e+08	3.89563e+08	4.26552e+08	2.18946e+08
TRUE	Master Protein	P02746		hsa:713; P02746; Q5T959; Q96H17	1.321	0.909324	86.9	113.1	28.05	34.78	2.64461e+08	2.16173e+08	1.27201e+08	1.90526e+08	1.42551e+08	2.06492e+08	2.54456e+08	2.55836e+08	2.43707e+08	2.81288e+08	2.07462e+08	1.69858e+08	1.76806e+08	1.60726e+08	9.28757e+07	1.55041e+08	1.09108e+08	1.5969e+08	1.35187e+08	1.51706e+08	1.71947e+08	1.24567e+08	2.10935e+08	1.84417e+08		2.08066e+08	2.10546e+08	1.81908e+08	1.84958e+08	2.87693e+08	1.59884e+08	3.77418e+08	3.26821e+08	2.5425e+08	3.11107e+08	1.46255e+08	5.33821e+08	2.02263e+08	2.79789e+08
TRUE	Master Protein	A0A0C4DH73	ENSG00000243290; ENSG00000282694	A0A0C4DH73	1.154	0.980415	84.2	115.8	109.03	70.49	1.43764e+07	2.72514e+07	8.23516e+06	1.48262e+07	2.0696e+07	1.95948e+07	2.19213e+07	5.01413e+06	2.86509e+07	2.84083e+07	8.03e+06	1.43746e+07	1.07001e+07	2.81579e+06	2.96208e+07	9.09512e+06	3.23055e+06	1.03525e+07	9.91507e+06		2.06948e+07	1.27333e+08	5.27504e+07	4.21259e+07	2.75426e+07	1.79289e+07	2.45763e+07	2.38078e+07	4.33856e+06	5.00533e+06	3.91162e+07	1.10906e+07	3.66016e+07	1.11519e+07	1.17288e+07	8.16306e+06	6.05353e+07	3.63185e+06	4.2542e+06
TRUE	Master Protein	P04278	ENSG00000129214	B0FWH4; B4DYU0; E9PGW1; F5H5Z8; hsa:6462; I3L1N7; P04278; P14689; Q16616; Q3MIL0; Q6ISD2	1.425	0.821701	80.3	119.7	60.68	61.29	3.47312e+07	3.40941e+07	2.06375e+07	4.27934e+07	1.80233e+07	5.22457e+07	3.51485e+07	1.69526e+07	3.38047e+07	8.58626e+06	2.59623e+07	7.91534e+06	3.2758e+07	9.00021e+06	1.90796e+07	5.50124e+07	2.3418e+07	2.66936e+07	1.00552e+07	8.27613e+06	1.0834e+07	1.63273e+07	3.68289e+06	1.5348e+07		4.34912e+07	2.74592e+07	4.64349e+07	1.57633e+07	2.81637e+07	3.59636e+07	5.90252e+07	5.03165e+07	2.03781e+07	4.65604e+07	2.95629e+07	1.00607e+08	9.60698e+06	2.59891e+07
TRUE	Master Protein	P06702	ENSG00000163220	D3DV36; hsa:6280; P06702; Q6FGA1; Q9NYM0; Q9UCJ1	1.185	0.973532	79.7	120.3	158.23	308.09	2.53554e+08	1.19367e+07		1.40024e+07	1.38881e+07	7.77798e+06	8.49258e+06	5.39577e+06	1.55144e+08	1.58198e+07	9.51428e+07	9.03742e+06	3.95028e+06	7.40805e+06	3.31716e+06	2.1283e+07	2.17073e+07	3.90575e+06	1.35385e+07	4.1841e+07	6.23425e+06	1.66582e+07	3.25626e+07	4.24901e+07	8.0213e+07	1.31325e+07	1.02696e+07	1.07041e+07	2.77888e+07	3.30371e+07	5.86511e+07	4.53697e+06	1.18603e+07	1.23423e+08	4.26646e+07	2.10592e+07	1.17417e+07	1.2051e+07	2.2512e+07
TRUE	Master Protein	P07996	ENSG00000137801	A8K6H4; B4E3J7; B9EGH6; hsa:7057; P07996; Q15667; Q59E99	1.298	0.922679	76.8	123.2	49.57	47.74	2.25586e+07	1.48562e+07	1.90791e+07	3.36561e+07	1.59061e+07	2.31589e+07	1.8218e+07	9.24594e+06	1.81014e+07	1.21167e+07	1.32347e+07	1.56061e+07	1.85714e+07	1.45921e+07	2.38056e+07	1.76916e+07	3.04726e+07	1.40333e+07	5.61735e+07	1.44036e+07	2.12758e+07	3.60445e+07		3.32327e+07	1.08535e+07	3.49829e+07	1.60973e+07	2.50239e+07	5.15677e+07	1.30872e+07	3.0866e+07	3.65536e+07	1.18779e+07	6.56541e+07	4.16613e+07	2.91219e+07	4.53135e+07	1.18541e+07	2.36204e+07
TRUE	Master Protein	P01718	ENSG00000211658	A0A075B6J3; P01718	1.535	0.724872	70.6	129.4	60.36	54.25	3.57845e+07	1.36086e+08	6.21548e+07	2.78371e+07	1.03091e+08	3.53162e+07	2.40485e+07	1.1594e+08	8.05479e+07	1.60754e+08	7.64127e+07	6.15751e+07	1.0103e+08	5.74067e+07	1.00531e+08	6.06748e+07	9.6205e+07	7.4699e+07	4.56374e+07	8.87875e+07	8.51802e+07	839465	2.38379e+06	1.00957e+07		1.15797e+08	2.32755e+08	1.27421e+08	6.37332e+07	1.78997e+08	1.27196e+08	1.00976e+08	1.99794e+08	1.2963e+08	6.5698e+07	1.82883e+08	1.24824e+08	7.55417e+07	4.79573e+07
TRUE	Master Protein	P00915	ENSG00000133742	hsa:759; P00915	0.872	0.909324	64.8	135.2	54.54	35.58	3.08722e+08	1.15481e+08	1.30954e+08	1.11021e+08	2.43385e+08	2.06855e+08	2.47249e+08	1.26536e+08	1.46659e+08	1.72199e+08	1.58692e+08	1.68699e+08	2.19414e+08	8.94695e+06	1.54128e+08	1.75678e+08	6.73578e+07	1.58362e+08	1.30431e+08	1.25149e+08	1.4143e+08	1.91102e+07	1.16772e+07	2.2222e+07		1.7195e+08	3.99508e+08	2.45979e+08	3.11764e+08	3.5075e+08	3.22142e+08	3.83281e+08	2.19846e+08	3.34167e+08	2.21701e+08	3.00102e+08	2.63305e+08	3.14927e+08	2.07051e+08
TRUE	Master Protein	Q12805	ENSG00000115380	A8K3I4; B4DW75; D6W5D2; hsa:2202; Q12805; Q541U7	1.552	0.710068	61.2	138.8	64.99	105.28	4.74799e+07	5.11817e+07	1.21204e+07	2.88933e+07	1.63235e+07	4.72211e+07	7.13891e+07	2.69153e+07	5.32148e+07	1.29121e+07	2.36742e+07	5.42272e+07	2.05638e+07	5.45788e+07	3.38465e+07	5.50045e+07	4.57957e+07	3.04111e+07	2.37546e+07	2.33776e+07	2.24156e+07	4.27616e+07	2.45717e+06		1.23563e+08	8.46637e+07	1.24479e+08	5.39026e+07	6.02514e+07	1.19426e+08	3.25377e+08	4.86144e+08	2.41839e+08	1.20888e+08	2.97191e+08	3.72374e+07	6.21837e+08	7.82712e+07	1.77081e+08
TRUE	Master Protein	P0DTE1		P0DTE1	1.898	0.361587	58.6	141.4	106	66.99	5.91646e+07	4.41591e+07	919057	2.12338e+07	6.72866e+06	7.60119e+07	1.07309e+08	2.85822e+07	5.11543e+07	2.89136e+07	3.09818e+07	8.27183e+06	1.1266e+07		1.66482e+07	6.09493e+06	1.52095e+07	1.33308e+07	9.71354e+06	1.21293e+07	1.68722e+07	703814	2.25981e+06	4.00456e+06	2.07198e+07	1.24508e+07	4.94146e+07	1.98157e+07	1.65549e+07	2.72286e+07	5.44163e+07	6.72633e+07	4.17265e+07	2.99793e+07	8.16941e+07	6.74455e+06	1.22885e+08	1.6354e+07	5.39966e+07
TRUE	Master Protein	Q9HCU4	ENSG00000143126	hsa:1952; Q5T2Y7; Q92566; Q9HCU4	2.743	0.0536067	51.9	148.1	70.33	63.58	7.60787e+07	1.39015e+08	1.35593e+08	4.20653e+08	1.46025e+08	4.11223e+07	5.21827e+07	1.7024e+08	6.60017e+07	2.01521e+08	1.00151e+08	9.39022e+07	1.1134e+08	1.08611e+08	1.22256e+08	1.75492e+08	1.03003e+08	1.97859e+08	1.28614e+08	1.39883e+08	1.57416e+08	1.33859e+07	3.16479e+06	5.62973e+06		3.33075e+08	3.39402e+08	2.96626e+08	5.57138e+08	3.54338e+08	9.85182e+07	7.28753e+07	2.45753e+08	4.45603e+08	1.93913e+07	2.25253e+08	5.97066e+06	6.55527e+08	6.44173e+08
TRUE	Master Protein	O60306	ENSG00000021776	A0JP17; A5YKK3; hsa:9716; O60306; Q2YDX9; Q6IRU8; Q6PIC8	4.308	0.00100539	28.3	171.7	57.47	88.19	3.4369e+07	2.1362e+07	3.99969e+07	3.50024e+07	6.74842e+07	1.37961e+07	1.97317e+07	3.45801e+07	1.86124e+07	3.91373e+07	2.19046e+07	7.47346e+07	7.58798e+07	4.70022e+07	9.07586e+07	6.1705e+07	2.97634e+07	7.26526e+07	6.45462e+07	9.09573e+07	7.8694e+07		1.08706e+07	2.27375e+07	1.81282e+07	1.8791e+08	3.19936e+08	1.37507e+08	5.43481e+08	2.36645e+08	5.61406e+07	6.74719e+07	1.27894e+08	3.76783e+08	3.64291e+07	7.2154e+07	1.91745e+07	3.4942e+08	8.08587e+08
TRUE	Master Protein	E7ETH6	ENSG00000269343	B4DR41; E7ETH6; hsa:100293516	8.432	1.17194e-07	11.3	188.7	104.4	91.34	1.78671e+07	40544571	5.16365e+07	3.42005e+07	3.80424e+08	2.71312e+07	4.56782e+07	3.86794e+07	2.55933e+07	1.97075e+07	2.36637e+07	8.88774e+07	6.49335e+07	3.4014e+07	2.77846e+08	2.42664e+08	5.02316e+07	2.2979e+08	4.12209e+08	3.80944e+07	1.21651e+08	8.06078e+07	1.47776e+08	1.70244e+08		5.00722e+08	9.1543e+08	5.27107e+08	1.11335e+09	8.94697e+08	3.80591e+08	1.34949e+09	1.73004e+09	2.05361e+09	3.11511e+08	2.15526e+08	1.02706e+09	9.06824e+08	2.81358e+09
TRUE	Master Protein	P02042	ENSG00000223609	hsa:3045; P02042; Q3Y5H3; Q8WXT7	0.546	0.237744	158.3	41.7	145.47	117.57	1.80458e+08	4.21442e+07	2.64018e+07	2.51296e+07	3.68132e+08	1.61119e+08	3.10067e+07	4.77063e+07	2.70961e+07	1.0435e+08	7.34875e+07	3.63302e+07	9.06522e+06	2.48452e+07	1.15621e+07	3.34009e+07	3.64255e+07	2.93748e+07	1.17096e+07	1.81895e+07	2.15595e+07	2.59317e+06	2.73277e+06	1.49216e+07	2.08183e+07		4.45857e+06	5.3904e+06	5.56354e+07	5.30526e+06	5.77961e+06	3.99296e+06	6.6913e+06	1.09542e+07	1.61274e+07	3.26437e+06	2.26313e+06	9.34903e+06
TRUE	Master Protein	P0DOX6			0.8	0.809153	132.4	67.6	96.63	114.11	7.06844e+06	188125611	1.67171e+06	597615	1.48609e+08	1.19169e+08	1.34048e+07	1.02161e+08	6.04516e+06	1.47125e+08	1.19275e+08	8.36686e+07	1.34744e+08	6.82595e+06	1.26095e+08	3.29789e+08	862210	7.94187e+07	1.81968e+08	7.97035e+07	2.43122e+07	2.30878e+07	3.67835e+07			9.84179e+07	9.85166e+06	1.19696e+08	5.68018e+06	6.25302e+07	7.41564e+06	622536	8.10226e+07	5.94582e+07	3.04787e+06	1.46953e+08	3.2131e+08	4.0687e+07	5.48564e+07
TRUE	Master Protein	P49908	ENSG00000250722	hsa:6414; P49908; Q6PD59; Q6PI43; Q6PI87; Q6PJF9	0.786	0.775847	126.7	73.3	29.55	54.56	2.91128e+07	3.36158e+07	3.02394e+07	3.88665e+07	2.4008e+07	4.41462e+07	4.48905e+07	4.77138e+07	3.09181e+07	4.02368e+07	4.43513e+07	3.71232e+07	5.98992e+07	3.32471e+07	3.04512e+07	2.95027e+07	2.13044e+07	1.67153e+07	3.3305e+07	4.20148e+07	5.22399e+07	2.01739e+07			3.4294e+07	1.95026e+07	1.49808e+07	1.466e+07	1.47471e+07	1.04665e+07	1.82503e+07	2.92142e+07	3.98794e+07	8.23041e+06	4.86486e+07	3.72196e+07	4.58117e+07	2.50992e+07	8.20269e+06
TRUE	Master Protein	P04070	ENSG00000115718	B4DPQ7; hsa:5624; P04070; Q15189; Q15190; Q16001; Q53S74; Q9UC55	0.821	0.848089	125.4	74.6	49.79	54.5	3.55041e+07	29054302	1.63655e+07	3.3696e+07	1.1613e+07	3.71555e+07	3.83353e+07	2.8488e+07	2.20929e+07	3.82734e+07	3.44306e+07	1.12783e+07	2.16945e+07	1.18972e+07	1.00277e+07	1.23178e+07	7.97191e+06	1.02415e+07	1.88146e+07	2.04546e+07	1.70916e+07	2.66251e+07	5.91017e+06			1.0456e+07	9.07015e+06	1.83732e+07	9.44507e+06	1.61651e+07	1.79075e+07	2.39311e+07	2.19268e+07	1.15723e+07	3.17638e+07	1.34006e+07	2.51089e+07	5.28573e+06	1.24157e+07
TRUE	Master Protein	Q9GZX5	ENSG00000256683	hsa:59348; Q96G73; Q9GZX5; Q9HAQ4	0.599	0.34697	121.5	78.5	90.36	74.16	1.58336e+07	1.28956e+07	1.06588e+08	8.0763e+07	2.09777e+07	5.71868e+07	2.35469e+07	5.04388e+06	5.0742e+07	1.37236e+07	3.8058e+07	1.57246e+08	3.65627e+07	6.84865e+06	3.82312e+07	2.5468e+07	1.08293e+08	2.8385e+07	1.46939e+07	1.05565e+07	5.00474e+07		2.52013e+07	4.34509e+07		1.02973e+07	6.80673e+06	1.17475e+07	1.00431e+07	5.04744e+07	7.63932e+06	1.94163e+07	6.50444e+06	5.0474e+07	4.55639e+07	6.9997e+06	4.85192e+06	3.35117e+07	3.403e+07
TRUE	Master Protein	P11226	ENSG00000165471	hsa:4153; P11226; Q4VB12; Q4VB13; Q4VB14; Q5SQS3; Q86SI4; Q96KE4; Q96TF7; Q96TF8; Q96TF9	0.993	0.980415	109.6	90.4	101.78	108.06	7.64357e+06	6.08408e+06	4.54547e+06	3.53941e+06	4.99966e+07	1.54598e+07	8.41072e+06	6.39444e+06	9.47827e+06	2.5362e+06	1.2491e+07	1.33808e+07	1.21261e+07	5.88641e+06	3.16323e+06	2.18238e+06	1.6471e+07	5.25482e+06	1.84608e+06	4.78624e+06	1.50736e+07		6.26605e+06		9.64842e+06	4.10745e+06	1.50935e+06	217907	1.10203e+07	4.0262e+06	5.07577e+06	1.2061e+07	9.47651e+06	8.93268e+06	2.47295e+07	1.31817e+07	5.63215e+06	3.14909e+06	236007
TRUE	Master Protein	P06748	ENSG00000181163	A8K3N7; B5BU00; D3DQL6; hsa:4869; P06748; P08693; Q12826; Q13440; Q13441; Q14115; Q5EU94; Q5EU95; Q5EU96; Q5EU97; Q5EU98; Q5EU99; Q6V962; Q8WTW5; Q96AT6; Q96DC4; Q96EA5; Q9BYG9; Q9UDJ7	0.834	0.856671	107.3	92.7	99.66	58.31	3.06532e+07	1.74646e+07	7.40408e+06	2.17646e+07	7.09897e+06	2.34426e+07	1.7928e+06	2.07559e+07	9.25643e+06	6.71884e+07	1.81278e+07	1.23042e+07	1.6329e+07		7.93073e+06		3.7737e+06	1.99004e+07	2.12039e+07	1.72197e+07	6.93678e+06	3.55594e+06	2.35144e+07	5.54643e+07	9.30296e+07	3.78372e+06	1.68307e+07	1.21846e+07	2.11577e+07	3.0474e+07	3.51328e+07	1.5076e+07	2.27852e+07	5.23519e+06	2.28266e+07	1.29052e+07	2.93399e+07	2.12075e+06	942989
TRUE	Master Protein	Q6EMK4	ENSG00000168140; ENSG00000274334	hsa:114990; Q6EMK4; Q6UXL4; Q6UXL5; Q96CX1	0.835	0.856671	106.4	93.6	117.47	44	1.10824e+07	10173740	5.59957e+06	6.00161e+06	5.16955e+06	7.99206e+06	9.39245e+06	8.6877e+06	7.30816e+06	2.89745e+06	5.79737e+06	3.14364e+06	5.30127e+06	4.07397e+06	6.29623e+06	2.96597e+06	2.33179e+06	1.84248e+06	5.21225e+06	6.59172e+06	4.00711e+06	4.74653e+07	7.35755e+06			2.98529e+06	1.13157e+07	2.28185e+06	1.36979e+06	3.60584e+06	4.67609e+06	6.10914e+06	7.1078e+06	3.66262e+06	6.18392e+06	1.4673e+06	5.97372e+06	5.21954e+06	6.74372e+06
TRUE	Master Protein	A0A087WW87	ENSG00000273962	A0A087WW87	1.609	0.639991	95.4	104.6	85.11	90.08	3.13014e+06	48669240	2.90413e+08	8.51328e+07	4.75049e+08	4.87626e+06	2.12913e+06	3.38354e+07	2.31977e+06	9.73622e+07	1.60252e+08	3.65854e+08	4.5823e+08	4.5377e+08	5.61429e+08	4.41417e+08	2.98932e+08	4.70572e+08	3.34476e+08	3.61825e+08	3.73561e+08	2.7435e+07	2.94717e+06			3.88135e+08	5.028e+08	3.59965e+08	3.66947e+08	1.31247e+08	1.37892e+07	2.70121e+06	3.49735e+06	1.57675e+08	2.0826e+06	5.75937e+08	7.32658e+06	2.82578e+08	1.45047e+08
TRUE	Master Protein	P01701	ENSG00000211644	A0A075B6I5; P01701; P01702; P06316; P06888	1.18	0.973532	94	106	51.92	57.1	2.1434e+08	3.74805e+08	1.62467e+08	2.3231e+08	2.40063e+08	3.74027e+08	8.7034e+07	4.32329e+08	3.07282e+08	4.3319e+08	4.65471e+08	2.6965e+08	3.25491e+08	1.79379e+08	2.67311e+08	1.14096e+08	1.92868e+08	2.5138e+08	1.03704e+08	2.17532e+08	3.42302e+08	3.01401e+06			3.37521e+07	2.71232e+08	5.93825e+08	2.08054e+08	2.65777e+08	2.51838e+08	3.52159e+08	1.44755e+08	4.06008e+08	2.78533e+08	1.89623e+08	2.80356e+08	7.3588e+08	1.34488e+08	1.15562e+08
TRUE	Master Protein	P01709	ENSG00000278196	A0A087WZW9; P01709; P01710	1.324	0.909324	91.5	108.5	55.94	46.25	2.39079e+07	1.17722e+08	2.34918e+07	8.8174e+07	7.17038e+07	1.03876e+08	6.39804e+07	1.43132e+08	6.44122e+07	6.89865e+07	5.36872e+07	6.65051e+07	1.03069e+08	5.30752e+07	2.63076e+07	4.75228e+07	1.13855e+08	6.57887e+07	2.6154e+07	6.91853e+07	4.97493e+07	586716			2.23489e+07	1.48291e+08	1.79446e+08	5.93329e+07	6.37189e+07	4.6942e+07	7.26661e+07	5.52501e+07	3.88928e+07	9.48873e+07	1.04185e+08	1.25644e+08	8.28342e+07	7.64001e+07	6.62364e+07
TRUE	Master Protein	A0A0G2JS06		A0A0G2JS06	1.149	0.980415	89.9	110.1	63.8	67.34	4.27233e+06	2.32509e+07	2.68658e+07	9.3113e+06	4.20717e+07	1.14547e+07	169742	1.70297e+07	8.21237e+06	3.29442e+07	3.03456e+07	3.3063e+07	7.02832e+07	2.7708e+07	3.97097e+07	2.34518e+07	3.49208e+07	4.27517e+07	2.86454e+07	3.78096e+07	4.10497e+07	279462			1.44939e+07	3.30731e+07	8.04152e+07	5.18161e+07	6.87895e+07	4.35086e+07	878394	1.12297e+06	2.62568e+07	1.25067e+07	197830	3.39132e+07	7.42419e+06	3.84878e+07	5.18769e+06
TRUE	Master Protein	P33151	ENSG00000179776	hsa:1003; P33151; Q4VAI5; Q4VAI6	1.145	0.98202	89.4	110.6	55.66	69.19	3.70417e+06	6.93655e+06	8.80189e+06	6.61292e+06	6.83503e+06	5.34961e+06	1.62213e+06	3.94064e+06	3.89953e+06	4.77192e+06	1.01129e+07	1.04922e+07	1.88801e+07	1.3232e+07	8.47625e+06	6.95228e+06	8.04268e+06	5.79975e+06	8.25586e+06	8.49475e+06	8.25914e+06	1.02258e+06	2.15914e+06			8.828e+06	6.69566e+06	1.05863e+07	8.84791e+06	1.00767e+07	8.73683e+06	1.55531e+06	7.17567e+06	5.70631e+06	3.50756e+06	9.68687e+06	1.18999e+07	1.03338e+07	6.71136e+06
TRUE	Master Protein	O00391	ENSG00000116260	hsa:5768; O00391; Q59G29; Q5T2X0; Q8TDL6; Q8WVP4	1.209	0.97284	88.3	111.7	43.59	24.99	1.9348e+07	1.8804e+07	8.04136e+06	1.78533e+07	6.08094e+06	2.0609e+07	3.39451e+07	1.65272e+07	1.47015e+07	1.89324e+07	1.6846e+07	1.06165e+07	1.48652e+07	1.26532e+07	1.15079e+07	1.34435e+07	9.73542e+06	6.11955e+06	8.16663e+06	1.48733e+07	7.46481e+06		1.15799e+07		2.18593e+07	1.56713e+07	2.58912e+07	1.94404e+07	1.7518e+07	2.71492e+07	2.08498e+07	1.39939e+07	1.30768e+07	8.28509e+06	2.09558e+07	1.86384e+07	2.58832e+07	1.97973e+07	1.40361e+07
TRUE	Master Protein	P01768	ENSG00000270550; ENSG00000282777	A0A0B4J2B7; P01768; P01769; P01770; P01773	1.636	0.60652	81	119	52.07	47.68	6.39404e+07	113200090	2.4051e+07	5.02093e+07	1.07396e+08	1.18901e+08	9.94166e+07	1.24574e+08	1.17092e+08	1.68323e+08	1.07675e+08	4.90708e+07	1.02205e+08	3.74178e+07	7.27697e+07	2.4965e+07	7.5089e+07	3.35129e+07	3.94587e+07	9.89848e+07	1.44976e+08	1.52077e+07			7.07741e+07	1.10229e+08	2.12926e+08	1.09177e+08	7.09149e+07	1.81659e+08	2.36413e+08	1.26736e+08	2.44202e+08	1.06379e+08	1.08966e+08	1.13946e+08	2.27728e+08	3.25322e+07	8.88087e+07
TRUE	Master Protein	A0A0C4DH31	ENSG00000211945; ENSG00000282716	A0A0C4DH31	1.513	0.728865	72.2	127.8	31.57	44.61	3.23208e+07	5.4042e+07	4.81187e+07	2.6718e+07	7.82946e+07	3.89405e+07	6.94904e+07	6.1366e+07	6.60814e+07	7.19016e+07	4.47251e+07	6.47178e+07	8.28948e+07	5.86091e+07	7.0907e+07	4.93396e+07	9.16605e+07	6.92517e+07	6.50464e+07	6.6119e+07	9.37519e+07	4.66939e+07	2.4482e+07			9.56142e+07	2.79346e+08	1.15855e+08	9.05149e+07	1.19612e+08	2.25271e+08	1.05538e+08	1.33111e+08	1.59543e+08	4.73285e+07	1.14566e+08	1.53167e+08	1.98495e+08	7.11862e+07
TRUE	Master Protein	P61626	ENSG00000090382	hsa:4069; P00695; P61626; Q13170; Q9UCF8	1.433	0.810853	71.9	128.1	57.55	48.57	1.75712e+07	2.63377e+07	2.33549e+07	2.85582e+07		1.92849e+07	6.23084e+06	3.22307e+07	1.54586e+07	2.95325e+07	6.82975e+06	1.51344e+06	2.0408e+07	2.6443e+07	2.55976e+06		6.2053e+06	4.74482e+06	3.12515e+07	2.16998e+07	2.65752e+07	3.32102e+06	2.072e+07	3.19948e+07	1.5217e+07	3.34876e+07	2.09857e+07	3.84607e+07	4.09068e+07	4.14681e+07	1.7605e+07	1.84323e+07	4.68107e+07	2.61165e+07	1.42794e+07	4.94348e+07	2.87417e+07	3.9854e+07	4.79548e+07
TRUE	Master Protein	P04180	ENSG00000213398	hsa:3931; P04180; Q53XQ3	0.829	0.856671	71.2	128.8	59.79	82.83	1.58836e+08	6.71742e+07	4.49256e+07	1.07637e+08	6.39193e+07	7.00955e+07	1.78269e+08	1.05498e+08	1.03517e+08	1.08558e+08	5.98746e+07	5.54126e+07	4.19176e+07	3.14355e+07	6.34226e+07	4.21232e+07	3.34185e+07	4.71058e+07	4.44763e+07	5.78155e+07	5.13768e+07	1.14005e+07	2.95905e+07			7.62786e+07	1.40198e+08	7.64948e+07	1.27599e+08	1.75645e+08	4.6078e+08	4.83807e+08	4.79489e+08	2.58599e+08	3.97968e+08	7.35482e+07	2.32781e+08	5.52009e+07	1.67307e+08
TRUE	Master Protein	Q15323	ENSG00000094796; ENSG00000262993	hsa:3881; Q15323; Q9UE12	0.877	0.916772	69	131	67.98	303.52	1.5656e+06	6.24467e+06	6.82047e+06	3.30898e+06	4.33262e+06	3.66086e+06	4.7938e+06	9.66254e+06	1.13951e+07	2.98012e+06	2.77449e+06	290290	2.34074e+06	3.62275e+06	1.73347e+06	360575	1.20201e+07	2.79e+06		6.5046e+06	9.04736e+06	4.59731e+06	3.18105e+06	7.68086e+06		7.88344e+06	9.03894e+06	1.05805e+07	6.9227e+06	7.4619e+07	7.86754e+06	953873	6.94569e+06	5.63353e+06	7.34521e+06	6.77463e+06	1.89381e+06	1.22605e+07	1.56214e+06
TRUE	Master Protein	Q9NP78	ENSG00000150967	B4E2J0; hsa:23457; Q5W9G7; Q769F3; Q769F4; Q96AB1; Q9NP78; Q9P208	2.353	0.128041	61.6	138.4	41.45	43.58	1.25804e+07	1.59265e+07	6.6166e+06	2.10695e+07	1.57165e+07	9.09449e+06	1.86131e+07	2.353e+07	1.73323e+07	1.92747e+07	6.21613e+06	7.36916e+06	9.0143e+06	1.29678e+07	1.86763e+07	6.65909e+06	8.92342e+06	1.37923e+07	1.76072e+07	2.27957e+07	1.89275e+07			7.32357e+06	2.55383e+07	3.53198e+07	4.08968e+07	3.04676e+07	3.45894e+07	3.05125e+07	5.40101e+07	6.7757e+07	6.86193e+07	4.90397e+07	3.98544e+07	2.26142e+07	1.09381e+07	4.70726e+07	3.01779e+07
TRUE	Master Protein	P0DJI8	ENSG00000173432	hsa:6288; P02735; P02736; P02737; P0DJI8; Q16730; Q16834; Q16835; Q16879; Q3KRB3; Q6FG67; Q96QN0; Q9UCK9; Q9UCL0	2.861	0.0404723	53.9	146.1	116.35	274.99	3.2166e+07	48034025	1.90515e+08	2.87526e+07	2.21303e+07	1.72055e+07	2.41688e+07	9.89882e+06	4.02668e+07	3.13025e+07	1.47318e+07	2.01653e+07	3.14597e+07	1.21571e+07	1.15149e+07	2.60133e+07	7.93847e+06	2.24768e+07	3.81386e+07	3.41877e+07	2.20124e+07	7.19762e+06			2.60844e+07	5.28258e+07	1.18977e+08	2.36697e+07	1.30039e+08	4.22724e+08	1.88077e+08	5.55546e+07	1.83973e+07	1.09695e+10	3.65372e+08	6.19524e+07	1.27577e+07	2.96021e+07	5.80557e+07
TRUE	Master Protein	P06276	ENSG00000114200	A8K7P8; hsa:590; P06276	0.79	0.780553	133.8	66.2	38.14	87.99	3.54352e+07	1.92431e+07	2.10796e+07	3.60573e+07	3.15631e+07	3.31488e+07	5.67618e+07	4.7351e+07	1.13622e+07	4.68092e+07	3.34478e+07	3.01556e+07	4.17721e+07	2.56688e+07	1.44478e+07	3.36651e+07	2.66416e+07	3.50752e+07	3.57635e+07	2.6263e+07	3.94753e+07	7.41687e+06				9.44731e+06	1.65743e+07	1.79745e+07	1.28461e+07	1.6461e+07	1.53648e+07	8.04814e+06	9.22224e+06	1.51611e+07	1.31075e+07	1.00057e+07	4.97919e+06	2.35514e+07	6.8672e+07
TRUE	Master Protein	P01714	ENSG00000211663	A0A075B6J8; P01714	0.871	0.909324	127.5	72.5	78.95	31.5	1.25072e+08	137428150	6.6747e+08	4.74157e+07	1.20523e+09	1.85651e+08	4.74418e+07	3.12081e+08	1.58057e+08	2.37701e+08	1.79221e+08	9.74784e+08	8.60372e+08	1.12529e+09	1.21694e+09	8.75372e+08	5.08658e+08	4.92381e+08	1.21667e+09	1.35307e+09	1.23279e+09	8.9939e+07				2.81192e+08	4.94069e+08	3.48543e+08	4.81624e+08	4.28787e+08	2.78692e+08	2.81172e+08	3.00038e+08	3.15653e+08	2.34535e+08	3.18225e+08	4.09364e+08	3.03453e+08	1.78086e+08
TRUE	Master Protein	Q4VC31	ENSG00000160124	hsa:131076; Q32LY6; Q4VC31	0.566	0.264312	126.7	73.3	63.35	43.75	1.72223e+08	320273920	2.70115e+08	3.97205e+08	2.83196e+08	2.16404e+08	2.90546e+08	1.7491e+08	1.55924e+08	3.28809e+08	2.77404e+08	3.62663e+08	5.45424e+08	4.01762e+08	3.00883e+08	4.39343e+08	3.18915e+08	5.42221e+08	3.49417e+08	2.40916e+08	2.64635e+08	1.2696e+09				2.79036e+08	1.10599e+08	1.97198e+08	1.79261e+08	8.9652e+07	9.75358e+07	1.57171e+08	1.51654e+08	2.11599e+08	6.40379e+07	3.56824e+08	1.02558e+08	2.05209e+08	2.24173e+08
TRUE	Master Protein	P55056	ENSG00000267467	B3KWY6; hsa:346; P55056; Q53YY8	0.565	0.260433	125.1	74.9	86.79	66.05	7.186e+07	1.17786e+08	9.27805e+06	4.0131e+07	2.74802e+07	3.37512e+07	4.60251e+07	3.11953e+07	1.65049e+07	1.04212e+08	1.87147e+07	1.65772e+07	4.22471e+07	1.09743e+07	4.01327e+06	8.56659e+06	4.22206e+06	2.03856e+07	3.03683e+07	4.60227e+07	2.65485e+07				2.65596e+07	1.21731e+07	1.01764e+07	1.13198e+07	6.27982e+06	1.3817e+07	7.30299e+06	2.57027e+07	2.29418e+07	4.02603e+07	1.23438e+07	1.46098e+07	1.77894e+07	1.93412e+07	1.76007e+07
TRUE	Master Protein	P07359	ENSG00000185245	E7ES66; hsa:2811; P07359; Q14441; Q16469; Q8N1F3; Q8NG39; Q9HDC7; Q9UEK1; Q9UQS4	0.954	0.973532	119.1	80.9	60.38	65.37	6.44491e+06	5.66772e+06	5.84088e+06	4.55519e+06	3.14787e+06	1.35012e+06		3.85084e+06	2.82867e+06	1.43048e+06	9.28808e+06	4.15838e+06	3.59004e+06		2.81458e+06	3.30291e+06	2.76437e+06	3.03498e+06	4.23542e+06	8.04097e+06	1.32048e+06	6.50644e+06	5.99059e+06	1.32422e+07		1.59769e+06	4.91726e+06	2.04823e+06	1.65239e+06	4.53392e+06	1.65153e+06	2.76338e+06	8.39199e+06	2.52182e+06	7.94226e+06	1.63391e+06	1.0672e+06	4.68252e+06	2.48901e+06
TRUE	Master Protein	P00918	ENSG00000104267	B2R7G8; hsa:760; P00918; Q6FI12; Q96ET9	0.898	0.933168	112	88	33.1	25.47	1.56591e+08	154206474	1.42228e+08	1.87854e+08	1.6683e+08	1.74776e+08	2.26172e+08	2.31642e+08	1.1095e+08	1.82526e+08	1.86276e+08	1.19106e+08	1.52951e+08	1.51966e+08	1.46996e+08	1.01139e+08	1.04893e+08	9.37085e+07	1.3816e+08	1.93767e+08	1.66174e+08	2.34073e+06				1.20552e+08	1.81321e+08	1.54314e+08	1.18577e+08	1.88201e+08	1.02413e+08	1.78284e+08	1.13575e+08	1.67801e+08	1.57989e+08	1.47625e+08	1.63583e+08	1.20333e+08	1.22983e+08
TRUE	Master Protein	P48740	ENSG00000127241	A8K542; A8K6M1; B4E2L7; hsa:5648; O95570; P48740; Q68D21; Q8IUV8; Q96RS4; Q9UF09	0.755	0.728865	111.3	88.7	30.19	32.05	1.94954e+07	2.05368e+07	3.90449e+07	2.39146e+07	2.72035e+07	2.39376e+07	1.7987e+07	2.79889e+07	1.48493e+07	2.68269e+07	1.83744e+07	9.02488e+06	2.24877e+07	2.24593e+07	1.6177e+07	2.06067e+07	1.34532e+07	2.47814e+07	2.41439e+07	2.26437e+07	1.98903e+07	3.58005e+07				9.80549e+06	1.93911e+07	1.47633e+07	1.58777e+07	2.2803e+07	2.98326e+06	1.27752e+07	1.79126e+07	1.26169e+07	1.76043e+07	2.40425e+07	1.32038e+07	2.72092e+07	1.97695e+07
TRUE	Master Protein	Q6UWP8	ENSG00000189001	A8K5J0; E9PBV3; hsa:374897; Q6UWP8	1.056	0.987868	109.1	90.9	67.19	68.81	2.93183e+06	3.01478e+06	960854	3.78551e+06	1.96908e+06	2.56105e+06	323899	2.85171e+06	5.21903e+06	4.35017e+06	5.61171e+06	1.84582e+06	1.45547e+06	820338	781044	166240	4.41287e+06	976590	3.05895e+06	1.09509e+06	2.17036e+06		1.27381e+06			2.76441e+06	4.2323e+06	1.36296e+06	1.1153e+06	3.24053e+06	3.28722e+06	2.2773e+06	4.26464e+06	886275	984967	956748	6.02192e+06	387185	1.344e+06
TRUE	Master Protein	Q6UXB8	ENSG00000164530	hsa:221476; Q6UXB8; Q6ZVG9; Q8IYL8; Q8NBK0; Q8TCB8	0.89	0.933168	109	91	359.81	47.85	2.916e+07	1.74462e+07	1.44605e+07	2.03071e+07	8.40197e+06	1.18026e+07	1.21051e+07	1.37483e+07	1.69935e+07	9.06618e+06	1.67877e+07	1.16715e+07	1.69278e+07	9.86308e+06	6.5059e+06	7.58871e+06	7.2856e+06	1.16392e+07	1.48774e+07	1.59486e+07	6.35583e+06	9.74463e+08				1.83211e+07	1.93123e+07	9.53254e+06	9.32676e+06	1.07607e+07	5.1818e+06	3.25915e+06	4.92105e+06	7.21809e+06	6.66379e+06	7.99896e+06	1.62127e+07	2.74036e+07	2.13833e+07
TRUE	Master Protein	P05109	ENSG00000143546	A8K5L3; D3DV37; hsa:6279; P05109; Q5SY70; Q9UC84; Q9UC92; Q9UCJ0; Q9UCM6	0.966	0.973532	107.6	92.4	162.63	294.56	3.42712e+07	9.48997e+06	2.74551e+06	1.05026e+07	5.04529e+06	6.29307e+06	7.34391e+06	6.14104e+06	1.46855e+07	9.5243e+06	1.66022e+07	3.51116e+06	5.74258e+06	3.55863e+06	4.88303e+06	7.72112e+06	5.93406e+06	4.78125e+06	7.28156e+06	5.48719e+06	8.61791e+06			1.12322e+07	1.03755e+08	2.95082e+06	1.82054e+06	8.11033e+06	5.61533e+06	8.92277e+06	2.19729e+07	4.23768e+06	9.25121e+06	3.70917e+07	8.31678e+06	5.48415e+06	4.16848e+06	3.46291e+06	1.0823e+07
TRUE	Master Protein	Q9UHG3	ENSG00000116005	B2RB14; B7Z9P8; hsa:51449; O94982; Q8N4N5; Q96QM8; Q9UHG3	0.768	0.741036	107.1	92.9	63.23	30.1	5.50252e+06	1.81745e+06	4.78782e+06	3.73417e+06	1.87078e+06	4.46322e+06	2.63655e+06	2.39271e+06	1.59131e+06	3.21493e+06	3.1274e+06	2.55574e+06	2.9378e+06	2.74661e+06	2.80601e+06	3.95705e+06	2.95069e+06	2.65201e+06	3.50142e+06	4.59221e+06	1.85118e+06		1.06444e+07	1.06594e+07		2.96409e+06	2.65431e+06	3.8692e+06	1.8757e+06	2.4454e+06	3.02988e+06	3.24119e+06	2.49707e+06	1.36352e+06	4.94241e+06	2.72673e+06	3.22239e+06	3.15334e+06	2.25812e+06
TRUE	Master Protein	P59665	ENSG00000206047; ENSG00000240247; ENSG00000284983; ENSG00000285176	hsa:1667; hsa:728358; P11479; P59665; Q14125; Q6EZF6	1.006	0.98202	103.7	96.3	75.73	314.19	1.65493e+07	20591643	5.76199e+06	9.09543e+06	4.57911e+06	9.50468e+06	8.55239e+06	1.76151e+07	1.1501e+07	1.33454e+07	1.01721e+07	5.21031e+06	1.06597e+06	4.56102e+06		4.46679e+06	3.49024e+07	5.99441e+06	4.22851e+06	4.77163e+06	6.00053e+06		3.45243e+06	1.08818e+07	1.95971e+07	8.09436e+06	7.54681e+06	5.53259e+06	3.58297e+06	5.51779e+06	2.77164e+07	9.38345e+06	1.28159e+07	1.28532e+07	1.26977e+07	1.35191e+07	7.11745e+06		9.73126e+06
TRUE	Master Protein	A2NJV5		A2NJV5	0.903	0.933168	102.2	97.8	67.3	93.56	6.7713e+06	2.05426e+07	2.84571e+07	1.88825e+07	2.3379e+07	1.39087e+07	1.5264e+06	4.16348e+07	6.25203e+06	6.11346e+06	3.85269e+07	3.35336e+07	3.41902e+07	5.76659e+07	5.10935e+07	7.04568e+07	6.72104e+07	7.62973e+07	6.06813e+07	6.52584e+07	6.03022e+07	9.64111e+06				4.41866e+07	4.1213e+07	9.3003e+06	9.64867e+06	2.22215e+07	1.88419e+07	9.0689e+06	1.40251e+07	3.24094e+07	1.96106e+07	5.79403e+07	3.59004e+07	3.18117e+07	396687
TRUE	Master Protein	P08779	ENSG00000186832	A8K488; hsa:3868; P08779; P30654; Q16402; Q9UBG8	1.476	0.765891	100.4	99.6	97.68	167.11	442952	8118754	4.87017e+07	4.71062e+06	1.27944e+07		1.81332e+06		1.34366e+07	6.64867e+06	1.22732e+07	4.56163e+07	3.21021e+07	1.03312e+08	1.80783e+07	6.10309e+07	5.10311e+07	7.86178e+07	3.41489e+07	3.48043e+07	1.02155e+07	7.73606e+07	1.44941e+06		5.85748e+06	2.27617e+07	1.38023e+07	2.94981e+07	1.27153e+07	1.54577e+07	1.93541e+07	3.31938e+06	2.69522e+06	4.85683e+06	438750	2.62218e+07	4.53919e+06	1.47487e+08	1.14657e+07
TRUE	Master Protein	Q03591	ENSG00000244414	A8K465; hsa:3078; Q03591; Q3B774; Q9UJ17	1.362	0.865455	93.7	106.3	33.61	32.55	1.36536e+08	195294539	1.36163e+08	1.27429e+08	1.21265e+08	1.32058e+08	1.53247e+08	1.88571e+08	1.71161e+08	1.4186e+08	1.22435e+08	5.94595e+07	1.61663e+08	7.07084e+07	8.76493e+07	5.34378e+07	8.08442e+07	6.46247e+07	1.13249e+08	1.0303e+08	1.68987e+08	1.60907e+08				1.77168e+08	1.8855e+08	1.4616e+08	1.47038e+08	2.09175e+08	1.98374e+08	1.52357e+08	1.47513e+08	2.40817e+08	1.85381e+08	1.17507e+08	1.30796e+08	1.47481e+08	1.71607e+08
TRUE	Master Protein	Q15582	ENSG00000120708	D3DQB1; hsa:7045; O14471; O14472; O14476; O43216; O43217; O43218; O43219; Q15582; Q53XM1	1.072	1	91.9	108.1	47.67	49.92	8.27478e+06	1.35292e+07	1.21036e+07	1.33245e+07	1.12892e+07	1.27288e+07	8.75897e+06	1.12168e+07	5.33343e+06	1.19136e+07	2.52056e+07	7.07308e+06	1.63714e+07	1.77523e+07	1.24836e+07	8.9797e+06	8.98593e+06	1.248e+07	2.36438e+07	1.83787e+07	4.13293e+06	1.40733e+06				1.41152e+07	2.01949e+07	1.62557e+07	1.29464e+07	1.41916e+07	1.20211e+07	1.40811e+07	1.32175e+07	1.83161e+07	7.94986e+06	1.1223e+07	1.69141e+07	7.67191e+06	5.83961e+06
TRUE	Master Protein	P01704	ENSG00000211666	A0A075B6K1; P01704; P01711; P04209	0.963	0.973532	88.8	111.2	110.65	122.16	5.0046e+06	8.40405e+06	2.91506e+06	6.44691e+06	2.40661e+07	4.79356e+06	5.03393e+06	3.71526e+06	3.94654e+06	9.33473e+07	7.82437e+06	7.72699e+07	1.13082e+08	1.50183e+08	5.17565e+07	1.22035e+08	5.6596e+06	3.85777e+07	5.07079e+07	4.65972e+07	6.32605e+07		7.59722e+06	2.49618e+07		2.71534e+07	6.67085e+06	8.07784e+06	7.38713e+07	5.18907e+06	3.33378e+06		2.5338e+06	1.17851e+07	2.39456e+06	6.23458e+06	6.01209e+07	1.62822e+06	1.49301e+07
TRUE	Master Protein	P15814	ENSG00000128322	hsa:3543; P15814; Q0P681	1.285	0.933168	87.6	112.4	76.65	84.93	1.7776e+07	4.22317e+07		2.77927e+07	1.19955e+07	2.04485e+07	1.94505e+07	1.15714e+07	8.08153e+06	1.55289e+07	2.40619e+07	1.51833e+07	6.21647e+07		1.49894e+07	537594	1.21937e+07	1.06448e+06	1.60895e+07	1.12641e+07	1.16792e+07	1.08319e+07	8.79227e+06	1.82568e+07		3.2331e+07	2.12455e+07	9.83328e+06	1.93572e+07	3.26116e+07	1.53687e+07	6.469e+07	1.70803e+07	1.61831e+07	1.07372e+08	5.42653e+07	1.96297e+07	4.42962e+06	1.02343e+07
TRUE	Master Protein	P02747	ENSG00000159189	hsa:714; P02747; Q7Z502; Q96DL2; Q96H05	1.435	0.809153	87.5	112.5	33.29	28.61	2.69142e+08	2.59167e+08	1.61969e+08	2.19311e+08	1.77742e+08	2.38872e+08	2.19188e+08	2.89029e+08	2.90286e+08	2.97856e+08	2.31372e+08	1.81358e+08	2.34332e+08	2.03853e+08	1.02355e+08	1.68662e+08	1.42733e+08	1.91912e+08	1.54372e+08	2.30757e+08	2.11713e+08	2.40578e+06				2.28774e+08	2.4013e+08	1.85638e+08	2.76795e+08	3.50093e+08	2.23266e+08	3.79736e+08	4.19618e+08	3.25141e+08	2.79984e+08	1.77165e+08	4.43182e+08	3.13958e+08	3.27387e+08
TRUE	Master Protein	P06312	ENSG00000211598	P01625; P06312; P06313; P06314; P83593	1.18	0.973532	86.1	113.9	71.74	96.92	1.57612e+08	2.82694e+08	3.63799e+07	1.90239e+08	6.63007e+07	2.62283e+08	3.18812e+08	1.26758e+08	2.27353e+08	2.81803e+08	1.2868e+08	6.79045e+07	1.05827e+08	3.98713e+07	7.49933e+07	3.64237e+07	6.47705e+07	6.02341e+07	4.79646e+07	6.31673e+07	7.61702e+07	8.70238e+07				1.01099e+08	7.14809e+07	5.86792e+07	3.07039e+07	6.38672e+07	3.18722e+08	2.74975e+08	3.41831e+08	7.02473e+07	2.67949e+08	4.90132e+07	6.16312e+08	2.70572e+07	1.34023e+08
TRUE	Master Protein	P01742	ENSG00000211973; ENSG00000282350	A0A0B4J1V5; P01742; P01760; P01761	1.255	0.942218	83.7	116.3	41.08	58.94	8.68603e+07	1.707e+08	6.2859e+07	1.05313e+08	1.24176e+08	1.31207e+08	1.43229e+08	1.76222e+08	1.99123e+08	1.37058e+08	1.67476e+08	7.88229e+07	1.8228e+08	7.71518e+07	1.10576e+08	5.28773e+07	9.25704e+07	6.72052e+07	8.44125e+07	1.39828e+08	1.7878e+08	2.55357e+07				1.59853e+08	3.10999e+08	1.69887e+08	1.21227e+08	1.85753e+08	3.76492e+08	1.6585e+08	2.44303e+08	1.83707e+08	1.06248e+08	2.175e+08	2.14866e+08	8.83098e+07	1.07489e+08
TRUE	Master Protein	Q96HR3	ENSG00000164758	C6GKU9; hsa:90390; Q96HR3	1.023	0.98474	83.6	116.4	66.41	79.22	9.35885e+06	1.11984e+07	3.70427e+07	6.27109e+06	3.72203e+07	7.78157e+06	6.39971e+06	1.44136e+07	6.2362e+06	1.08151e+07	1.6858e+07	4.86148e+07	3.39537e+07	5.72413e+07	5.28212e+07	4.39479e+07	2.39735e+07	4.41406e+07	3.30189e+07	2.78518e+07	2.41697e+07	7.29719e+06				2.61322e+07	4.06415e+07	4.36567e+07	3.01976e+07	3.35e+07	2.61512e+06	4.69571e+06	4.20208e+06	3.80691e+07	5.09539e+06	2.18553e+07	2.16651e+06	4.66522e+07	3.63768e+07
TRUE	Master Protein	A0A0C4DH32	ENSG00000211946; ENSG00000282476	A0A0C4DH32	1.408	0.837047	81.4	118.6	149.4	86.82	6.25118e+06	8.73841e+06	3.19893e+06	4.29576e+06	2.2379e+06	1.22004e+07	2.19835e+06	5.13213e+06	2.72085e+06	7.42905e+06	9.50973e+06	5.03129e+06	2.24368e+06	2.96462e+06	1.41742e+07	2.87624e+06	2.59257e+06	1.81431e+06	1.83628e+06	4.73124e+06	1.15324e+07	3.21799e+07	6.36299e+07			1.2227e+07	2.32394e+07	3.13835e+07	7.08415e+06	1.21447e+07	2.08387e+07	5.25587e+06	6.91294e+06	4.76719e+06	1.38055e+06	1.9105e+07	1.47834e+07	941422	2.84342e+06
TRUE	Master Protein	P54108	ENSG00000096006	A8K9S1; B2R8I8; hsa:10321; P54108; Q15512; Q3MJ82; Q53FA9; Q5JW83; Q9H108	1.404	0.841659	80.6	119.4	57.17	76.75	4.41257e+06	1.65064e+06	1.60604e+07	5.94614e+06	3.33693e+06	8.61104e+06	2.17222e+06	4.65767e+06	1.99874e+06	5.16898e+06	5.12493e+06	6.63036e+06	4.70357e+06	8.94746e+06	3.64703e+06	3.69028e+06	6.78465e+06	7.99192e+06	5.33707e+06	6.39032e+06	2.8065e+06		2.66722e+06	5.79164e+06		3.52164e+07	8.73078e+06	9.61445e+06	5.61918e+06	5.63998e+06	1.10736e+07	3.5526e+06	4.28037e+06	4.54605e+06	5.24583e+06	7.63153e+06	7.54495e+06	9.00417e+06	2.15977e+06
TRUE	Master Protein	A0A0C4DH35	ENSG00000211957; ENSG00000282104	A0A0C4DH35	1.356	0.875595	79.9	120.1	62.61	51.16	4.54281e+07	67661780	1.31187e+07	6.24487e+07	2.87359e+07	6.81863e+07	7.84561e+07	7.57181e+07	3.84521e+07	8.90293e+07	8.69396e+07	1.86068e+07	4.29441e+07	1.28602e+07	3.27321e+07	1.15955e+07	1.96088e+07	2.047e+07	2.81849e+07	3.48867e+07	5.64021e+07	2.50111e+06				4.23054e+07	7.41627e+07	3.64515e+07	4.06963e+07	9.70618e+07	1.37069e+08	7.03184e+07	7.65272e+07	5.48147e+07	6.23406e+07	5.50968e+07	1.03938e+08	2.16284e+07	5.67982e+07
TRUE	Master Protein	P00740	ENSG00000101981	A8K9N4; F2RM36; hsa:2158; P00740; Q5FBE1; Q5JYJ8	1.219	0.97284	79.4	120.6	46.07	37.05	6.75494e+07	5.5355e+07	6.36622e+07	4.44057e+07	1.78001e+07	5.52146e+07	6.744e+07	5.44196e+07	4.78679e+07	5.03201e+07	3.56589e+07	3.28946e+07	2.98009e+07	2.56889e+07	2.17113e+07	2.86147e+07	1.29545e+07	2.69358e+07	2.55533e+07	3.4019e+07	2.70057e+07	9.64146e+06				5.19139e+07	4.98803e+07	4.90629e+07	4.60578e+07	9.229e+07	8.21111e+07	1.06975e+08	6.07767e+07	6.98412e+07	6.78156e+07	3.82693e+07	9.70979e+07	3.50413e+07	6.0295e+07
TRUE	Master Protein	P13473	ENSG00000005893	A8K4X5; D3DTF0; hsa:3920; P13473; Q16641; Q6Q3G8; Q96J30; Q99534; Q9UD93	1.625	0.618782	79.2	120.8	246.39	56.04	2.94052e+06	3.39525e+06	3.8849e+06	3.54197e+06	3.48688e+06	3.13701e+06	4.31245e+06	3.43808e+06	2.23474e+06	4.10909e+06	2.62697e+06	5.43959e+06	4.87021e+06	2.60969e+06	3.03896e+06	2.54392e+06	2.55242e+06	2.24575e+06	2.85907e+06	4.69889e+06	3.66029e+06				8.62409e+07	3.75157e+06	5.28655e+06	2.67224e+06	4.67878e+06	4.5709e+06	1.03317e+07	9.08228e+06	1.29421e+07	4.68584e+06	1.19946e+07	1.90611e+06	9.35518e+06	3.09106e+06	5.75633e+06
TRUE	Master Protein	A0A0J9YX35	ENSG00000282639	A0A0J9YX35	1.517	0.728865	78.7	121.3	49.69	51.74	4.97065e+07	7.47052e+07	1.66719e+06	7.49676e+07	9.23089e+07	8.4117e+07	9.67819e+07	7.60987e+07	6.54863e+07	1.14368e+08	5.29149e+07	3.98746e+07	5.04542e+07	1.13236e+07	9.30365e+07	5.71157e+07	3.48903e+07	6.76899e+07	4.08505e+07	5.24417e+07	6.61762e+07	6.4158e+06				7.17349e+07	2.33692e+08	7.11154e+07	9.27962e+07	1.08357e+08	1.02176e+08	8.90788e+07	9.41775e+07	1.62565e+08	6.01754e+07	8.45255e+07	1.99761e+08	9.30107e+07	8.20642e+07
TRUE	Master Protein	P62805	ENSG00000158406; ENSG00000197061; ENSG00000197238; ENSG00000197837; ENSG00000270276; ENSG00000270882; ENSG00000273542; ENSG00000274618; ENSG00000275126; ENSG00000276180; ENSG00000276966; ENSG00000277157; ENSG00000278637; ENSG00000278705	A2VCL0; hsa:121504; hsa:554313; hsa:8294; hsa:8359; hsa:8360; hsa:8361; hsa:8362; hsa:8363; hsa:8364; hsa:8365; hsa:8366; hsa:8367; hsa:8368; hsa:8370; P02304; P02305; P62805; Q6DRA9; Q6FGB8; Q6NWP7	1.287	0.933168	78.2	121.8	274.31	166.23	1.35529e+07	9.96309e+06	1.57744e+06	5.22187e+06	9.22762e+06	1.07352e+07	2.3002e+06	3.28308e+07	4.9654e+06	465905	3.78211e+06	5.68099e+06	1.21308e+06	3.00369e+06	4.53352e+06	3.75018e+06	3.93727e+06	3.2958e+06	6.10645e+06	1.12347e+06	1.38963e+07	7.36314e+07	4.2195e+08	1.04796e+09	1.22636e+09	8.63865e+06	1.5101e+06	7.63878e+06	3.45213e+06	8.77955e+06	1.29595e+07	3.42548e+06		7.84988e+06	6.2568e+06	1.27748e+07	1.49012e+07		2.91934e+06
TRUE	Master Protein	P00746	ENSG00000197766; ENSG00000274619	B4DV76; hsa:1675; P00746; Q5U5S1; Q86VJ5; Q8N4E0; Q8WZB4	1.513	0.728865	75.4	124.6	45.06	50.81	2.4176e+07	3.80412e+07	1.37179e+07	2.20294e+07	1.95977e+07	2.29563e+07	1.68281e+07	1.73069e+07	5.01477e+07	2.89737e+07	1.19787e+07	1.67193e+07	1.69058e+07	1.82885e+07	2.47896e+07	1.9808e+07	1.94448e+07	1.94923e+07	2.31974e+07	1.73779e+07	1.3492e+07	2.92148e+06				3.79546e+07	4.22265e+07	3.73714e+07	2.59514e+07	5.57888e+07	1.40803e+07	1.83069e+07	6.43415e+07	2.06808e+07	2.48764e+07	2.17457e+07	3.77317e+07	5.24954e+07	1.01158e+08
TRUE	Master Protein	P01599	ENSG00000240382; ENSG00000281978	A0A0B4J1Z4; P01599; P01610	1.565	0.69583	73.5	126.5	68.48	54.08	9.69851e+07	9.4092e+07	3.71705e+07	5.26618e+07	8.04194e+07	1.12153e+08	7.03188e+07	4.63549e+07	9.32232e+07	1.53419e+08	6.51775e+07	6.60415e+06	9.43218e+07	1.81452e+07	1.76774e+07	3.41995e+07	2.54571e+07	2.08016e+07	2.22906e+07	4.99213e+07	6.10481e+07	2.23301e+06				3.47703e+07	1.03028e+08	9.40396e+07	7.83054e+07	6.40318e+07	1.89584e+08	1.94468e+08	1.8541e+08	8.81659e+07	1.01464e+08	1.30496e+08	1.76635e+08	1.9605e+07	1.33271e+08
TRUE	Master Protein	P61769	ENSG00000166710; ENSG00000273686	hsa:567; P01884; P61769; Q540F8; Q6IAT8; Q9UCK0; Q9UD48; Q9UDF4	1.779	0.474854	71.7	128.3	35.85	37.95	1.9955e+07	2.20661e+07	1.56644e+07	1.65339e+07	1.30799e+07	1.01645e+07	1.99931e+07	1.89009e+07	2.33955e+07	2.96939e+07	1.24028e+07	1.52626e+07	1.81419e+07	1.538e+07	2.86743e+07	2.08691e+07	1.53548e+07	5.41664e+06	2.47579e+07	1.24793e+07	1.15506e+07		9.12456e+06			3.11028e+07	5.16853e+07	2.19476e+07	3.27843e+07	2.83014e+07	2.83256e+07	2.55521e+07	6.94302e+07	3.07066e+07	2.41948e+07	1.83672e+07	4.62827e+07	3.63691e+07	6.59063e+07
TRUE	Master Protein	P01817	ENSG00000211937; ENSG00000277318	A0A0A0MS10; P01817; P01818	1.528	0.728865	69.9	130.1	97.44	84.75	6.70554e+06	2.862e+07	9.85007e+06	1.33228e+07	1.39837e+07	2.04849e+07	1.47602e+07	2.799e+07	3.24224e+07	1.75862e+07	2.38881e+06	9.04428e+06	6.13244e+06		1.55196e+07	2.6541e+06	1.24595e+07	1.14514e+07	5.59186e+06	1.00114e+06	3.64886e+06	7.87059e+07	3.7996e+07	2.41992e+07		1.74822e+07	1.37489e+07	2.46055e+07	5.06442e+06	2.29793e+07	6.1427e+07	2.09704e+07	6.02956e+07	2.03666e+07		2.49957e+07	7.82501e+07	3.74274e+07	3.52267e+06
TRUE	Master Protein	Q8NBP7	ENSG00000169174	A8T640; C0JYY9; hsa:255738; Q5PSM5; Q5SZQ2; Q8NBP7	1.503	0.734082	67.1	132.9	104.3	125.62	4.65363e+07	24662185	5.97809e+06	3.337e+07	8.05227e+06	6.62089e+07	1.21283e+07	3.90922e+07	2.00219e+07	6.63405e+06	6.79615e+06	8.81733e+06	8.07039e+06	3.84053e+06	2.33824e+07	2.86738e+06	6.6061e+06	7.84371e+06	5.50972e+06	1.18533e+07	4.42358e+06	313804				1.12443e+07	7.82012e+06	1.31723e+07	1.13426e+07	1.64064e+07	8.67661e+07	2.9886e+07	3.88086e+07	1.29963e+07	5.18132e+07	1.59699e+07	1.91613e+08	5.54851e+06	1.08474e+07
TRUE	Master Protein	P0DSN7	ENSG00000250036	P0DSN7	2.881	0.0385154	53.3	146.7	69.67	74.32	3.92857e+07	15734964	5.42786e+06	2.84694e+07	1.15361e+07	2.22721e+07	3.42406e+07	2.24169e+07	2.67789e+07	2.427e+07	1.10532e+07	3.77637e+06	8.80347e+06	1.36798e+07	1.1715e+07	7.99576e+06	8.88281e+06	4.08771e+06	7.68465e+06	9.17627e+06	8.58856e+06	2.23301e+06				2.94862e+07	3.57767e+07	2.52481e+07	3.84869e+07	3.32421e+07	8.0433e+07	1.34411e+08	1.27996e+08	5.60092e+07	7.49694e+07	1.77801e+07	8.18059e+07	2.30277e+07	6.67437e+07
TRUE	Master Protein	Q86YZ3	ENSG00000197915	hsa:388697; Q5DT20; Q5U1F4; Q86YZ3	1.237	0.964718	50.5	149.5	242.33	98.67	6.02551e+06	5.39346e+06	5.35212e+06	8.26762e+06	5.50537e+06	3.23371e+06	1.09668e+06	3.78492e+06	2.08076e+07	4.30109e+07	1.43735e+07	2.38981e+06	305965	1.02981e+06		1.4231e+06	3.44818e+06	418964	1.80607e+06	2.00828e+06	1.22337e+07	1.66555e+08			1.16101e+07	1.49322e+07	1.33027e+07	2.01262e+06	4.4026e+06	1.57508e+07	2.3165e+06	4.08086e+07	1.02318e+07	1.22521e+07	4.745e+06	1.53794e+07	1.69525e+07	7.97555e+06	1.39481e+07
TRUE	Master Protein	P0DJI9	ENSG00000134339	G3XAK9; hsa:6289; P02735; P02736; P02737; P0DJI9; Q16730; Q16834; Q16835; Q16879; Q3KRB3; Q6FG67; Q96QN0; Q9UCK9; Q9UCL0	2.164	0.20351	41.7	158.3	43.44	303.17	2.81334e+07	3.00308e+07	1.94495e+07	2.63083e+07	1.65701e+07	1.29084e+07	3.25446e+07	1.97327e+07	2.89977e+07	1.82354e+07	7.64734e+06	3.69238e+06	2.12212e+07	1.03675e+07	1.61195e+07	1.88926e+07	4.82302e+06	9.44873e+06	2.61872e+07	1.89168e+07	2.29131e+07	1.973e+07				3.12874e+07	8.38397e+07	9.58813e+06	6.45147e+07	2.69171e+08	1.78044e+08	2.55457e+07	1.08553e+07	9.98658e+09	5.85329e+07	3.15357e+07	4.51815e+06	2.19e+07	1.02034e+08
TRUE	Master Protein	P16070	ENSG00000026508	A5YRN9; B6EAT9; D3DR12; D3DR13; hsa:960; O95370; P16070; P22511; Q04858; Q13419; Q13957; Q13958; Q13959; Q13960; Q13961; Q13967; Q13968; Q13980; Q15861; Q16064; Q16065; Q16066; Q16208; Q16522; Q86T72; Q86Z27; Q8N694; Q92493; Q96J24; Q9H5A5; Q9UC28; Q9UC29; Q9UC30; Q9UCB0; Q9UJ36	0.82	0.846348	121.8	78.2	24.76	56.57	1.16212e+07	1.38771e+07	7.66424e+06	1.24629e+07	7.74789e+06	1.27271e+07	1.25259e+07	9.31099e+06	1.18724e+07	1.16968e+07	1.0428e+07	9.42239e+06	1.28253e+07	1.14783e+07	6.22728e+06	6.15778e+06	7.50876e+06	5.53032e+06	9.17197e+06	1.15071e+07	9.43575e+06					1.05096e+07	6.60017e+06	5.67294e+06	4.95189e+06	1.00607e+07	6.09555e+06	3.78992e+06	9.91088e+06	5.62062e+06	6.18352e+06	6.87428e+06	9.55184e+06	5.45455e+06	7.62175e+06
TRUE	Master Protein	P02786	ENSG00000072274	D3DXB0; hsa:7037; P02786; Q1HE24; Q59G55; Q9UCN0; Q9UCU5; Q9UDF9; Q9UK21	0.969	0.973532	113.8	86.2	70.83	70.39	7.0459e+06	1.02806e+07	9.31454e+06	1.9903e+07	4.1629e+06	1.67439e+07	6.94966e+06	1.15935e+07	4.15299e+06	1.95398e+07	2.0273e+07	2.74726e+06	1.34978e+07	2.69561e+06	2.17346e+06	4.86813e+06	4.91475e+06	3.92243e+06	5.65965e+06	2.18466e+07	3.07221e+06	1.09588e+07		5.70002e+06	2.37845e+07		7.07161e+06	2.14648e+06		4.93672e+06	1.04472e+07	5.59994e+06	4.02527e+06	5.08151e+06	1.54683e+07	2.95485e+06	1.46228e+07	3.909e+06	2.35487e+06
TRUE	Master Protein	P01833	ENSG00000162896	hsa:5284; P01833; Q68D81; Q8IZY7	1.067	0.998191	109.4	90.6	74.73	143.59	3.01118e+07	1.23351e+07	1.7271e+07	4.56163e+07	2.97825e+06	2.5757e+07	2.4632e+07	1.85642e+07	5.98217e+07	7.25777e+06	1.87328e+07	8.93365e+06	9.21782e+06	3.56986e+07	1.93844e+07	9.09183e+06	5.3796e+06	1.16826e+07	3.6735e+07	5.96199e+06	1.04605e+07					1.38733e+07	1.98478e+07	6.5572e+06	8.16311e+06	1.41296e+07	7.29875e+07	1.84002e+07	2.74509e+07	2.06614e+07	1.43035e+07	6.0568e+06	1.69824e+07	1.3533e+07	7.69176e+06
TRUE	Master Protein	P14151	ENSG00000188404	A0A024R8Z0; B2R6Q8; hsa:6402; P14151; P15023; Q9UJ43	0.784	0.775847	107.7	92.3	45.28	45.04	7.66048e+06	1.82564e+07	1.07503e+07	4.52396e+06	1.18474e+07	1.59722e+07	1.70649e+07	1.01928e+07	1.5718e+07	1.71327e+07	9.50484e+06	7.95258e+06	1.54995e+07	1.12177e+07	4.59436e+06		1.23094e+07	5.12798e+06	6.34716e+06	8.53509e+06	2.0153e+07	4.27383e+06	5.65572e+06	8.5604e+06		6.33914e+06	8.64258e+06	1.00899e+07		1.06318e+07	9.53805e+06	8.99085e+06	8.74351e+06	6.79971e+06	9.05576e+06	6.48586e+06	9.84011e+06	2.60189e+06	7.41054e+06
TRUE	Master Protein	P04430	ENSG00000240864; ENSG00000282282	A0A0A0MT74; P04430	1.041	0.987868	105	95	52.61	60.32	5.07101e+06	12056607		8.04807e+06	1.06856e+07	8.13999e+06	9.7731e+06	8.06196e+06	4.60174e+06	1.65634e+07	7.15821e+06	3.59428e+06	1.61131e+07	2.66754e+06	6.20086e+06	7.71461e+06	3.71746e+06	6.33275e+06	3.48475e+06	4.38433e+06	8.92781e+06	3.42017e+06				4.4948e+06	5.30515e+06	4.07553e+06	4.45098e+06	5.1444e+06	1.84349e+07	8.005e+06	8.39404e+06	1.16255e+07	2.89764e+06	6.95484e+06	1.20684e+07	1.53204e+06	8.90188e+06
TRUE	Master Protein	P01344	ENSG00000167244	B3KX48; B7WP08; C9JAF2; E3UN45; hsa:3481; P01344; P78449; Q14299; Q1WM26; Q9UC68; Q9UC69	0.843	0.865455	104.7	95.3	45.7	42.87	1.2596e+07	1.5804e+07	1.55614e+07	1.44999e+07	1.27862e+07	1.29677e+07	2.17225e+07	1.18434e+07	1.74044e+07	2.17406e+07	8.65222e+06	1.56899e+07	5.35598e+06	5.20289e+06	2.51267e+07	4.39435e+06	4.52436e+06	1.08121e+07	2.04707e+07	2.03936e+07	7.35058e+06					6.05971e+06	1.51593e+07	1.2201e+07	1.22891e+07	1.01382e+07	1.08394e+07	1.24627e+07	1.18037e+07	1.88159e+07	1.29783e+07	1.62754e+07	1.15147e+07	5.85537e+06	2.30156e+07
TRUE	Master Protein	Q9NZP8	ENSG00000139178; ENSG00000288124	hsa:51279; Q53GX9; Q9NZP8	0.968	0.973532	102.2	97.8	43.14	59.79	2.83359e+07	3.24248e+07	1.248e+07	2.75387e+07	1.55905e+07	3.67628e+07	2.3411e+07	2.24272e+07	2.34812e+07	3.5589e+07	1.66505e+07	1.41436e+07	1.92557e+07	7.07754e+06	1.87698e+07	8.99984e+06	1.29488e+07	9.11689e+06	1.34275e+07	1.68144e+07	2.27566e+07					1.03072e+07	2.14189e+07	9.55525e+06	8.59435e+06	1.90023e+07	2.69166e+07	3.0606e+07	3.02455e+07	2.30068e+07	2.50957e+07	1.43905e+07	5.40362e+07	9.07739e+06	1.79289e+07
TRUE	Master Protein	O00533	ENSG00000134121	B7ZL03; hsa:10752; O00533; Q2M3G2; Q59FY0	0.967	0.973532	102.1	97.9	78.02	52.26	1.78217e+07	4.74982e+06	1.23502e+07	7.22783e+06	3.76844e+06	1.86994e+07	1.86335e+07	2.08878e+07	1.46943e+07	3.6063e+06	4.34281e+06	2.01357e+06	2.52054e+06	5.06864e+06	1.12953e+07	4.51655e+06	9.59909e+06	3.09592e+06	2.31554e+06	3.36922e+06	1.90302e+06		5.5014e+06			4.95044e+06	7.90957e+06	3.67753e+06	4.35045e+06	6.88698e+06	6.51916e+06	2.72945e+06	2.21161e+06	2.81676e+06	7.39324e+06	2.77243e+06	7.26164e+06	3.50717e+06	3.63576e+06
TRUE	Master Protein	A0A0B4J1Y8	ENSG00000223350	A0A0B4J1Y8	1.168	0.978293	101.1	98.9	76.77	89.49	1.60747e+07	57464474	1.71502e+07		1.86104e+07		2.58017e+07	7.1929e+07	1.56079e+07	2.63575e+07	1.94899e+07	6.17514e+06	1.71818e+07	1.52367e+06	3.99419e+07	6.20208e+06	2.10427e+07	1.75869e+07	2.78258e+07	6.32782e+06	1.60797e+07	1.41779e+07	8.24517e+06	2.33279e+07		4.8746e+06	4.90714e+07	1.63363e+07	4.80673e+07	4.12871e+07	1.63206e+07	2.65527e+07	6.44918e+06	2.79975e+07	1.41568e+06	3.8997e+07	2.23091e+07	1.86794e+07	6.23145e+06
TRUE	Master Protein	P33908	ENSG00000111885	E7EU32; hsa:4121; P33908; Q6P052; Q9NU44; Q9UJI3	1.043	0.987868	97.4	102.6	33.54	30.23	8.33417e+06	2.6806e+07	1.93965e+07	1.54655e+07	1.85412e+07	1.51809e+07	1.21867e+07	1.12145e+07	1.82343e+07	1.23343e+07	1.62961e+07	1.36021e+07	2.77346e+07	1.75086e+07	5.58693e+06	1.82049e+07	9.08034e+06	1.76854e+07	1.9807e+07	1.65518e+07	1.59692e+07					1.86709e+07	1.69132e+07	1.74445e+07	9.42984e+06	1.83092e+07	6.53523e+06	1.61373e+07	2.24351e+07	1.84501e+07	1.4321e+07	1.20839e+07	1.46671e+07	1.87438e+07	1.08111e+07
TRUE	Master Protein	Q13103	ENSG00000072080	A4QMV3; hsa:6694; Q13103; Q3B892; Q546M5	1.125	0.98474	97.2	102.8	43.19	63.73	5.56798e+06	3.11185e+06	7.37458e+06	1.20158e+07	4.64409e+06	7.6909e+06	1.17101e+06	1.16616e+07	5.86847e+06	5.58506e+06	6.31904e+06	4.53603e+06	7.35379e+06	5.60481e+06	5.4576e+06	6.53199e+06	4.67516e+06	4.63246e+06	6.38436e+06	4.13862e+06	2.86218e+06					4.23018e+06	3.07927e+06	1.30398e+07	6.6015e+06	4.4503e+06	8.5646e+06	1.47114e+07	1.70165e+07	3.60665e+06	9.46313e+06	2.59307e+06	6.9348e+06	4.2118e+06	1.7881e+07
TRUE	Master Protein	A0A075B6I4	ENSG00000211642	A0A075B6I4	1.133	0.982212	95.7	104.3	75.9	68.24	5.57044e+07	63115561	1.01937e+07	4.50725e+06	3.39143e+07	3.28225e+07	1.7469e+06	4.42754e+07	5.80803e+07	1.01259e+07	2.85524e+07	1.46216e+07	6.55574e+07		1.92987e+07	4.52786e+06	3.41847e+07	3.73586e+07	1.64614e+07	1.18635e+07	2.67892e+07	231686				5.38469e+07	7.3942e+07	3.71741e+07	2.92147e+07	4.87144e+07	3.42806e+07	6.77848e+07	5.48615e+07	2.19613e+07	2.55865e+07	218124	1.94829e+07	3.16348e+06	1.42162e+06
TRUE	Master Protein	P08637	ENSG00000203747	A2N6W9; hsa:2214; P08637; Q53FJ0; Q53FL6; Q5EBR4; Q65ZM6; Q6PIJ0	1.011	0.98202	94.7	105.3	40.88	51.43	1.02454e+07	6.72958e+06	6.34449e+06	7.02918e+06	1.04656e+07	1.34834e+07	1.85839e+07	1.18254e+07	3.4256e+06	1.59074e+07	7.40795e+06	5.43678e+06	9.29374e+06	1.53454e+07	1.41331e+07	1.46708e+07	9.5895e+06	4.92782e+06	1.04626e+07	6.60944e+06	1.50695e+07					9.623e+06	9.43906e+06	3.20691e+06	3.31019e+06	1.9073e+07	1.13988e+07	3.80378e+06	1.47232e+07	1.26334e+07	3.24556e+06	1.49288e+07	6.68958e+06	1.21002e+07	9.61455e+06
TRUE	Master Protein	A0A0A0MT89	ENSG00000211597	A0A0A0MT89	1.125	0.98474	94.1	105.9	56.23	52.69	2.3457e+07	12236755	1.24249e+07	4.03221e+07	9.26847e+06	3.49169e+07	1.73557e+07	1.90929e+07	3.7916e+07	4.61555e+07	1.40243e+07	1.68595e+07	2.0053e+07	1.31149e+07	3.4998e+07	5.83384e+06	1.06689e+07	1.66299e+07	1.03948e+07	1.70938e+07	1.53947e+07					3.45596e+07	3.0608e+07	1.19236e+07	1.89677e+07	8.85311e+06	4.05014e+07	3.17942e+07	2.13628e+07	2.76046e+07	5.30306e+07	2.03136e+07	4.8048e+07	5.37589e+06	1.19627e+07
TRUE	Master Protein	P13796	ENSG00000136167	B2R613; B4DUA0; hsa:3936; P13796; Q5TBN4	1.324	0.909324	87.5	112.5	151.08	71.1	3.44687e+06	8.989e+06	2.17061e+06	1.03713e+07	7.13529e+06	7.97438e+06	1.29796e+07	8.60655e+06	2.48152e+06	8.86622e+06	9.15668e+06	9.04459e+06	604740		7.1996e+06	6.70422e+06	1.39008e+06	6.01485e+06	680722	757082	6.30718e+06	5.17683e+07		6.91163e+07		9.30089e+06	6.98803e+06	1.00016e+07		1.18594e+06	1.68467e+06	1.90404e+07	2.33652e+06	3.49782e+06	1.91206e+06	6.09377e+06	1.26393e+07	2.34731e+07	9.11965e+06
TRUE	Master Protein	A0A075B6I0	ENSG00000211638	A0A075B6I0	1.317	0.909324	85.9	114.1	75.25	66.15	7.71233e+07	9.57399e+07	7.65958e+07	8.5801e+07	1.86246e+08	2.36969e+08	363690	3.95622e+07	4.11409e+07	4.8422e+07	5.27712e+07	4.46965e+07	1.99543e+08		1.31164e+08	1.4465e+08	1.19843e+08	3.88463e+07	4.56797e+07	9.17734e+07	7.3799e+07	1.03459e+06			1.83437e+07	3.29251e+07	5.89202e+07	1.02079e+08	1.62241e+08	2.76441e+08		6.12014e+07	8.0752e+07	2.17835e+06	1.4526e+08	8.07634e+07	9.78132e+07	3.40677e+07	1.17404e+08
TRUE	Master Protein	A0A075B6R9	ENSG00000241566	A0A075B6R9	0.992	0.980415	85.4	114.6	56.78	65.19	2.4846e+07	3.83678e+07	8.64008e+07	3.71883e+07	1.24992e+08	7.38611e+07	4.02698e+07	4.44871e+07	4.05668e+07	1.16366e+08	5.12695e+07	1.80241e+07	1.39983e+08	4.2859e+07	6.52622e+07	4.20264e+07	3.39513e+07	7.99475e+07	7.11211e+07	5.13727e+07	9.91567e+07	1.65721e+07				3.02641e+07	6.83379e+07	7.28089e+07	1.00712e+08	6.11391e+07	9.04678e+07	3.96283e+07	6.0027e+07	1.15296e+07		9.09959e+07	2.74147e+07	7.91442e+06	8.88286e+07
TRUE	Master Protein	P31151	ENSG00000143556	hsa:6278; P31151; Q5SY67; Q6FGE3; Q9H1E2	1.149	0.980415	85.2	114.8	126.69	264.24	1.58013e+06	1.34332e+07	1.89745e+06	7.21604e+06		1.0852e+07	1.29107e+07	932652	2.46989e+06	1.07934e+07	4.51513e+07	6.39663e+06	1.36859e+06	6.20843e+06		1.75277e+06	1.78074e+06	1.79266e+06	3.73327e+06	2.11668e+06	3.02497e+06	9.30961e+06	6.78862e+06	1.22359e+07		5.8519e+06	5.17837e+06	8.23235e+06	6.3261e+06	5.26759e+07	1.38635e+07	7.8262e+06	1.00605e+07	2.03056e+07	5.90469e+06	2.99492e+06	6.64261e+06	4.30095e+06	2.89671e+06
TRUE	Master Protein	P36980	ENSG00000080910	hsa:3080; P36980; Q14310; Q5T9T1	1.46	0.775847	82.6	117.4	43.51	57.48	1.00391e+07	1.65175e+07	1.43009e+07	1.33078e+07	1.08196e+07	1.32299e+07	8.55804e+06	9.30193e+06	1.27515e+07	1.31902e+07	2.86812e+07	2.33974e+07	5.03274e+06	2.27665e+07	1.82522e+07	5.39439e+06		2.04766e+07	2.08156e+07	1.41766e+07	1.51336e+07	6.32966e+06				3.87605e+07	3.83178e+07	1.21182e+07	1.91154e+07	3.827e+07	5.7238e+06	1.78883e+07	1.35832e+07	3.32571e+07	8.73098e+06	1.10032e+07	6.9075e+06	2.18959e+07	2.09634e+07
TRUE	Master Protein	Q02985	ENSG00000116785	B4DPR0; hsa:10878; Q02985; Q9UJ16	1.329	0.909324	79.7	120.3	45.83	48.25	1.02906e+07	1.45226e+07	4.88245e+06	7.95554e+06	8.97693e+06	4.96963e+06	6.83723e+06	8.02555e+06	1.72611e+07	9.05613e+06	2.9768e+06	6.44776e+06	2.71743e+06	4.48006e+06	9.33546e+06	1.0744e+07	6.37554e+06	1.03516e+07	1.05727e+07	3.97848e+06	6.4709e+06					1.87511e+07	1.94201e+07	8.32988e+06	8.41884e+06	1.18886e+07	8.7739e+06	8.68902e+06	9.96822e+06	1.69883e+07	5.02268e+06	5.56706e+06	5.75414e+06	1.34026e+07	1.55804e+07
TRUE	Master Protein	A0A0C4DH36	ENSG00000211958; ENSG00000282425	A0A0C4DH36	1.496	0.741036	77.5	122.5	47.66	60.1	1.25952e+07	1.42093e+07	5.38028e+06	2.61242e+07	1.73715e+07	2.63853e+07	2.38267e+07	3.1498e+07	1.53447e+07	1.18695e+07	1.27745e+07	9.37879e+06	1.50687e+07	6.38855e+06	1.60139e+07	6.59986e+06	7.18361e+06	1.02406e+07	1.07259e+07	1.907e+07	1.70704e+07					1.92208e+07	3.16767e+07	2.03273e+07	1.57044e+07	1.66958e+07	3.97138e+07	2.48645e+07	2.72383e+07	2.51604e+07	2.24494e+07	1.5838e+07	8.67191e+07	3.56392e+06	2.4651e+07
TRUE	Master Protein	P41222	ENSG00000107317	B2R727; hsa:5730; P41222; Q5SQ10; Q7M4P3; Q9UC22; Q9UCC9; Q9UCD9	1.539	0.723161	69.1	130.9	79.06	60.36	8.95643e+06	1.46561e+07	3.61974e+06	8.24979e+06	3.46179e+06	5.11209e+06	7.67206e+06		8.04975e+06	8.04178e+06	4.93515e+06	3.12978e+06	3.40951e+06	2.95886e+06	3.77695e+06	4.68208e+06	4.64727e+06	3.6923e+06	3.5121e+06	4.80225e+06	2.98867e+06				2.47899e+07	7.12629e+06	1.92597e+07	5.25709e+06	5.47985e+06	1.9647e+07	8.90042e+06	9.1784e+06	2.18269e+07	1.0929e+07	1.15167e+07	6.05705e+06	2.0673e+07	3.11077e+06	2.3678e+07
TRUE	Master Protein	P00338	ENSG00000134333; ENSG00000288299	B4DKQ2; B7Z5E3; D3DQY3; F8W819; hsa:3939; P00338; Q53G53; Q6IBM7; Q6ZNV1; Q9UDE8; Q9UDE9	0.668	0.5303	68.2	131.8	228.22	102.99	1.4256e+06	1.40609e+06		4.28822e+06	3.53296e+06	1.31715e+06	367782	1.56102e+06	389371	5.06486e+06	3.69958e+06	4.65749e+06		1.87844e+06	1.49392e+06	2.16642e+06	1.10541e+06	5.67177e+06	1.49601e+06	2.13588e+07		7.23202e+06	3.02665e+07	1.10665e+08	1.40362e+08	5.5199e+06	1.5216e+06	6.48556e+06	3.34437e+06	5.18269e+06	1.14249e+07	1.14527e+07	8.42861e+06	2.52479e+06	8.12384e+06	7.8465e+06	3.19963e+07	2.19639e+06	1.55867e+06
TRUE	Master Protein	Q9NYQ6	ENSG00000075275	hsa:9620; O95722; Q5TH47; Q9BWQ5; Q9NYQ6; Q9Y506; Q9Y526	2.17	0.200902	58.1	141.9	63.16	62.73	2.47278e+07	59723757	4.86375e+07	3.95922e+07	5.29493e+07	1.71304e+07	3.00297e+07	6.8122e+07	3.37036e+07	5.65134e+07	7.54086e+07	2.01289e+08	1.16318e+08		1.11346e+08	5.69224e+07	5.33397e+07	1.41481e+08	6.89018e+07	9.4233e+07	9.9563e+07	2.87795e+07				1.14886e+08	2.94122e+08	1.55595e+08	1.38886e+08	2.7667e+08	1.91245e+07	1.73273e+07	3.17958e+07	2.86706e+08	1.65898e+06	1.09108e+08	3.23619e+06	2.23638e+08	1.20858e+08
TRUE	Master Protein	P02741	ENSG00000132693	A8K078; D3DVD9; D3DVE0; hsa:1401; P02741; Q08AK3; Q8WW75	3.541	0.00699377	46.5	153.5	125.94	242.7	4.70337e+07	46125065	1.26164e+07	3.19054e+06	2.69056e+06	1.04321e+06	3.11447e+07	6.84509e+06	5.65971e+07	8.30515e+06	322453	6.17689e+06		1.26744e+06	1.56192e+06			8.35641e+06	508563	4.67103e+06	1.83399e+07	4.68445e+06	1.64178e+06		4.63288e+07	4.38023e+06	1.21676e+07	3.25521e+06	1.35561e+07	2.55735e+08	2.65946e+08	9.74248e+07	2.60251e+07	7.31553e+08	2.44658e+07	6.43617e+06	2.86901e+07	1.98923e+07	7.91566e+06
TRUE	Master Protein	A0A0J9YXX1	ENSG00000282651	A0A0J9YXX1	1.269	0.933168	37.1	162.9	114.92	89.77	6.11995e+07	3124813	1.39151e+07	5.91922e+06	4.18318e+07	1.2101e+07	2.19532e+08	1.20485e+07	1.00794e+07	8.42683e+07	9.61146e+07	7.26302e+06	1.3778e+08	2.50591e+06	1.40802e+08	3.77038e+06	3.07866e+07	1.00279e+07	1.57141e+08	1.07148e+08	1.15608e+07					7.42801e+06	1.29195e+08	1.69349e+07	9.02423e+07	6.58228e+06	1.7378e+08	6.54764e+07	1.36023e+08	8.28038e+06	5.81941e+07	9.33205e+06	2.0852e+08	5.4922e+06	1.35408e+08
TRUE	Master Protein	Q99996	ENSG00000127914	A4D1F0; A4D1F2; A4D1F4; hsa:10142; O14869; O43355; O94895; Q75N20; Q99996; Q9UQH3; Q9UQQ4; Q9Y6B8; Q9Y6Y2	0.68	0.563056	107.4	92.6	90.49	91.04	3.71414e+06	15451007		3.52644e+07	3.00659e+06	1.74814e+07	4.80638e+06	2.04538e+07	2.6435e+07	3.8307e+06	1.09398e+07	5.35358e+06	4.63532e+06	3.1803e+06	3.75263e+06	1.06114e+06	8.24926e+06	4.83529e+06	9.25559e+06	1.95705e+07	3.69061e+06					1.86519e+07	1.79127e+07	4.3869e+06	4.60062e+06	3.40082e+06	1.77361e+06	592809	1.02404e+06	5.42879e+06	1.50338e+07	1.62776e+07	7.61086e+06	2.92701e+06	1.55278e+06
TRUE	Master Protein	P01766	ENSG00000211942; ENSG00000282286	A0A0A0MS11; P01766	0.948	0.97284	107.1	92.9	40.56	52.01	9.43102e+06	27217187	8.56401e+06	1.37686e+07	1.03009e+07	2.71369e+07	2.85917e+07	2.51973e+07	1.8873e+07	2.28355e+07	2.13701e+07	2.57991e+07	2.95636e+07	1.04552e+07	1.9098e+07	7.76224e+06	1.42783e+07	2.65115e+07	1.98572e+07	3.11297e+07	3.06555e+07	9.90783e+06				1.86157e+07	1.94693e+07	3.37368e+07	5.24821e+06	2.23738e+07	2.34365e+07	1.537e+07	1.9541e+07	1.6031e+07	1.62623e+07	1.85724e+07	3.80588e+07		9.80114e+06
TRUE	Master Protein	A0A0B4J1X8	ENSG00000232216; ENSG00000282151	A0A0B4J1X8	0.901	0.933168	106	94	100.97	121.88		8.8278e+07		1.12904e+07	2.65633e+07	1.01537e+08	1.04376e+07	8.67393e+07	1.2493e+07	3.0927e+07	1.53156e+07	1.92189e+07	3.83541e+07	4.10241e+06	2.67588e+07	6.11327e+06	1.50918e+07	1.76609e+07	1.23672e+07	1.40955e+07	5.23759e+07	3.14415e+07		1.37241e+08		7.35624e+07	3.9811e+07	1.93962e+07	6.14686e+06	1.49836e+07	2.02488e+07	9.63106e+06	1.41178e+07	1.32491e+07	1.5099e+06	3.32631e+07	4.71464e+07	4.23901e+06	1.84845e+08
TRUE	Master Protein	Q9Y6R4	ENSG00000085511	A6H8W0; B7ZLD3; B9EG75; hsa:4216; Q5VTT8; Q5VTT9; Q92612; Q9H408; Q9Y6R4	1.017	0.983706	102.2	97.8	49.2	61.82	4.94758e+06	5666095	1.64633e+06	7.75452e+06	4.02489e+06	8.63502e+06	9.74812e+06	8.37682e+06	6.76107e+06	9.18667e+06	7.53873e+06	3.13816e+06	4.55921e+06	1.81673e+06	4.62839e+06	1.36763e+06	1.87789e+06	4.19012e+06	3.50296e+06	5.80086e+06	5.12981e+06					4.31817e+06	7.78646e+06	4.60738e+06	3.94787e+06	3.17015e+06	1.08853e+07	3.84724e+06	6.6918e+06	4.30753e+06	4.73971e+06	4.72473e+06	1.01556e+07		5.13193e+06
TRUE	Master Protein	Q96EF6	ENSG00000269190; ENSG00000282954	hsa:115290; Q96EF6; Q96LQ4	1.016	0.983213	102	98	38.82	34.87	2.12566e+07	19205012		3.11481e+07	1.44331e+07	2.46106e+07	1.43018e+07	1.76551e+07	2.72922e+07	1.9041e+07	1.88699e+07	9.44481e+06	1.63546e+07	1.27534e+07	2.03717e+07	1.12138e+07	1.05339e+07	1.67568e+07	1.19645e+07	1.55047e+07	2.19943e+07	3.94464e+07				1.07861e+07	1.6239e+07	1.23676e+07	2.07102e+07	2.14275e+07	2.85489e+07	2.08638e+07	2.36416e+07	1.52747e+07	1.49065e+07	1.25971e+07	3.30901e+07	1.11745e+07	1.7706e+07
TRUE	Master Protein	P22891	ENSG00000126231	A6NMB4; hsa:8858; P22891; Q15213; Q5JVF5; Q5JVF6	0.822	0.849538	101.3	98.7	66.54	47.31	7.66948e+06	1.42994e+07	1.02354e+07	1.02132e+07	4.62462e+06	3.09754e+06	2.46843e+07	2.02169e+07	5.37706e+06	9.37576e+06	3.98359e+06	5.69427e+06	4.92891e+06	8.81985e+06	9.34725e+06	1.4191e+07	4.15089e+06	1.7174e+06	4.09711e+06	4.96327e+06	1.37683e+07					1.24968e+06	9.30288e+06	6.77466e+06	8.69042e+06	6.47427e+06	7.60935e+06	1.39731e+07	6.34936e+06	848012	1.41522e+07	5.72381e+06	8.52344e+06	1.11493e+07	4.858e+06
TRUE	Master Protein	P01706	ENSG00000211668	A0A075B6K3; P01706; P01707; P01708; P01712; P01713; P80422	1.21	0.97284	92	108	53.96	78.7	1.30397e+07	44526448	1.28366e+07	4.70851e+07	2.82163e+07	6.92486e+07	3.25599e+07	7.12748e+07	2.69032e+07	2.72632e+07	3.24147e+07	2.01097e+07	2.66756e+07	1.50472e+07	1.21186e+07	2.62461e+07	6.11599e+07	3.05189e+07	1.70959e+07	4.6462e+07	2.83658e+07					6.30084e+07	1.50556e+08	2.15065e+07	2.51795e+07	1.73063e+07	9.29444e+06	6.35757e+06	662395	4.60207e+07	4.81622e+07	7.98162e+07	4.49908e+07	3.33198e+07	1.15637e+07
TRUE	Master Protein	P04040	ENSG00000121691	A8K6C0; B2RCZ9; D3DR07; hsa:847; P04040; Q2M1U4; Q4VXX5; Q9BWT9; Q9UC85	1.49	0.74279	90.2	109.8	67.89	88.34	1.35702e+07	3.99351e+06	7.40321e+06	2.50861e+06	1.10557e+07	9.80942e+06		5.14453e+06	1.88022e+06	4.53949e+06	2.13198e+06	1.14274e+07	8.932e+06	1.50127e+07	8.61564e+06	1.45102e+07	5.5393e+06	1.19036e+07	4.80144e+06	6.45614e+06	5.73492e+06	5.20303e+06		2.73934e+07		8.1367e+06	1.21872e+07	1.01069e+07	1.12807e+07	5.94687e+06		936298		8.4222e+06	1.86895e+06	6.53447e+06	425896	1.01104e+07	7.79226e+06
TRUE	Master Protein	P29508	ENSG00000057149	A6NDM2; B2RBT5; B3W5Y6; hsa:6317; P29508; Q53H28; Q53YB5; Q86VF3; Q86W04; Q8IWL4; Q8IXI3; Q96J21; Q9BYF8	1.37	0.860693	89.1	110.9	65.56	319.42	2.10669e+06	5.61267e+06	3.26555e+06	6.13066e+06	2.42614e+06	9.18328e+06	7.85726e+06	2.54055e+06	1.86215e+06	8.8663e+06	7.52914e+06	1.82544e+06	2.83902e+06	4.98366e+06	601099	3.80924e+06		2.00232e+06	2.30894e+06	3.77954e+06		928960	4.58778e+06	1.01381e+07		4.37254e+06	2.91111e+06	4.9001e+06		1.32283e+07	1.94278e+06	1.95391e+06	2.21903e+06	1.26786e+07		4.01692e+06	4.81983e+06	3.40853e+06	3.71649e+06
TRUE	Master Protein	P98160	ENSG00000142798	hsa:3339; P98160; Q16287; Q5SZI3; Q9H3V5	1.838	0.409599	83.6	116.4	52.05	55.6	2.48273e+06	1.63554e+06	2.67637e+06	1.52555e+06	1.54785e+06	1.25264e+06	2.3757e+06	450102	2.50078e+06	1.90105e+06	2.02759e+06	3.07026e+06	1.75497e+06		4.83284e+06	2.89534e+06		633903	4.27348e+06	3.69142e+06	1.43529e+06	673028	2.36347e+06			1.48305e+06	1.02978e+06	2.67205e+06	2.82095e+06	3.04038e+06	4.4053e+06	2.64884e+06	5.31575e+06	2.11078e+06	2.52439e+06	537857	565246	8.21456e+06	1.69373e+06
TRUE	Master Protein	Q92496	ENSG00000134365	A8K9N7; B1ALQ9; C9J7J7; hsa:10877; Q5DVJ7; Q92496; Q9UJY6	1.197	0.973532	82.6	117.4	95.39	96.17	6.17644e+06	2.00169e+06	1.8165e+06	1.94751e+06	1.17794e+06	6.08768e+06	3.45431e+06	2.35672e+06	2.03842e+06	1.53929e+06	2.45373e+06	1.74046e+06	2.42542e+06	1.58387e+06	685115	2.59133e+06		1.05829e+06	2.21313e+06	1.35913e+06	1.28175e+07					4.53709e+06	3.96672e+06	1.89934e+06	3.16541e+06	2.79003e+06	2.00885e+06	1.56011e+06	2.39227e+06	5.65691e+06	1.89073e+06	2.87349e+06	3.17668e+06	6.11947e+06	1.4905e+06
TRUE	Master Protein	Q9BXR6	ENSG00000134389	hsa:81494; Q2NKK2; Q9BXR6	2.023	0.265143	81.4	118.6	134.05	67.53	1.65511e+06	3.13857e+06	1.52946e+06	2.97997e+06	1.80829e+06	1.5255e+06	2.16998e+06	2.75038e+06	1.62171e+06	284348	2.87813e+06	3.84624e+06	3.68518e+06	1.13943e+06	2.0388e+06	1.47143e+06	3.02729e+06	5.78293e+06	1.82781e+06	4.20151e+06	2.84573e+06				2.33152e+07	7.85617e+06	8.85926e+06	8.25758e+06	2.76797e+06	8.28676e+06	5.60605e+06	3.15593e+06	2.14308e+06	1.35969e+07	1.65045e+06	1.47082e+06	3.55978e+06	4.23887e+06
TRUE	Master Protein	O75460	ENSG00000178607	A1L457; A8K8N8; A8MXS7; hsa:2081; O75460; Q59EE2	1.695	0.557909	76.9	123.1	78.09	80.74	6.46053e+06	6.59045e+06	1.44045e+06	4.37589e+06	938733	3.41959e+06	1.19788e+07	5.48482e+06	6.7306e+06	3.1698e+06	3.77799e+06	2.13522e+06	2.63725e+06		1.73321e+06	1.55472e+06	806151	1.25433e+06	2.08868e+06	2.2456e+06	1.81719e+06					2.12552e+06	4.14263e+06	2.57778e+06	2.86379e+06	5.96156e+06	1.63127e+07	2.03272e+07	8.81176e+06	7.61087e+06	1.19283e+07	2.58694e+06	1.23528e+07	2.39945e+06	3.40363e+06
TRUE	Master Protein	P81605	ENSG00000161634	A5JHP2; A5JHP3; hsa:117159; P58461; P81605; Q53YJ2	1.496	0.741036	74.5	125.5	60.4	72.38		8104964	2.91049e+06	3.66454e+06	5.10219e+06	1.04386e+06	3.12837e+06	3.29346e+06	6.81796e+06	1.15428e+07	2.75257e+06	2.50668e+06	1.18422e+06	3.71023e+06	3.29018e+06	2.54188e+06	6.4112e+06	3.1318e+06	4.47001e+06	3.39022e+06	8.39434e+06					8.04663e+06	6.05868e+06	6.72482e+06	6.04236e+06	3.10691e+06	453233	1.75871e+06	1.96032e+06	2.32843e+06	1.47233e+06	9.60602e+06	2.99182e+06	3.72427e+06	8.63669e+06
TRUE	Master Protein	P07477	ENSG00000204983; ENSG00000274247	A1A509; A6NJ71; B2R5I5; hsa:5644; P07477; Q5NV57; Q7M4N3; Q7M4N4; Q92955; Q9HAN4; Q9HAN5; Q9HAN6; Q9HAN7	0.595	0.33858	114.4	85.6	61.3	99.12	3.74716e+07	228545220	9.30666e+07	1.78924e+08	7.54498e+07	2.64161e+08	2.77594e+08	2.47102e+08	2.31298e+08	1.58305e+08	1.60425e+08	5.57498e+07	5.87997e+07	6.04516e+07	7.13601e+07	7.43802e+07	1.17025e+08	4.93883e+07	1.11257e+08	7.51012e+07	8.08122e+07					1.42851e+08	6.96431e+07	7.58244e+07	6.22182e+07	1.00841e+08	3.57051e+07	2.1323e+08	3.03522e+07	7.71311e+07	1.60796e+08	1.16575e+08	2.66868e+08	1.96212e+07	8.63922e+06
TRUE	Master Protein	P0DP01		P0DP01	0.756	0.728865	113.4	86.6	113.52	60.28	8.29686e+06	12888192	1.61846e+07	6.25514e+06	1.46428e+07	1.38526e+07		1.2061e+07	5.67016e+06	3.68149e+06	2.01029e+06	2.27259e+07	1.46933e+07	7.42087e+06		3.0032e+07	1.64192e+07	2.05005e+07	6.03554e+06	1.21849e+07	1.34959e+07	5.95184e+07	1.04313e+08	4.65967e+07		1.2326e+07	6.24415e+06	5.84655e+06	1.47933e+07	1.34529e+07	5.41132e+06			5.43446e+06	2.07353e+06	1.34275e+07	3.29594e+06	2.20178e+07	9.28675e+06
TRUE	Master Protein	Q92887	ENSG00000023839	B2RMT8; hsa:1244; Q14022; Q5T2B1; Q92500; Q92798; Q92887; Q99663; Q9UMS2	0.863	0.909324	107.3	92.7	134.07	53.21	1.07116e+07	1.81381e+06	3.35765e+06	1.00517e+07	4.45645e+06	4.45872e+06	1.58447e+07	1.26954e+07	9.75237e+07	1.93232e+07	7.95396e+06	8.62277e+06	1.61093e+07	1.54745e+07	9.51258e+06	4.56585e+06	1.56679e+07	1.20029e+07	1.17258e+07	8.49083e+06	1.70531e+07					8.33606e+06	1.55305e+07	1.00264e+07	4.16532e+06	4.99236e+06	9.25411e+06	1.08248e+07	1.16895e+07		2.72524e+06	9.34758e+06	1.11684e+07		4.35713e+06
TRUE	Master Protein	Q9HDC9	ENSG00000101474	A8K514; B4DXG1; hsa:57136; Q6UVZ8; Q9GZS8; Q9HDC9; Q9NUB2	1.081	0.992537	89.1	110.9	70.97	59.7	1.76704e+07		7.47069e+06	8.32002e+06	7.33313e+06	8.74973e+06	1.38094e+07	8.88796e+06	1.96412e+07	9.15625e+06	8.11921e+06	4.21539e+06	1.82998e+06		970291	2.80308e+06	1.64595e+06	2.09367e+06	3.53954e+06	4.92567e+06	8.95355e+06					7.53262e+06	9.46964e+06	7.98542e+06	9.30156e+06	7.72598e+06	1.75329e+07	1.89509e+07	5.33394e+06	5.65713e+06	2.14935e+07	2.80003e+06	1.76318e+07	8.59904e+06	2.86643e+07
TRUE	Master Protein	Q15848	ENSG00000181092	hsa:9370; Q15848; Q58EX9	1.148	0.980415	87.7	112.3	106.37	102.37	1.99573e+07	2.74839e+07	2.85801e+06	1.2033e+07	2.55371e+06	3.37791e+07	5.4251e+06	1.27884e+07	1.42888e+07	6.1954e+06	2.63391e+06	1.67659e+06	5.68471e+06		4.14938e+06	1.91589e+06	2.27251e+06	1.41093e+06	2.14757e+06	8.59234e+06	3.66237e+06					4.78805e+06	3.57089e+06	3.72208e+06	5.05484e+06	1.07147e+07	4.63882e+07	1.49349e+07	3.54041e+07	7.78405e+06	3.12714e+07	5.44968e+06	2.40919e+07	2.36438e+06	8.21986e+06
TRUE	Master Protein	P49913	ENSG00000164047	hsa:820; P49913; Q71SN9	1.571	0.690058	83.8	116.2	86.43	87.36	6.83438e+06	1.02856e+07		1.19122e+06		7.16726e+06	3.58849e+06	2.31043e+06	3.71483e+06	1.36001e+07	2.63121e+06	2.42881e+06	475531	1.00966e+06	4.09212e+06	1.16084e+06	4.28195e+06	2.92788e+06	774047		1.72015e+06				8.30279e+06	4.06089e+06	3.5122e+06	3.98226e+06	2.64658e+06	3.35696e+06	1.9125e+07	4.66766e+06	9.9349e+06	1.11694e+07	3.58079e+06	2.41013e+06	1.28962e+07	4.27617e+06	5.13855e+06
TRUE	Master Protein	P36915	ENSG00000204590; ENSG00000206492; ENSG00000226882; ENSG00000228581; ENSG00000229470; ENSG00000232143; ENSG00000235986	B0S838; hsa:2794; P36915; Q96CT5	1.053	0.987868	81.8	118.2	72.83	67.91	798840	1.4716e+06	5.94653e+06	1.37433e+06	2.73981e+06	919699	65857.3	946122	600192	822773	748842	3.36348e+06	2.81098e+06	5.37899e+06	3.35273e+06	1.02861e+06	3.78372e+06	3.64364e+06	3.10039e+06	3.08473e+06	2.34389e+06	605937				2.68186e+06	3.2689e+06	2.30488e+06	3.1664e+06	1.22028e+06	365653	199880		977581		2.68699e+06	442116	4.88972e+06	466204
TRUE	Master Protein	Q96F63	ENSG00000142039	hsa:90324; Q658N6; Q96F63; Q96IF3	1.854	0.403874	68.9	131.1	47.4	74.79	6.73208e+06	2.41791e+06	1.04254e+07	4.47609e+06	4.57235e+06	5.32045e+06	3.90262e+06	8.93151e+06	3.83458e+06	6.30537e+06	9.16374e+06	6.52074e+06	6.7968e+06	3.56303e+06		5.31953e+06	2.6822e+06	6.789e+06	1.72627e+06	1.16062e+07	3.33627e+06					1.03328e+07	8.62664e+06	6.88575e+06	1.65594e+07	1.20938e+07	7.24182e+06	1.45538e+06	1.33592e+07	1.74943e+07		1.03809e+07	1.73469e+07	3.12562e+06	9.26186e+06
TRUE	Master Protein	P07951	ENSG00000198467	A6NM85; hsa:7169; P06468; P07951; Q13894; Q53FM4; Q5TCU4; Q5TCU7; Q9UH67	2.981	0.029521	58.5	141.5	92.56	109.21	5.13852e+06	5.43568e+06	5.60927e+06		5.75991e+06	3.73262e+06	3.86561e+06	1.07647e+07	1.96045e+06	8.44803e+06	1.38978e+07	1.09478e+07	1.14294e+07	8.55805e+06	8.95789e+06	1.05754e+07	4.98183e+07	1.17145e+07	1.83222e+07	8.09442e+06	1.3495e+07					1.92953e+07	4.30364e+07	1.69107e+07	2.87342e+07	2.66516e+07	6.96964e+06	4.78237e+06	4.31234e+06	2.01041e+07	2.93477e+06	1.01667e+08	3.86217e+06	2.16062e+07	3.51247e+06
TRUE	Master Protein	A0A075B6J6	ENSG00000211661	A0A075B6J6	0.559	0.247192	109.6	90.4	131.67	85.78	1.76304e+07	3.48773e+07	4.03602e+06	2.08684e+07	6.34923e+06	1.84385e+06	2.20753e+07	4.92249e+06	2.16119e+07	5.01958e+06	2.26274e+07	7.01255e+06	1.0063e+07		5.353e+06	9.63215e+07	2.99818e+06		6.91186e+06	5.64522e+06	6.38095e+06			6.62895e+06	1.75633e+07	5.64385e+06	2.86944e+06	6.18245e+06	8.75192e+06	2.69145e+06	2.33276e+07	1.84811e+06		1.45612e+07		630140	7.71706e+06	480653	2.96448e+06
TRUE	Master Protein	P04406	ENSG00000111640	E7EUT4; hsa:2597; P00354; P04406; Q53X65	0.947	0.97284	85.6	114.4	184.13	93.51	6.38082e+06	1.26396e+06	2.27349e+06	5.75013e+06	1.06637e+07	1.31e+07		4.44423e+06	7.70691e+06	966417	4.91883e+06	2.2912e+06	3.39804e+06	3.1595e+06		2.46821e+06	5.94764e+06		1.74909e+07	1.15501e+06	7.65347e+06	1.53511e+07	6.85521e+07	1.29974e+08	1.08815e+08	9.21371e+06	9.9291e+06	6.70295e+06	2.8045e+06		9.84924e+06	1.03264e+07	7.82175e+06	6.71115e+06	1.05796e+07	6.91328e+06	5.97426e+06		6.83335e+06
TRUE	Master Protein	P31947	ENSG00000175793	hsa:2810; P31947; Q6FH30; Q6FH51; Q96DH0	0.872	0.909324	80.7	119.3	195.26	215.74	2.39957e+06	4.13394e+06	928923	8.40594e+06		637275	970682	2.7707e+06	4.32172e+06	774506	1.6664e+06	3.50558e+06	441962		415151	8.9544e+06		9.50992e+06				4.6695e+07	4.86032e+07	1.02762e+08	1.54693e+08	1.03276e+06	1.0119e+06	3.74928e+06		1.96503e+06	7.07398e+06	3.18391e+06	8.15052e+06	616645	8.50467e+06	2.37642e+06	5.86257e+06	3.11565e+06	3.53857e+06
TRUE	Master Protein	P68133	ENSG00000143632	hsa:58; P02568; P68133; P99020; Q5T8M9	2.077	0.241212	72.6	127.4	120.08	124.14	5.9184e+06	3.852e+06	4.09669e+06	3.54921e+06	2.0642e+06	5.0232e+06	4.40201e+06	4.1163e+06	4.27823e+06		2.42057e+06	1.26866e+06	1.8141e+06	4.5019e+06	2.2178e+06	4.62811e+06	5.84438e+06		4.05788e+06	2.63985e+06	1.62246e+06	8.29664e+06	1.2597e+07	3.33933e+07		7.56027e+06	8.6039e+06		1.64471e+06	6.57972e+06	1.84684e+07	5.36691e+06	3.01107e+07	5.47712e+06	9.23153e+06	2.38839e+07	4.24182e+06	7.20868e+06	8.76743e+06
TRUE	Master Protein	P18065	ENSG00000115457	hsa:3485; P18065; Q14619; Q9UCL3	1.473	0.769827	72.3	127.7	53.67	80.48	1.15035e+07		1.30219e+07	4.01339e+06	4.93253e+06	3.21424e+06	8.00194e+06	4.87693e+06	5.94537e+06			3.6851e+06	5.62946e+06	3.71727e+06	7.12254e+06	5.80956e+06	9.65531e+06	1.24942e+07		2.06863e+06	2.8119e+06	4.32206e+06				4.57952e+06	3.52262e+06	6.68207e+06	9.30533e+06	1.0771e+07	4.67991e+07	4.73305e+06	1.71132e+07	1.92438e+06	1.27145e+07	4.19093e+06	1.12484e+07	3.16312e+06	2.26575e+07
TRUE	Master Protein	Q15485	ENSG00000160339	A6NFG7; A8K478; hsa:2220; Q15485; Q6IS69; Q7M4P4; Q9UC57	0.88	0.917918	53.7	146.3	69.3	97.28	1.02641e+07	10387040	1.15943e+07	3.9104e+06	4.02016e+06	1.37839e+07	1.56399e+07		7.18063e+06		1.94229e+06	6.06134e+06	3.01863e+06		2.41786e+06	2.40214e+07	6.28624e+06	5.3742e+06	3.43108e+06		5.73523e+06	8.76375e+06		1.74343e+07		5.93758e+06	2.61314e+07	1.85032e+07	2.61674e+07	5.20215e+06	2.93684e+07	2.96163e+07	1.15739e+07	6.74456e+06	2.9883e+07	1.5321e+06	9.51544e+07	2.98092e+07	2.85441e+07
TRUE	Master Protein	Q92820	ENSG00000137563	hsa:8836; Q92820	0.894	0.933168	128.6	71.4	41.13	61.18	6.61157e+06	3.58189e+06	2.64242e+06	5.62292e+06	3.26714e+06	5.57335e+06	8.24865e+06	5.1129e+06	4.82693e+06	3.79371e+06	4.59161e+06	2.35643e+06	2.98341e+06	1.0064e+06	3.93516e+06		5.83013e+06	2.91556e+06	4.81205e+06	2.09508e+06	3.61823e+06					1.48955e+06	2.80949e+06	3.71937e+06	1.75894e+06	2.16843e+06	3.78973e+06	2.11763e+06	2.0237e+06	5.51903e+06	1.31004e+06	1.99844e+06	4.35069e+06		4.71483e+06
TRUE	Master Protein	Q9Y4R8	ENSG00000100726	D3DU73; hsa:9894; O75168; Q7LDV4; Q9BR21; Q9Y4R8	0.932	0.969305	103.7	96.3	61.16	90.76	3.33695e+06	2759940	1.19049e+06	3.13798e+06	2.02292e+06	5.84258e+06	8.86086e+06	760191	1.43945e+07	7.56343e+06	5.8909e+06	3.62431e+06	5.97056e+06	6.06472e+06	4.91658e+06	2.63177e+06	3.68484e+06	9.74554e+06	7.48688e+06	5.99565e+06	3.98597e+06					4.67407e+06	3.11218e+06	9.56768e+06	3.44399e+06	3.78089e+06	2.73889e+07	4.56801e+06	2.95064e+06	5.40187e+06	5.43251e+06	2.78676e+06	4.59443e+06
TRUE	Master Protein	O00187	ENSG00000009724	A8K458; A8MWJ2; hsa:10747; O00187; O75754; Q5TEQ5; Q5TER0; Q96QG4; Q9BZH0; Q9H498; Q9H499; Q9UBP3; Q9UC48; Q9ULC7; Q9UMV3; Q9Y270	1.027	0.985603	100.3	99.7	64.47	36.52	5.66404e+06	7.26185e+06	4.27677e+06	4.99264e+06	1.33518e+06	7.68479e+06	7.98991e+06	7.0058e+06	4.35832e+06	3.50212e+06		6.91894e+06	5.48637e+06	3.97627e+06	3.94851e+06	7.04736e+06	4.42138e+06	8.67528e+06	6.52278e+06	5.34983e+06	4.59692e+06	2.24791e+07					5.70924e+06	6.30563e+06	5.23099e+06	5.44879e+06	2.12217e+06	3.17927e+06	6.53655e+06	3.39998e+06	5.9432e+06	7.01306e+06	5.59213e+06	4.09619e+06	4.5561e+06
TRUE	Master Protein	P04259	ENSG00000185479	hsa:3854; P04259; P48669	0.809	0.829909	90.6	109.4	84.33	296.29		428665	2.91054e+06		1.53983e+07	5.8808e+06	7.96371e+06	4.9098e+06	9.22616e+06	5.38359e+06	1.88725e+06	4.0244e+06	4.24882e+06		4.51026e+06		1.88816e+06	4.00466e+06				9.12566e+06	1.72653e+07	7.8764e+06	2.45386e+07	4.78181e+06	2.30947e+06	5.24346e+06	7.52215e+06	1.17973e+07	1.06499e+07	1.81329e+07	1.33053e+07	2.68672e+06	1.42071e+07	9.17574e+06	1.04275e+07	5.38931e+06	4.09664e+06
TRUE	Master Protein	Q9UHC3	ENSG00000213199	B2R9V0; hsa:9311; O60263; O75906; Q59FN9; Q9UER8; Q9UHC3; Q9UHC4	0.906	0.935978	89	111	62.84	50.47		8.57613e+06	3.92195e+06	5.25797e+06	8.61709e+06	8.21436e+06	7.961e+06	4.01179e+06	3.52276e+06	1.27433e+07	4.78477e+06	3.43159e+06	4.97709e+06		8.93145e+06		3.07484e+06	3.67068e+06	4.65473e+06	1.15059e+07	7.05499e+06	2.171e+07				2.07584e+06	1.12449e+07	6.33301e+06	2.38516e+06	7.59763e+06		2.60258e+06	3.3326e+06	6.61366e+06	4.1291e+06	7.10763e+06	1.11026e+07		2.91981e+06
TRUE	Master Protein	A0A075B6Q5	ENSG00000223648; ENSG00000274236	A0A075B6Q5	1.451	0.783068	75.1	124.9	69.44	78.14	1.19607e+07	8.645e+06		1.79368e+07		1.96291e+07	1.33912e+07	4.89285e+06	9.06973e+06	1.23276e+07	1.3885e+07	1.07314e+06	9.86252e+06		6.15339e+06	1.47435e+06	5.45795e+06		3.69796e+06		6.80092e+06	2.90906e+07				3.64642e+06	1.09926e+07	8.16959e+06	6.75793e+06	1.8609e+07	2.308e+07	3.01282e+07	1.83518e+07	9.77793e+06	2.89257e+07	2.86723e+06	6.92196e+07	3.17525e+07	8.6752e+06
TRUE	Master Protein	A0A0C4DH33	ENSG00000211950; ENSG00000282284	A0A0C4DH33	1.137	0.98202	59.5	140.5	221.37	72.08	2.63704e+06	9.97132e+06	3.48613e+06	1.63512e+06	1.90566e+07	1.20701e+07	9.18895e+06	6.86087e+06	7.36876e+06	8.64216e+06	1.80689e+06	2.13326e+06	2.97863e+06		1.44459e+06	1.24316e+06	1.88974e+06		708490		3.67862e+06	7.32912e+07	1.13775e+07		1.55749e+08	3.30418e+06	2.3017e+07	2.84005e+07		5.31001e+06	1.80084e+07	1.88213e+07	8.01709e+06		1.24519e+07	7.04584e+06	9.72218e+06	8.69264e+06
TRUE	Master Protein	P01877	ENSG00000211890	A0A075B6N7; P01877	1.419	0.829909	125	75	153.24	154.19			1.86047e+08		42314.3	1.36509e+06	1.93043e+06	1.52006e+06		1.60038e+06	3.72241e+07		2.85376e+07	8.02952e+07	9.82673e+07	1.31429e+08	5.62403e+08	3.08274e+07	1.53589e+08	8.57636e+07	2.73767e+07	1.04117e+07	9.03688e+07	7.96426e+07	3.19143e+07	6.62157e+07	1.13517e+07	7.89361e+07	7.25922e+07	2.03686e+07		1.72928e+06	3.61998e+06	8.3934e+06		6.34076e+08	3.64513e+06	3.78715e+06
TRUE	Master Protein	Q6NYC8	ENSG00000146112; ENSG00000206485; ENSG00000225060; ENSG00000229998; ENSG00000230341; ENSG00000234000	A2AB01; A2AIB8; A4UBI6; A6NCB7; A8MSS7; B7ZCV7; hsa:170954; Q68CK8; Q6NYC8; Q6ZTV1; Q6ZUJ6; Q8NDQ4; Q8TF52; Q9BRL9	0.64	0.456231	123	77	44.7	46.22	6.88781e+06	7.04721e+06	9.92784e+06	6.20335e+06	4.39922e+06	3.62324e+06	9.76065e+06	8.22359e+06	7.18912e+06	1.1139e+07	7.55073e+06	5.92049e+06	3.97121e+06	1.18952e+07	5.6279e+06	1.6341e+07	1.35562e+07	9.84815e+06	3.55874e+06	4.54552e+06	5.11394e+06					4.8409e+06	2.61249e+06	3.0716e+06	2.25033e+06	5.67048e+06	6.40071e+06	5.6138e+06	5.05978e+06	5.96439e+06	4.03491e+06	3.05747e+06	6.36909e+06		3.75837e+06
TRUE	Master Protein	Q04695	ENSG00000128422	A5Z1M9; A5Z1N0; A5Z1N1; A5Z1N2; A6NDV6; A6NKQ2; hsa:3872; Q04695; Q6IP98; Q8N1P6	1.347	0.890121	91.2	108.8	58.78	187.26	5.37584e+06	3.14069e+06	3.18433e+06	2.56223e+06	1.23104e+06	8.82084e+06	5.76425e+06	8.21215e+06	1.19271e+07	7.13496e+06		4.30863e+06	7.80149e+06	3.2394e+06	2.94256e+06			1.07211e+06	2.55931e+06	3.66703e+06	3.2407e+06	3.40422e+06		5.64726e+06		4.21614e+06	3.53771e+06	3.1055e+06		4.79967e+06	8.79478e+06	9.0032e+06	6.28479e+06	1.72705e+06	1.11526e+07	1.74616e+06	1.87635e+07	3.56984e+06	3.27619e+06
TRUE	Master Protein	Q6PL18	ENSG00000156802	hsa:29028; Q14CR1; Q658P2; Q68CQ0; Q6PJV6; Q6PL18; Q8N890; Q9UHS5	1.191	0.973532	88.4	111.6	42.03	53.68	8.10445e+06		7.34904e+06	1.4726e+07	5.50413e+06		1.43745e+07		1.58934e+07		1.43498e+07	1.17414e+07		1.87938e+07	1.33401e+07	1.92691e+07	2.69024e+07	2.49393e+07	1.11284e+07	2.75725e+07	1.85875e+07					1.83601e+07	1.90339e+07	2.19352e+07	3.49455e+07	9.87053e+06	4.20413e+07	9.74407e+06	1.11775e+07	1.64771e+07	1.07655e+07	1.71633e+07	9.33663e+06	6.36758e+06	2.04498e+07
TRUE	Master Protein	P31327	ENSG00000021826	B7Z818; hsa:1373; J3KQL0; O43774; P31327; Q53TL5; Q59HF8; Q7Z5I5	0.637	0.449203	87.3	112.7	237.74	143.9	880819	2240879		1.05727e+06	3.64188e+06	1.83632e+06	2.94104e+06	1.30259e+06	7.04553e+07	2.06342e+06	1.45517e+06		2.22205e+06	2.60787e+06	9.66286e+06		754822		4.22827e+06	3.16773e+06	2.16493e+06	2.80103e+06	5.39437e+06	7.30488e+06		1.72163e+06	7.22304e+06	1.68724e+06	5.99473e+06	1.85724e+06	553604	2.24748e+06	1.77682e+06	1.07715e+06	3.83967e+07		3.12001e+06	1.43581e+06	1.22067e+06
TRUE	Master Protein	O60840	ENSG00000102001	A6NI29; F5CIQ9; hsa:778; O43901; O60840; O95226; Q9UHB1	1.408	0.837047	76.9	123.1	58.01	29	3.92092e+06	5434911	4.18991e+06	3.77397e+06	6.60747e+06	5.20532e+06	7.50042e+06	7.1836e+06	3.13853e+06	8.08355e+06	7.0945e+06	5.30341e+06	4.9376e+06		7.71326e+06	8.0194e+06	6.37553e+06	5.78802e+06	4.63093e+06	1.58529e+06	5.04358e+06	2.04645e+07	4.62197e+06			7.31316e+06	8.42498e+06	6.83029e+06	6.58113e+06		6.09537e+06		6.45562e+06	6.26528e+06		5.46424e+06	9.16297e+06	9.98986e+06
TRUE	Master Protein	P01705	ENSG00000211660	A0A075B6J5; P01705	1.503	0.734082	72.5	127.5	61.94	165.1	9.18574e+06	8861028	3.89986e+06	5.22774e+06		1.22133e+07	8.57872e+06		6.11717e+06	1.07923e+07		2.53787e+06		1.87814e+07	5.58442e+06	9.24254e+06	5.74735e+06	1.39359e+06	1.42485e+06		5.45371e+06					1.30254e+07	1.73199e+07	1.86685e+07	8.40137e+06	1.93067e+07	2.13406e+07	8.2816e+06	9.69997e+06	4.06691e+06	1.25827e+07	4.78862e+06	1.34422e+07	4.89191e+06	1.14925e+07
TRUE	Master Protein	A0A075B6K0	ENSG00000211665	A0A075B6K0	2.148	0.211228	68.5	131.5	74.94	58.19	1.15347e+07	2775213			1.67356e+06	1.05026e+07	1.53455e+06	2.03232e+07	9.21273e+06	2.43792e+07		2.3161e+07			1.53513e+07		2.21813e+07	923206	2.13374e+07	1.38898e+07	4.20823e+06	2.59762e+06				2.89999e+07	2.11069e+07	3.00582e+07	3.85669e+07	1.26273e+07	1.36355e+07	3.78692e+06	6.06949e+06	9.69591e+06	5.13633e+06	2.4e+07	1.36576e+07	3.18498e+07	1.37093e+07
TRUE	Master Protein	P15924	ENSG00000096696	B2RTT2; D7RX09; hsa:1832; O75993; P15924; Q14189; Q9UHN4	1.263	0.940802	40.3	159.7	88.67	96.54	949260	809590	1.06641e+06	640138		902122	951159	3.26938e+06	369569	2.9002e+06	2.77675e+06	1.59652e+06	826616	4.48875e+06		1.81039e+06	657469		1.5561e+06	880073		1.26726e+06	1.23286e+06	6.8288e+06		1.98527e+06	1.33052e+06	5.48063e+06	217122	1.28073e+06	9.7417e+06		1.15604e+06	1.20059e+06	3.08901e+06	8.60623e+06	3.58449e+06	4.54052e+06	8.02049e+06
TRUE	Master Protein	O43592	ENSG00000184575	A6NLH1; hsa:11260; O43592; O43784; Q8WUG2; Q9BVS7	0.46	0.0976119	137.8	62.2	64.1	67.66	2.02584e+07	2.77853e+07	1.51673e+07	2.24908e+07	6.16828e+06	7.88604e+06	6.68985e+06	3.63347e+07	3.57176e+06	2.13952e+07	3.00157e+07	5.43216e+06	1.01404e+07	5.53704e+06	1.85727e+07	7.48514e+06	5.82184e+06	4.22877e+06	2.06363e+07	1.82332e+07	1.61582e+07	1.04731e+07				7.06256e+06	5.95854e+06	3.35979e+06	8.26807e+06	1.023e+07	4.91102e+06	3.75338e+06	5.77224e+06	1.7332e+07		6.62863e+06	3.1962e+06		2.52298e+06
TRUE	Master Protein	Q9Y623	ENSG00000264424	hsa:4622; Q9Y623	0.333	0.00897885	155.7	44.3	59.7	240.74	1.90359e+07	8615754	2.85286e+06	2.45386e+07	8.34881e+06	1.35349e+07	1.13418e+07	1.49061e+07	8.83301e+06	1.04702e+07	1.51612e+07	4.38595e+06	6.5757e+06	3.34174e+06	7.89247e+06	4.69565e+06	5.6163e+06	3.88158e+06	5.09424e+06	1.07349e+07	5.58987e+06			1.85896e+07		2.75332e+06	2.88727e+06	973928		999514		1.26719e+06	7.05271e+06		1.88044e+06	7.14084e+07	6.46004e+06	3.44566e+06
TRUE	Master Protein	Q16778	ENSG00000184678	A3KMC7; A8K110; hsa:8349; Q16778; Q4KMY1; Q5QNX0; Q9UE88	0.557	0.241212	127.6	72.4	266.7	233.74		1.20064e+06	182622	123466	5.31515e+06	414051	314138	2.22568e+07	1.44561e+06		1.81611e+06	3.40067e+06		1.12313e+06	568154	601978	4.30243e+06		1.03395e+06	4.19229e+06		4.85977e+07	2.73512e+08	7.36404e+08	1.20638e+09	913437	919744	358528	799736	1.70328e+06	611033	409703	774471	526364	4.08904e+06	2.50264e+06	558851	7.13434e+06
TRUE	Master Protein	Q86VB7	ENSG00000177575	C9JIG2; hsa:9332; Q07898; Q07899; Q07900; Q07901; Q2VLH7; Q86VB7	1.219	0.97284	120.8	79.2	57.16	74.23	1.3029e+06	1.94105e+06	3.28269e+06	1.57753e+06	769998	1.38041e+06	676623	2.88347e+06	1.54295e+06	3.13628e+06	1.46792e+06	3.74749e+06	764155		957369	2.18684e+06			326030	1.65048e+06	1.21348e+06						1.54243e+06	1.06292e+06	657734	257340	754313		458983	610807	610786	1.35843e+06	986890	2.59364e+06	1.0193e+06
TRUE	Master Protein	Q5VIR6	ENSG00000141252; ENSG00000283883	A8K2S8; B3FH42; hsa:55275; Q5VIR6; Q8WYW3; Q9BRR2; Q9BY02; Q9NV25	0.787	0.775847	110.8	89.2	32.45	99.75	837067		1.16395e+06	1.27318e+06	1.14434e+06	1.00421e+06				1.11698e+06	854452	1.75586e+06	1.35627e+06	1.40006e+06	1.502e+06	208950	753529	1.55202e+06	1.08948e+06	1.63225e+06	1.51124e+06						1.70897e+06	1.31676e+06	887701	1.38257e+06	708714	1.1813e+06	6.35713e+06	450012	1.06679e+06	744256	1.16111e+06	1.16611e+06	208508
TRUE	Master Protein	P01763	ENSG00000211964; ENSG00000282627	A0A0C4DH37; P01763	0.902	0.933168	108.4	91.6	144.38	48.78	1.59075e+07	1.21983e+07	1.03129e+07	2.31896e+07	7.8822e+06	1.63639e+07	1.29428e+07	1.27185e+07	1.13185e+06	2.03278e+07	1.20133e+07		6.49877e+06	5.91309e+06	6.30434e+06	6.46553e+06	4.2994e+06		8.30828e+06	9.20464e+06	6.64439e+06	5.16313e+07	1.21212e+08	1.10497e+08	1.26349e+08	7.4132e+06		9.66704e+06		1.49994e+07	9.37957e+06	2.12989e+07	1.63973e+07	1.89311e+07	8.10102e+06	7.35543e+06	1.56487e+06		1.14888e+07
TRUE	Master Protein	P69891	ENSG00000213934	hsa:3047; P02096; P62027; P69891; Q549G1; Q8TDA1; Q96FH7	0.738	0.707805	137	63	125.68	49.36		1.56528e+06			3.55006e+07	1.51341e+07	2.11881e+06	1.8068e+07		4.92734e+06	3.72856e+06	975516			1.8078e+06	7.76965e+06	2.24082e+06	5.18305e+06	6.41459e+06	4.39584e+06	4.17055e+06	1.34745e+07	3.48418e+06	4.57635e+07		2.72542e+06		2.05281e+06	4.36074e+06	1.25686e+06	1.03684e+06		789280	1.60968e+06	656430	1.96103e+06	3.12468e+06	3.56295e+06	2.22732e+06
TRUE	Master Protein	P02776	ENSG00000163737	hsa:5196; P02776; Q53X61; Q9UC64; Q9UC65	0.598	0.34555	129.3	70.7	89.13	146.05	1.26032e+07	5.32082e+06	1.91424e+07	1.53589e+07	1.18537e+06	8.49844e+06	4.61404e+06	2.92214e+06	5.62471e+06	3.02495e+06	1.91558e+06	8.99211e+06		408068	2.42891e+07	1.7583e+07	3.47758e+07	1.36353e+07	3.81476e+07	2.32907e+06	2.13632e+07	1.14092e+07					8.87531e+06	3.68354e+06	1.38778e+07	4.94089e+06	5.56973e+07	4.68167e+07	6.58084e+06			4.9148e+06	1.3286e+06	5.09885e+06	2.64557e+06
TRUE	Master Protein	P13866	ENSG00000100170	B2R7E2; B7Z4Q9; B7ZA69; hsa:6523; P13866	1.651	0.602287	50.9	149.1	101.13	104.38	298955		3.66054e+06	231096	823426	252468	24919.8	416007	526217			5.0692e+06	2.27733e+06	162673	4.13899e+06	3.32036e+06	255496	4.65925e+06	1.80705e+06	1.95538e+06	900985					977185	2.59106e+06	2.46186e+06	6.30026e+06	1.69716e+06	282578	393845		730734	154016	2.01542e+06		1.71115e+07	1.66734e+06
TRUE	Master Protein	P04439	ENSG00000206503	B1PKZ3; hsa:3105; O02939; O02954; O02955; O02963; O19509; O19546; O19598; O19605; O19606; O19619; O19647; O19673; O19687; O19695; O19756; O19794; O19795; O43906; O43907; O46874; O62921; O62924; O77937; O77938; O77964; O78073; O78171; O98009; O98010; O98011; O98137; P01891; P01892; P04439; P05534; P06338; P10313; P10314; P10315; P10316; P13746; P16188; P16189; P16190; P18462; P30443; P30444; P3044…	0.992	0.980415	132.7	67.3	87.12	118.63	2.59408e+06	8.19051e+06	427664		4.02035e+06	351949	69103.6		9.53981e+06	1.96751e+06	8.28127e+06	1.99767e+06	7.03778e+06	704497	5.353e+06	1.42891e+07			5.2555e+06		4.58745e+06	2.04342e+06				3.48512e+06	3.67455e+06	1.92452e+06	3.09328e+06	1.74715e+06	5.37627e+06	510731		1.5501e+06	1.13799e+06	4.53352e+06	677909
TRUE	Master Protein	P01743	ENSG00000211962; ENSG00000282131	A0A0B4J1V4; P01743; P06326; P80421	1.324	0.909324	74.7	125.3	172.52	54.7		6.26766e+06	3.41887e+06	3.4658e+06	2.80676e+06			7.79909e+06	4.2785e+06	6.50381e+06	3.99123e+06	3.05505e+06	3.65231e+06	4.86347e+06	3.70734e+06	4.83026e+06			5.89703e+06		2.16046e+06	7.1894e+07	3.34767e+07			1.89522e+06	7.72308e+06	9.66606e+06	9.29963e+06		8.60517e+06	3.41829e+06	6.93218e+06	2.60194e+06		3.63606e+06	1.13995e+07	2.88696e+06
TRUE	Master Protein	P08294	ENSG00000109610	hsa:6649; P08294; Q5U781; Q6FHA2	0.769	0.741036	154.1	45.9	155.56	135.35		1435189	3.98974e+06	2.16685e+06	1.3294e+06		274700	1.41798e+06	1.3418e+06		1.82642e+06	2.1243e+06	2.49868e+07	4.73793e+06	741580	2.32672e+06	411236	2.75246e+06	2.45526e+06	2.19837e+06		463914	1.78638e+06	3.77134e+06	9.18334e+06	582585			632578		553349		716842	946560	497064	832163	249708		980759
TRUE	Master Protein	Q15063	ENSG00000133110	B1ALD8; C0IMJ1; C0IMJ2; C0IMJ4; D2KRH7; F5H628; hsa:10631; Q15063; Q15064; Q29XZ0; Q3KPJ5; Q5VSY5; Q8IZF9	0.734	0.69583	131.9	68.1	76.13	67.1		1.52776e+06	2.01239e+07	8.60726e+06	1.35232e+07	2.73569e+06	1.12805e+06	1.33176e+06	2.46815e+06		6.87165e+06	2.37064e+07	3.07944e+07	2.66144e+07	4.06871e+07	4.49931e+07	1.08561e+07	2.38959e+07	4.09578e+07	2.03292e+07	2.1977e+07	2.6329e+07				2.30479e+07	8.38777e+06	1.78919e+07		4.97054e+06	6.4602e+06			2.53205e+06		1.23139e+07	1.09126e+06
TRUE	Master Protein	P39060	ENSG00000182871	A8MVI4; hsa:80781; P39060; Q58EX6; Q6RZ39; Q6RZ40; Q6RZ41; Q8N4S4; Q8WXI5; Q96T70; Q9UK38; Q9Y6Q7; Q9Y6Q8	1.015	0.982212	109.3	90.7	71.89	82.25	9.96465e+06	14259424		6.99828e+06		7.52831e+06	86020.7	1.17012e+07	7.43471e+06	6.17367e+06	5.0341e+06	2.07597e+06			2.06731e+06			972800	3.32021e+06							9.38593e+06	9.21279e+06	5.50236e+06	4.77129e+06	1.08189e+07	9.88259e+06	7.60115e+06	2.22898e+07	1.44294e+06	1.2715e+07	2.71122e+06	1.96278e+07		2.74106e+06
TRUE	Master Protein	P01699	ENSG00000211651; ENSG00000274854	A0A0B4J1U1; A0A0G2JQC2; A0A0U1RVH6; P01699; P06887	0.949	0.97284	98.7	101.3	27.73	63.95	3.49467e+06	9153898		6.88187e+06	7.90326e+06	9.69164e+06	6.99187e+06	7.32189e+06		6.89076e+06	6.46007e+06	5.93775e+06			4.9022e+06	6.88457e+06	7.96494e+06				6.98849e+06	1.22076e+07				5.24672e+06	1.00235e+07	9.2918e+06	4.65227e+06	7.17953e+06	5.14639e+06	3.83584e+06	5.32929e+06	4.09322e+06		1.09617e+07	7.27684e+06		9.65168e+06
TRUE	Master Protein	P60174	ENSG00000111669	B7Z5D8; D3DUS9; hsa:7167; P00938; P60174; Q6FHP9; Q6IS07; Q8WWD0; Q96AG5	1	0.980415	90.7	109.3	101.72	123.23	2.43483e+07	5.80494e+06	435208	7.83112e+06	3.15577e+06	2.27268e+07	2.14987e+07	9.84779e+06	1.38733e+07	4.04431e+06	3.50069e+06		2.23458e+06		1.02188e+06			736368	1.38752e+06	1.07659e+06	3.0279e+06	1.66867e+06	6.47457e+06	1.58012e+07	7.78009e+06	740600			770111			1.01813e+07	4.87136e+06	1.18094e+06	1.69968e+07	2.42749e+06	1.54793e+07	21826.7
TRUE	Master Protein	Q08830	ENSG00000104760	A6NKU4; hsa:2267; Q08830; Q4PJH9; Q53YF1; Q8NG32; Q96KW6; Q96QM6	2.513	0.0946123	53.1	146.9	43.54	78.5	3.04627e+06	655575	1.1881e+06	1.02384e+06		1.23814e+06	1.80164e+06	2.14791e+06	2.14299e+06		2.73661e+06		2.13773e+06	1.4314e+06				638559	1.93375e+06	2.68733e+06	1.19422e+06						4.30574e+06	961882	5.14902e+06	1.77347e+06	1.34838e+07	1.70784e+07	7.36242e+06	1.96928e+07	3.85714e+06	3.43552e+06	4.98669e+06	2.06399e+06	5.86003e+06
TRUE	Master Protein	A0A0C4DH30	ENSG00000211944; ENSG00000282653	A0A0C4DH30	0.438	0.074796	48	152	137.44	108.14	128918	472381				1.62866e+06	14183.6	3.53458e+06	5.39915e+06	441682	567748	177657	1.00236e+06	868981	780287		3.07633e+06		987068		7.07082e+06	2.14396e+07	1.06276e+07	1.50927e+07	8.20816e+06	396387	456461	232922	2.23339e+06	1.31786e+07		332017	439518	1.71e+06	5.98647e+06	3.36349e+06	1.27178e+07	377412
TRUE	Master Protein	Q8NG11	ENSG00000108219	A6NHE1; B4DHY6; D3DWD7; D3DWD8; hsa:81619; Q567U7; Q8NG11; Q9BU34; Q9H0U1	0.41	0.0478009	142.1	57.9	36.73	61.31	7.76238e+06	9438488	4.04641e+06	5.7429e+06	3.11031e+06	5.91176e+06	7.70907e+06	1.00425e+07	4.37317e+06	7.3372e+06	7.03188e+06	5.4441e+06	3.56137e+06	9.04559e+06	6.70928e+06	6.22012e+06	2.89528e+06	6.47651e+06	7.36367e+06	4.83353e+06	1.82402e+06						1.20016e+06		2.65943e+06			895562	829019	1.00659e+06				1.19364e+06	2.41981e+06
TRUE	Master Protein	P04211	ENSG00000211652; ENSG00000278293	A0A0B4J1U2; P04211	0.514	0.169563	131.6	68.4	54.46	29.05	2.71542e+06	5.70014e+06	3.55413e+06	3.87382e+06	5.08327e+06	6.23347e+06	4.11079e+06	5.544e+06	1.33411e+06		6.30516e+06	4.86863e+06	1.29697e+07	3.54512e+06	1.14657e+07	3.23793e+06		7.18256e+06	1.81845e+06	5.70037e+06	6.08806e+06					1.80472e+06	1.70645e+06	3.419e+06	3.41866e+06		1.48528e+06	1.54583e+06	2.6238e+06	3.31431e+06	2.1933e+06		1.48496e+06	2.79364e+06	2.65633e+06
TRUE	Master Protein	P08493	ENSG00000111341	A0M8W5; B2R519; hsa:4256; J3KMX7; P08493; Q2TU41; Q567P9; Q6ICN5	1.342	0.899084	94.7	105.3	285.87	144.52	1.65252e+06	1.64547e+06	1.99851e+06	2.8322e+06		1.83354e+06	924800	5.5041e+06	3.96104e+06	2.50371e+06	1.12404e+09			2.27718e+06	9.41221e+08	814519		1.01323e+06	749697	1.14353e+07	5.9266e+06	3.9731e+07			1.22935e+07	4.88405e+06					1.83014e+06	1.90691e+06	2.46582e+06	1.1921e+09	1.38938e+06		1.35628e+06		1.59268e+09
TRUE	Master Protein	A0A0C4DH43	ENSG00000211974; ENSG00000282482	A0A0C4DH43	1.049	0.987868	82.9	117.1	123.93	103.85	618103	9291716	652047		1.02667e+06	1.13332e+07		5.58226e+06	3.8966e+06	7.05498e+06	5.25092e+06	1.51249e+06			2.69545e+06	2.15944e+06	2.82161e+06	1.25644e+06	950461	1.72844e+06	2.81145e+06		2.49135e+07			509244	1.01384e+06			7.48693e+06	1.48304e+07	5.85403e+06	2.70209e+06	4.383e+06	5.49507e+06	7.25076e+06	1.93012e+07
TRUE	Master Protein	A0A0A0MS14	ENSG00000211961; ENSG00000282776	A0A0A0MS14	1.608	0.639991	79	121	55.07	97.86	5.08663e+06	1.02221e+07		2.84933e+06	4.43448e+06	5.27008e+06	3.77349e+06	9.85112e+06	9.51762e+06	4.19479e+06	4.44569e+06		5.21042e+06	3.55134e+06	2.03241e+06		1.80214e+06		1.52692e+06	3.44773e+06	7.46567e+06					2.94154e+06	1.1381e+07	4.28456e+06		5.87562e+06	2.01377e+07	4.52464e+06	1.16053e+07	5.20608e+06	4.62641e+06	8.07742e+06	1.59761e+07
TRUE	Master Protein	Q9H444	ENSG00000101421	E1P5N4; hsa:128866; Q53ZD6; Q9H444	0.98	0.976239	77.4	122.6	87.11	63.51	134492	3.52997e+06	2.63307e+07	4.49515e+06	1.6492e+07			3.48951e+06		6.67267e+06	1.69637e+07	2.02678e+07	6.16444e+06		4.10702e+06	1.26379e+06	1.50649e+07	2.34931e+07	1.90192e+07	3.98593e+06	39989					9.05952e+06	1.6785e+07	1.12204e+07	7.29559e+06	1.31312e+07				2.74538e+06		1.18081e+07		7.64844e+06	1.12208e+06
TRUE	Master Protein	P62937	ENSG00000196262	A8K220; hsa:5478; P05092; P62937; Q3KQW3; Q567Q0; Q6IBU5; Q96IX3; Q9BRU4; Q9BTY9; Q9UC61	1.035	0.985603	62.7	137.3	193.69	133.29	3.39215e+06		1.76881e+06		3.52793e+06			1.8624e+06			1.93415e+06	1.25572e+06	1.35782e+06	1.57748e+06		1.30253e+06	5.29788e+06	1.48054e+06		1.00025e+06		1.83065e+07	4.80569e+07			4.73529e+06		3.06435e+06	4.22464e+06	2.29279e+06	6.88209e+06	1.4877e+06	3.55292e+06	5.95319e+06		4.47792e+06	3.97322e+06	3.85917e+06	2.09733e+06
TRUE	Master Protein	P78563	ENSG00000197381	A6NFK8; A6NJ84; C3TTQ1; C3TTQ2; C9JUP4; G5E9B4; hsa:104; O00395; O00465; O00691; O00692; P78555; P78563; Q4AE77; Q4AE79; Q6P0M9; Q8NFA1; Q8NFD1	0.623	0.40899	125.2	74.8	78.74	96.98	5.44034e+07	95437528		1.00336e+08		1.21703e+08	191878	1.06801e+08	2.63772e+08	6.349e+07	9.10955e+07		1.10826e+08				5.81007e+07		1.39658e+08	5.66385e+07	709370	2.63979e+06				1.047e+07	6.42486e+06	3.16793e+06	4.98926e+06		1.6738e+08	8.28771e+07	1.23584e+08	5.44281e+07	7.27984e+07	2.49038e+06	6.65573e+07		747318
TRUE	Master Protein	P12955	ENSG00000124299	A8K3Z1; A8K416; A8K696; A8MX47; B4DDB7; B4DGJ1; E9PCE8; hsa:5184; P12955; Q8TBN9; Q9BT75	0.904	0.933168	110.6	89.4	40.47	53.82	1.0602e+06	969030	1.64265e+06	1.38377e+06	1.5421e+06	1.79179e+06		1.14177e+06	1.03173e+06	590519		747821	2.21531e+06	411487		1.1804e+06	673384	1.47323e+06	560448	1.39911e+06	1.28061e+06					697392	1.23333e+06	1.50603e+06	839464	743752								1.6369e+06	946551
TRUE	Master Protein	P23083	ENSG00000211934; ENSG00000282550	A0A087WSX2; P01744; P23083	1.094	0.987868	99.4	100.6	96.64	105.96	2.08767e+06	2260189	8.22019e+06	8.38293e+06		1.18571e+07	1.13612e+07	1.8261e+06	7.25214e+06	2.8934e+07			7.49481e+06	5.81393e+06	3.69239e+07	3.19655e+06	4.71682e+06		2.10168e+06	1.07704e+07		1.95302e+07					5.32542e+07		2.41938e+07	1.28135e+07	1.47481e+07	4.59842e+06	5.80319e+06	1.73408e+07	2.31998e+06		3.99771e+06	4.01573e+06	7.18703e+06
TRUE	Master Protein	A0A075B6I1	ENSG00000211639	A0A075B6I1	1.844	0.40899	89.7	110.3	97.3	113.51	317025	1.23215e+07	2.88315e+06		8.1863e+06	504652		491740	2.93888e+06	1.25685e+06		2.81545e+06			2.30749e+06	4.25726e+06	6.79047e+06	3.30339e+06	1.56954e+06	2.33343e+06		1.03932e+06				1.87333e+06	3.48318e+06	6.72648e+06	6.34325e+06	2.3039e+06	621305	997312	383547	883685		1.04541e+07		321395
TRUE	Master Protein	A0A0C4DH29	ENSG00000211935; ENSG00000282213	A0A0C4DH29	1.509	0.728865	52	148	90.31	153.9			3.94133e+06	4.08001e+06	9.47816e+06					1.99725e+06	5.91158e+06	7.95138e+06	2.47472e+06		1.60111e+06	6.64905e+06		6.57264e+06	2.34589e+06	3.35246e+06	2.522e+06	803248	2.80943e+06		1.9933e+07	9.88025e+06	9.88632e+06	2.19226e+07	3.09655e+06	2.82798e+06				1.34177e+06		4.22031e+07	3.96562e+06	1.08161e+07	5.36399e+06
TRUE	Master Protein	A0A0C4DH24	ENSG00000211611; ENSG00000282210	A0A0C4DH24	0.717	0.64487	103.6	96.4	62.71	175.48			6.36048e+06	1.40934e+07	7.60014e+06	1.24456e+07		6.14656e+06	2.29916e+07	7.3522e+06	1.08701e+07	5.65724e+06	1.202e+07	2.54508e+06	2.04281e+06	1.69144e+06	7.11661e+06	1.50699e+07	2.10944e+07	1.17851e+07	6.05153e+06						8.28209e+06	1.01299e+07	4.272e+06		9.95706e+06			4.04753e+06		8.17407e+06	6.94997e+06		4.35794e+06
TRUE	Master Protein	A0A087WSZ0	ENSG00000239819	A0A087WSZ0	1.998	0.282294	64.9	135.1	104.46	209.37	4.97843e+06	1.671e+06	1.07388e+07		2.63602e+06	985229	2.5931e+06	1.58149e+06	3.28103e+06	2.61414e+06	1.53331e+06	4.9795e+06	1.43531e+06	7.40937e+06		1.45612e+06	111458		1.42822e+06	1.88427e+06	1.70449e+06			1.4863e+07			1.76178e+07		3.78681e+07	1.2492e+06	3.13578e+06	2.12707e+06	4.92035e+06		1.81945e+06	1.78425e+06	7.42714e+06	1.73742e+07	2.37302e+07
TRUE	Master Protein	Q03468	ENSG00000225830	D3DX94; E7EV46; hsa:2074; Q03468; Q5W0L9	1.41	0.836445	61	139	137.87	85.55			662802	1.01052e+06		4.33927e+06				3.75594e+06	1.00736e+06			880485				935655	871211			825687	6.87303e+06	1.60558e+07		1.67495e+06	2.76406e+06	1.38632e+06	2.53802e+06	9.52653e+06	449114		984892	9.30362e+06		937761	3.59078e+06	8.79469e+06	2.18938e+06
TRUE	Master Protein	O95613	ENSG00000160299	hsa:5116; O43152; O95613; Q7Z7C9	2.171	0.200902	57.9	142.1	82.45	71.38			8.71236e+06		1.26547e+07			2.69583e+06				1.23528e+07	5.2094e+06	7.11324e+06	1.74333e+07	2.42169e+07	9.00372e+06	2.57935e+07	3.3149e+06	3.07263e+06	7.43758e+06	665590	2.12901e+06			1.752e+07	2.48664e+07	1.34001e+07	1.89331e+07	1.28755e+07	1.17399e+06	2.05776e+06		1.757e+07	2.32625e+06	1.82648e+06	1.22701e+07	5.14644e+07	2.26226e+07
TRUE	Master Protein	Q8TBE0	ENSG00000140320	hsa:22893; Q8NDF7; Q8TBE0; Q9Y2F4	3.185	0.0172631	52.7	147.3	76.49	90.73		2326528	1.48617e+07			2.87962e+06	1.47725e+06					2.89893e+07	1.25544e+07		2.2967e+07	3.57343e+07		2.90548e+07	1.65304e+07	1.28696e+07	3.80647e+06					9.48553e+06	3.86895e+07	1.64792e+07	5.32574e+07	2.90171e+07		2.76869e+06	2.35264e+06	3.8143e+07		8.52195e+06		1.09804e+08	7.81881e+07
TRUE	Master Protein	Q9BT76	ENSG00000243566; ENSG00000276184	A6NHH5; A8K231; A8MZA8; B3KPU5; hsa:105375355; Q75MM5; Q86W06; Q9BT76	1.127	0.98474	97.6	102.4	58.35	65.38	6.49502e+06		579912	357971	7.76328e+06	4.52286e+06	4.04082e+06	1.05884e+07		6.58212e+06	7.99188e+06	3.50599e+06			4.47623e+06		3.3163e+06		3.51255e+06		9.35987e+06					3.52749e+06	1.26247e+07	9.31425e+06			4.82088e+06	1.03143e+07	8.35603e+06	8.044e+06	387850	1.26369e+06	1.73442e+07		4.6166e+06
TRUE	Master Protein	P06703	ENSG00000197956	D3DV39; hsa:6277; P06703; Q5RHS4	0.828	0.856671	92.7	107.3	257.11	44.47	2.95005e+06	758210			1.01727e+07	1.5756e+06	107820	1.98844e+06	919875	1.40188e+06	1.26344e+06			612095	1.27678e+06		4.82702e+06	1.10555e+06	1.10426e+06	1.08813e+06	1.45467e+06	5.99525e+06	4.30562e+07	1.08577e+08			1.77467e+06	605727	1.53163e+06	2.11453e+06			1.88775e+06	1.00141e+06		1.62355e+06		998750	568585
TRUE	Master Protein	P81274	ENSG00000121957	hsa:29899; P81274; Q5T1N8; Q6IBL7; Q8N0Z5	1.369	0.860693	66.8	133.2	162.07	112.53		637175	3.49364e+06		814096		13969.6							16493.8	1.68709e+06	550527		1.05783e+06	989208	20771.7		4.41261e+07	8.44287e+07	7.68507e+07	6.64301e+07	783673	1.78986e+06	9.92215e+06	2.81881e+06	7.29039e+06		2.92514e+06		3.98307e+06	867284			162511	2.32193e+06
TRUE	Master Protein	Q9Y279	ENSG00000155659	hsa:11326; Q6UXI4; Q9Y279	0.548	0.241212	130.2	69.8	76.27	88.57			2.71628e+06					110245				3.60528e+06	1.98179e+06	2.27954e+06		478108	6.05193e+06	2.5993e+06			5.0414e+06	616671				1.45515e+06	833710	2.61265e+06	1.19654e+06	892688	176657	345186	95211.7	516730		1.42522e+06	119626	4.03862e+06	204412
TRUE	Master Protein	Q9BWP8	ENSG00000118004	A1IGE4; A1IGE5; A1IGE6; A7VJJ2; A7VJJ3; A7VJJ4; A7VJJ5; B2R9M5; B4E1G0; hsa:78989; J3KQY9; Q5CZ85; Q7Z6N1; Q9BWP8	0.95	0.97284	103.6	96.4	92.11	149.98	2.9327e+06	732759	1.41306e+06	1.87416e+06	709558	4.03039e+06	5.21508e+06	2.29746e+06	743749	750863	1.4696e+06		1.45791e+06		3.95003e+06	643239	8.00349e+06			1.1324e+06	1.19319e+06	455778					1.18611e+06			817950	1.33588e+06	3.66988e+06	1.42872e+06		2.24584e+06		1.69199e+06
TRUE	Master Protein	A0A0B4J1V6	ENSG00000211976; ENSG00000273539	A0A0B4J1V6	1.355	0.875595	93.1	106.9	49.27	68.37	3.18734e+06	2.48626e+06	762628	2.92827e+06	4.09229e+06	2.12132e+06	4.44414e+06	6.51248e+06	3.38081e+06	3.12346e+06			3.44929e+06				1.30403e+06	2.63076e+06		1.28426e+06						3.4705e+06	8.27651e+06	3.37582e+06	3.51895e+06	2.49727e+06	1.15351e+07	3.18416e+06	1.18523e+07	4.59285e+06	2.37522e+06	4.22622e+06	1.21734e+07		3.32482e+06
TRUE	Master Protein	Q53LP3	ENSG00000198142	hsa:65124; Q53LP3; Q8NE15; Q9H6U1	1.212	0.97284	86.7	113.3	80.9	104.92	1.72703e+06	507196		459137	1.02394e+06	1.61647e+06	170313	1.39165e+06	571986	1.6798e+06	1.08464e+06		560160		382166			838629	3.82477e+06	855513						368150	2.66369e+06	1.59047e+06	166488	6.34983e+06	5.74184e+06	1.20436e+06	514364		1.35249e+06		2.20875e+06		1.0384e+06
TRUE	Master Protein	Q9UHD0	ENSG00000142224	B6VEV9; hsa:29949; Q5VUT3; Q96QR4; Q9NUA0; Q9UHD0	0.534	0.210307	131	69	53.1	21.51				4.13744e+06	1.06723e+07	620157	8.82742e+06			4.42027e+06	1.10555e+07	1.45565e+07	1.17965e+07	1.41767e+07	1.3072e+07	1.95849e+07	5.25014e+06	5.79545e+06	1.50114e+07	1.4529e+07	1.25225e+07	2.53526e+07	2.05042e+07	2.10823e+07		5.28087e+06	7.24849e+06	8.185e+06	6.94903e+06	6.59648e+06				5.53544e+06		5.85228e+06		4.002e+06
TRUE	Master Protein	Q13093	ENSG00000146070	A5HTT5; hsa:7941; Q13093; Q15692; Q5VTT1; Q8IVA2	1.078	0.996575	118.6	81.4	73.6	63.32		2.20077e+06	3.73856e+06		1.4145e+06	2.00444e+06		1.22252e+07		5.7535e+06	4.58665e+06	2.90062e+06	3.94755e+06	1.81958e+06	1.98033e+06	3.88047e+06	8.80564e+06	6.54896e+06	4.75883e+06		831170		1.40855e+06			3.38437e+06	1.47735e+06	4.93327e+06		1.5743e+06			2.14649e+06	1.55901e+06			1.7932e+06		2.56548e+06
TRUE	Master Protein	Q99969	ENSG00000106538	hsa:5919; Q7LE02; Q99969	0.806	0.821701	97.2	102.8	216.27	70.05	2.07876e+06	1.45463e+06			719120				4.19381e+06								861318	1.08088e+06	1.14389e+06	1.63073e+06		3.94254e+07				2.02648e+06	1.08752e+06	908966	2.56883e+06	3.22771e+06		1.76099e+06		1.59888e+06	1.53783e+06	1.36281e+06	2.6934e+06	3.70185e+06	4.22975e+06
TRUE	Master Protein	P01602	ENSG00000243466; ENSG00000282801	A0A075B6S8; P01596; P01598; P01602; P01604	1.009	0.98202	91.8	108.2	72.17	80.9		1.96343e+07				5.76524e+06	4.61904e+06	4.32598e+06	1.43269e+07	6.85435e+06	2.75791e+06										6.23735e+06					2.78055e+06	2.7725e+06	1.55898e+06	9.76828e+06	6.9277e+06	1.56803e+07	6.57274e+06	1.56554e+07	1.72507e+07	9.01214e+06	1.91636e+06	1.04933e+07		4.18891e+06
TRUE	Master Protein	P03950	ENSG00000214274	hsa:283; P03950; Q05CV1; Q53X86; Q6P5T2; Q8WXE7	1.004	0.98202	90.7	109.3	70.44	70.27		830032	1.74473e+06	528721					515310						4.34681e+06	3.09694e+06		2.4416e+06	3.39638e+06	781756	1.45995e+06					3.87619e+06	1.97317e+06			2.31431e+06	6.19558e+06	1.91521e+06	6.50871e+06	5.70378e+06	1.36422e+06	1.79127e+06	1.77305e+06		7.36638e+06
TRUE	Master Protein	Q9BUN1	ENSG00000143443	B2RDU8; hsa:54964; Q9BUN1; Q9NWZ4	0.475	0.112606	141.7	58.3	65.45	65.97	898782	1.10109e+06	956105	2.89501e+06		992119	58866.8	1.71129e+06	689939	1.74341e+06	1.12439e+06			740785		456185				1.30655e+06	376518								926216	1.24906e+06		224046	249543	626874	301065			567493	523211
TRUE	Master Protein	P20929	ENSG00000183091	F8WCL5; F8WCP0; hsa:4703; P20929; Q15346; Q53QQ2; Q53TG8	0.608	0.369456	139.3	60.7	65.71	113.9			6.17174e+06	2.83994e+06	9.97166e+06							1.03745e+07			2.00991e+07	8.28699e+06	3.92382e+06	7.82805e+06	3.54814e+06	9.25456e+06	2.30308e+06					1.71006e+06		1.67307e+06	1.28914e+06	1.14103e+06			3.34912e+06	1.74211e+06				1.51407e+07	2.08523e+06
TRUE	Master Protein	A0A0B4J2H0	ENSG00000280411; ENSG00000282399	A0A0B4J2H0	0.526	0.196825	135.9	64.1	118.53	62.76			1.34108e+07	5.16984e+06	1.65114e+07				3.65417e+06				5.3739e+06	4.88048e+06	1.55334e+07		1.55826e+07	1.03547e+07	2.43718e+07	2.04054e+07		9.12522e+07	7.40995e+07			4.71805e+06	7.0699e+06		1.2146e+07		1.55342e+07				2.43534e+06	8.7829e+06		8.18605e+06	6.09e+06
TRUE	Master Protein	P23528	ENSG00000172757	B3KUQ1; hsa:1072; P23528; Q53Y87; Q9UCA2	0.577	0.289661	96.3	103.7	245.93	66.81	3.32151e+06		4.54925e+06	2.61856e+06		2.0541e+06	1.99684e+06	1.13282e+06	744625	903186	955310	2.89083e+06		6.41239e+06	3.29136e+06	5.96236e+06	4.43424e+06	5.64647e+06	2.72282e+06	1.79057e+06		1.07785e+07	2.16275e+07	5.64302e+07	1.55525e+08	461177			4.35087e+06	5.90576e+06								2.22908e+06	670405
TRUE	Master Protein	P23246	ENSG00000116560	hsa:6421; P23246; P30808; Q5SZ71	1.372	0.857987	93.2	106.8	72.59	69.37			1.34917e+06		1.70395e+06	9.69489e+06	9.0121e+06		3.13731e+06	5.636e+06			1.73003e+06		3.87168e+06		1.86856e+06		3.76503e+06							2.70275e+06	3.1212e+06	2.74648e+06	4.08595e+06	4.86136e+06	8.02422e+06	5.65232e+06	6.9193e+06	2.34322e+06	4.85157e+06	3.21628e+06	1.84248e+07	5.15178e+06	3.28572e+06
TRUE	Master Protein	P62328	ENSG00000205542	hsa:7114; P01253; P01254; P62328; Q546P5; Q63576; Q9UE55	2.944	0.032558	53.1	146.9	24.81	27.96	1.38214e+06	1.20746e+06	1.18203e+06	1.24668e+06	1.09279e+06		900844		808266	749374	1.06901e+06			1.3076e+06	1.22164e+06	1.76807e+06	1.1446e+06		723548	1.60882e+06	1.05539e+06					3.32262e+06	4.2375e+06	2.98974e+06	3.13359e+06	4.31615e+06			2.6526e+06	3.57529e+06		3.12984e+06			4.20432e+06
TRUE	Master Protein	P19320	ENSG00000162692	A8K6R7; B4DKS4; E9PDD1; hsa:7412; P19320; Q6NUP8	0.737	0.707805	119.7	80.3	32.07	53.23	4.0493e+06		4.03757e+06		3.75025e+06		1.09313e+06	4.18213e+06	4.06955e+06		2.88538e+06		5.30364e+06			4.16297e+06		3.64111e+06	5.74156e+06	2.55397e+06							1.1131e+06	3.0824e+06		2.01571e+06	3.1433e+06			2.77375e+06	1.87424e+06	3.92001e+06	5.13836e+06	2.65322e+06	1.10593e+06
TRUE	Master Protein	P01767	ENSG00000211967; ENSG00000282593	A0A087WSX4; P01767	0.973	0.973532	114.1	85.9	92	96.78	3.8497e+06	1.35161e+06	2.37521e+06			1.51066e+06	6.54933e+06	2.85023e+06	3.27302e+06	1.21946e+06				3.35326e+06	1.18515e+07	2.89823e+06		5.99554e+06			2.84319e+06	1.64141e+07				2.34034e+06			2.04504e+06			2.11319e+06		2.29993e+06	2.03898e+06			2.89891e+06	1.33362e+07
TRUE	Master Protein	P08709	ENSG00000057593	B0YJC8; hsa:2155; P08709; Q14339; Q5JVF1; Q5JVF2; Q9UD52; Q9UD53; Q9UD54	1.161	0.980415	107.9	92.1	38.34	68.56	3.89065e+06	2952499		2.65277e+06	2.67788e+06	2.84605e+06	3.66569e+06	1.02779e+06	2.32399e+06	4.56677e+06	2.47991e+06		1.33996e+06		2.45382e+06					1.54984e+06	1.7924e+06								536764	927459	3.32467e+06	4.57762e+06	1.19365e+06	601632	5.62264e+06		4.23151e+06	6.33698e+06	468357
TRUE	Master Protein	A0A0C4DH55	ENSG00000228325; ENSG00000275777	A0A0C4DH55	3.084	0.0222294	43.7	156.3	66.88	69.4	2.56097e+06	2.27689e+06	3.86836e+06		1.76534e+06	1.93418e+06			1.37604e+06								1.64318e+06				1.85679e+06			7.14519e+06		5.21145e+06	6.74688e+06	3.05046e+06	1.40571e+07	3.18874e+06		885250	1.58581e+06	6.67043e+06			2.21341e+06	1.63339e+07	1.46071e+07
TRUE	Master Protein	Q8TDL5	ENSG00000125999	A8K2H8; hsa:92747; Q5QP43; Q6UWY1; Q6ZRU7; Q8TDL5; Q96HK6; Q9BQP8; Q9BWZ6; Q9H4V6	5.437	6.3339e-05	35	165	69.77	49.89	2.02172e+06	1.25882e+06		348156	499069	2.35673e+06		305327	1.07515e+06	304758	255898				927360		753582	946394	1.33492e+06							2.71904e+06	4.43285e+06	3.46452e+06	4.31912e+06	5.8204e+06	7.83781e+06	8.98643e+06	7.70302e+06		4.78195e+06	1.65851e+06	8.01071e+06
TRUE	Master Protein	P08670	ENSG00000026025	B0YJC2; D3DRU4; hsa:7431; P08670; Q15867; Q15868; Q15869; Q548L2; Q6LER9; Q8N850; Q96ML2; Q9NTM3	4.297	0.0010223	23.6	176.4	294.12	61.37			2.65866e+06		1.27473e+06						1.87292e+06	689430		1.25904e+06		1.19234e+06		874208	1.25175e+06			1.26252e+06			1.83585e+08	1.05111e+07		6.14389e+06	1.15094e+06		1.09913e+07	8.81271e+06	1.10409e+07	1.11029e+07	1.08768e+07	935068	1.13444e+07	1.45867e+07
TRUE	Master Protein	Q9NSB4	ENSG00000161850	hsa:3888; Q9NSB4	0.783	0.775847	115.1	84.9	68.44	315.48		3292441	501128	1.94411e+06				8.84874e+06		1.70544e+06	2.82248e+06	717630	2.7503e+06		4.28974e+06	3.85207e+06		4.09367e+06		3.33184e+06		1.91983e+06					1.23462e+06		1.18718e+06	820973		3.09709e+06	1.93039e+06	6.10671e+06	2.6717e+06	2.20972e+06	1.62766e+06		2.18245e+06
TRUE	Master Protein	P0DP09		P0DP09	1.418	0.829935	85.6	114.4	138.45	166.08						1.20396e+06		3.28417e+06	3.9741e+06	3.84585e+07	1.59762e+06		1.56244e+06	3.13637e+06	1.18265e+07	5.0111e+06	4.40869e+06	3.61944e+06			1.72403e+06		2.01113e+07				1.40435e+07	1.11893e+07	6.0233e+06	1.70672e+06	9.23932e+07	4.27184e+06					2.62376e+06		3.43165e+07
TRUE	Master Protein	Q9Y624	ENSG00000158769	B7Z941; hsa:50848; Q9Y624	1.321	0.909324	72.1	127.9	115.44	66.24		2.35077e+06	1.03585e+06	1.03643e+07		3.49083e+06		1.44173e+06	5.56596e+06		1.2716e+06		1.92877e+06		2.59014e+06				1.70843e+07			917219				1.94038e+06			4.16942e+06	1.75908e+06			1.82371e+06	1.05301e+07		5.22512e+06	1.2786e+06		5.59711e+06
TRUE	Master Protein	P0DPH7	ENSG00000198033	A6NJQ0; hsa:7278; P0DPH7; Q13748; Q5W099; Q6PEY3; Q96F18	1.055	0.987868	68.7	131.3	128.56	116.12		489397	713272		3.40979e+06			346180				1.20141e+07	900189							2.18376e+06	732344				7.07835e+06	355790	3.05655e+06		1.7355e+06	1.01044e+06		906478	555501					5.83583e+06	3.82495e+06
TRUE	Master Protein	O43790	ENSG00000170442	hsa:3892; O43790; P78387	3.65	0.00527066	30.5	169.5	68.91	173.83	853531	649740		1.8616e+06	1.0097e+06	1.12168e+06		413150	275468	1.45785e+06		190201			317879					433733						1.54796e+06	1.15935e+06	1.00608e+06	2.86955e+07	4.61687e+07	3.61002e+06	2.24595e+07			2.81743e+06		6.75269e+06		2.62708e+07
TRUE	Master Protein	A0A0J9YVY3	ENSG00000282122	A0A0J9YVY3	0.537	0.216192	137.9	62.1	101.38	73.55	1.16095e+06				1.06193e+07	1.59296e+06	7.9845e+06													4.67157e+07		4.9512e+07	2.41224e+07			3.75606e+06			4.71719e+06	3.30034e+06	1.1613e+07		9.42589e+06	3.85757e+06	1.16802e+06		8.29658e+06		6.91254e+06
TRUE	Master Protein	P04083	ENSG00000135046	B5BU38; hsa:301; P04083	1.03	0.985603	116.5	83.5	45.71	260			3.87291e+06		2.65368e+06	1.16219e+06					1.29807e+06	4.46037e+06	3.10516e+06				3.28407e+06	3.4514e+06	4.2643e+06	6.01643e+06	2.4498e+06				6.40026e+06	4.47116e+06	1.03291e+06				2.19253e+06		462017		1.65109e+06	2.41315e+06	8.31842e+06		2.72771e+06
TRUE	Master Protein	P01721	ENSG00000211640	A0A075B6I2; P01721; P01722; P06317; P06318; P06319	1.032	0.985603	98.4	101.6	78.7	140.13		8.25326e+06	1.49978e+06	2.09463e+06	3.86898e+06	4.48821e+06	1.72123e+07	4.80473e+06	7.09131e+06	3.82659e+06				3.62501e+06				3.85355e+06									3.4316e+06	1.97536e+06		2.27541e+06	1.41883e+07	3.98394e+06	1.68718e+07		4.00301e+06		3.14257e+07
TRUE	Master Protein	P04075	ENSG00000149925	B4DXI7; hsa:226; P04075; Q6FH76; Q6FI10; Q96B15; Q9BWD9; Q9UCN2	1.291	0.933168	88	112	134.71	168.51											439062	453309	706305	2.40238e+06		836051	1.69332e+06	565586	573967			1.22622e+07	3.43667e+06	7.97651e+06		433105	2.74767e+06				949566		1.15826e+06	253268	476184	1.82628e+07	765767	2.37033e+06
TRUE	Master Protein	Q9NZT1	ENSG00000178372	hsa:51806; Q5SQI3; Q8IXU8; Q9NZT1	1.32	0.909324	81.2	118.8	162.58	112.11		973115			967678		290517		1.03158e+06	1.7121e+06	1.77595e+06	489283		1.62356e+06								364127	1.60121e+06	3.97123e+06	1.48337e+07	523678		1.88224e+06		2.15403e+06		2.25459e+06	2.59742e+06			2.223e+06
TRUE	Master Protein	Q9H3R1	ENSG00000138653	hsa:64579; Q2KHM8; Q9H3R1	1.659	0.593054	64.4	135.6	95.58	77.34						4.61817e+06	603645	2.23189e+06	940797			1.54978e+06		328438				1.15783e+06				715736		6.33986e+06	6.33991e+06	3.80501e+06	1.98009e+06	2.22726e+06		518650	5.35071e+06		1.04401e+07			839857	7.80706e+06
TRUE	Master Protein	A0A075B6S5	ENSG00000244575; ENSG00000282666	A0A075B6S5	0.414	0.0501129	136.3	63.7	113.6	100.07		3.05565e+06	2.17862e+07		4.06226e+06		4.32408e+06	6.27231e+06														4.96225e+07	9.63102e+07	5.1866e+07		3.85033e+06	8.50872e+06			2.79767e+06	4.13482e+06	2.53037e+06	6.60044e+06		4.88306e+06	3.63636e+06	1.65692e+07	2.37546e+06	5.28108e+06
TRUE	Master Protein	Q16777	ENSG00000184260	hsa:8338; Q16777; Q6DRA7; Q8IUE5	0.478	0.112606	134	66	190.33	237.9	1.07175e+06	769264	3.83548e+07	6.05484e+07		1.60466e+06	7.41876e+07	3.28341e+06	770314		6.25324e+07	1.38737e+06			1.58874e+06			812072			2.56203e+06	1.86688e+07	1.00349e+08	2.60364e+08	4.68676e+08			1.37986e+06	882779		1.05401e+06	830935			3.8883e+06		1.65748e+06
TRUE	Master Protein	Q15326	ENSG00000015171	B2R6G8; B7Z293; F6UH50; hsa:10771; Q15326; Q2LD45; Q2LD46; Q2LD47; Q2LD48; Q5VUI1; Q8N4B3	0.624	0.40899	108.8	91.2	135.18	168.21	1.48459e+06	702888		446187		611439	67937.1	3.4788e+06	8.01149e+06	303951	1.18463e+06	871223	413392		1.5683e+06			579158					1.55081e+06				2.38203e+06		839543		189985		791779		811647	8.88361e+06	263921
TRUE	Master Protein	P24592	ENSG00000167779	hsa:3489; P24592; Q14492	1.096	0.987868	92.6	107.4	47.92	57.76		3.94665e+06	1.51685e+06	1.69567e+06		1.40823e+06		1.18869e+06	2.53475e+06	783135	1.70227e+06		2.79453e+06				1.13013e+06			2.38005e+06							1.0123e+06	1.53993e+06		2.63218e+06		1.478e+06	4.17561e+06	2.68234e+06	855907	853007	1.96781e+06		3.1147e+06
TRUE	Master Protein	Q96PZ0	ENSG00000091127	hsa:54517; Q75MG4; Q96PZ0; Q9NX19	0.681	0.563098	126.1	73.9	28.49	36.98	3.31328e+06	2883284	1.60139e+06	2.6717e+06		3.7906e+06	2.82409e+06	3.35315e+06	3.58723e+06	2.03812e+06	3.07398e+06		1.65132e+06						1.85157e+06	1.99585e+06						1.46965e+06		995259				1.08959e+06	2.04656e+06		3.18768e+06	1.26198e+06	1.20012e+06		1.55612e+06
TRUE	Master Protein	Q96M86	ENSG00000179532	hsa:144132; Q2NKK8; Q6UWI9; Q8NAA2; Q8TEE6; Q96M86; Q9NSZ9	0.514	0.169563	122.6	77.4	47.98	59.64			1.35752e+07		5.04252e+06							5.76543e+06	4.63614e+06	1.5506e+07	6.22911e+06	9.72806e+06	1.1851e+07	1.02851e+07	7.10585e+06	6.31862e+06	2.58238e+06							3.36743e+06	2.59808e+06					1.06988e+06		1.66807e+06		9.87436e+06
TRUE	Master Protein	P09172	ENSG00000123454	hsa:1621; P09172; Q5T381; Q96AG2	1.142	0.98202	110.6	89.4	66.07	70.07			6.4878e+06	1.24496e+06				2.75157e+06	899301			1.01279e+06		4.40012e+06	1.75735e+06		2.9069e+06	1.76502e+06	3.23676e+06							2.98679e+06	3.23781e+06	1.49316e+06			1.61379e+06		1.0584e+06			1.34414e+06	2.39589e+06	1.24082e+06	3.90231e+06
TRUE	Master Protein	P14618	ENSG00000067225	A6NFK3; B2R5N8; B3KRY0; B4DFX8; B4DUU6; hsa:5315; P14618; P14786; Q53GK4; Q96E76; Q9BWB5; Q9UCV6; Q9UPF2	0.834	0.856671	109.1	90.9	117	89.91		1.39819e+06					2.6142e+06	2.14678e+06					2.07078e+06	1.37838e+06	6.88914e+06		4.49232e+06	3.65014e+06	6.719e+06	1.06206e+06		2.07227e+07						2.13451e+06					1.9524e+06	3.68758e+06			3.98441e+06	1.25227e+06	1.04957e+06
TRUE	Master Protein	O00142	ENSG00000166548	B4DGJ7; B4DZK7; B7ZAB1; E5KNQ5; E9PH08; hsa:7084; O00142; O15238	4.519	0.000587242	38.8	161.2	72.59	62.77	664775	438744		511085					800366	590000	391609			260438	2.26964e+06			602061	1.13604e+06	719507	438025										2.30601e+06	1.98096e+06	1.81942e+06		2.47944e+06		2.40238e+06	8.13118e+06
TRUE	Master Protein	Q01459	ENSG00000117151	hsa:1486; Q01459; Q5VX50	0.932	0.969305	112	88	43.04	152.02	1.97451e+06	2.14524e+06	847651	1.54315e+06		2.3913e+06	1.78618e+06	1.9612e+06	1.03393e+06	1.8892e+06	2.32345e+06			3.89357e+06	560041	1.48946e+06	2.41169e+06	2.39177e+06	2.45947e+06	3.08972e+06	777513												2.75599e+06		832592		1.08615e+06
TRUE	Master Protein	Q02383	ENSG00000124157	hsa:6407; Q02383; Q53ZU2; Q6X2M5; Q6X2M6	0.786	0.775847	102.5	97.5	249.67	56.93				464257	2.08699e+07	883349		1.40566e+06	843639			2.46917e+06		3.10596e+06	1.65237e+06	2.26912e+06	1.95441e+06	1.41814e+06			885146	8.93968e+07						2.11599e+06	701491		1.7328e+06	2.37017e+06	1.57221e+06	663241				2.61365e+06	1.38287e+06
TRUE	Master Protein	P47929	ENSG00000178934; ENSG00000205076; ENSG00000282902; ENSG00000283082	hsa:3963; hsa:653499; P47929; Q6IB87	1.91	0.353752	70.4	129.6	89.77	276.71	448424			295069	3.42216e+06	359460	431643	719787		675973	343436	2.10151e+06	211531				2.12158e+06	1.69219e+06				2.51229e+06					1.24554e+06					1.16522e+06	1.10404e+06			2.22053e+06			614872
TRUE	Master Protein	P84243	ENSG00000132475; ENSG00000163041	hsa:3020; hsa:3021; P06351; P33155; P84243; Q5VV55; Q5VV56; Q66I33; Q9V3W4	0.445	0.080222	138.4	61.6	152.97	170.77								3.845e+06					1.41658e+06			1.4856e+06						1.47238e+06	1.42788e+08	3.41561e+08	6.52969e+08		779989		1.72899e+06	6.89542e+06			8.26786e+06	1.36688e+06	2.57345e+06	859483	730162		2.33406e+06
TRUE	Master Protein	P13598	ENSG00000108622	hsa:3384; P13598; Q14600	0.912	0.942218	110.2	89.8	25.36	33.23	1.36322e+06	2095555	1.24108e+06			1.17989e+06	1.59058e+06	1.47503e+06		1.50694e+06	1.70368e+06		1.82168e+06		1.05675e+06				715877		1.49613e+06									1.6485e+06		1.43488e+06	1.21002e+06	780753	1.55447e+06	1.07508e+06			1.01777e+06
TRUE	Master Protein	P05451	ENSG00000115386	hsa:5967; P05451; P11379; Q4ZG28	1.831	0.41507	74.6	125.4	39.47	81.67	1.54411e+06			601361		917546		675813	1.56543e+06	632832		1.07032e+06	513729							896252	1.19006e+06					2.92972e+06	3.3464e+06		1.52299e+06	1.01532e+06		396989	1.14277e+06	1.10919e+06				1.34227e+06	3.46534e+06
TRUE	Master Protein	P07602	ENSG00000197746	hsa:5660; P07292; P07602; P15793; P78538; P78541; P78546; P78547; P78558; Q53Y86; Q6IBQ6; Q92739; Q92740; Q92741; Q92742	0.624	0.40899	131.3	68.7	39.1	49.08	2.2407e+06	2614045		2.52035e+06		3.1936e+06	3.47935e+06	2.93683e+06		2.93005e+06	2.35108e+06	1.18881e+06	1.07063e+06	1.03149e+06	1.57493e+06		1.5542e+06		1.12285e+06	2.90142e+06	1.53537e+06						1.83049e+06			1.83395e+06				2.14386e+06
TRUE	Master Protein	P60985	ENSG00000188508	A1L4D7; hsa:388533; P60985	0.657	0.503565	118	82	43.32	30.76		796567					2.78618e+06	963105		1.52615e+06	873510	1.10758e+06		1.31335e+06	2.0397e+06			1.31332e+06	1.25842e+06							743252		912113			1.01217e+06				982175	1.27505e+06	1.26301e+06
TRUE	Master Protein	Q9Y5Y7	ENSG00000133800	hsa:10894; Q8TC18; Q9UNF4; Q9Y5Y7	0.983	0.978293	105.5	94.5	70.14	114.23	2.62099e+06	2.67936e+06		3.12091e+06	1.01488e+06	7.45226e+06	4.23414e+06		2.58966e+06	1.44337e+06	1.83181e+06									748841						800771		838630		1.34163e+06	4.17625e+06	2.1449e+06	3.74557e+06		2.99563e+06		4.9959e+06
TRUE	Master Protein	P45378	ENSG00000130595; ENSG00000288250	A8MQ76; A8MSW1; B3KPX3; B7WP64; B7ZL26; B7ZVV9; hsa:7140; P45378; Q12975; Q12976; Q12977; Q12978; Q17RG9; Q6FH29; Q6N056; Q86TH6	1.123	0.98474	96.2	103.8	63.27	88.3												3.76571e+06						3.30374e+06	2.23965e+06			333201				582841	614258			1.25666e+06	2.93775e+06	5.64548e+06	4.4612e+06	374191	6.93609e+06	1.4446e+07	2.93528e+06	1.97557e+06
TRUE	Master Protein	O76009	ENSG00000006059; ENSG00000261986	B2RA87; hsa:3883; O76009; Q6NTB9; Q6ZZB9	1.963	0.310812	94	106	21.38	98.79				2.59426e+06				3.30833e+06		2.41628e+06	1.79946e+06				2.4733e+06											778759	9.17583e+06		976162	2.1027e+07	4.14871e+06	6.78502e+06			6.21517e+06		2.78693e+06	1.66311e+06
TRUE	Master Protein	Q14515	ENSG00000152583	B4E2Z0; E7ESU2; hsa:8404; Q14515; Q14800	1.72	0.5303	81.4	118.6	53.62	96.58	75349.1	276879	154878	101472		249552		275023		106195				380163																	252771	273918	182153	106586	131887		214902
TRUE	Master Protein	Q13885	ENSG00000137267	hsa:7280; Q13885; Q6FGZ8; Q8IWR2	2.073	0.241212	71.4	128.6	84.64	135.49	1.53803e+07	4.08687e+06		2.09947e+06		1.42921e+07	2.27672e+07		8.62607e+06				2.78957e+06							2.44269e+06							1.94317e+06				4.71196e+07	3.20697e+07	8.85927e+06	1.85075e+06	6.44346e+07		7.01354e+07
TRUE	Master Protein	P0DOX4			5.037	0.000161923	21.8	178.2	158.77	92.23	3.2542e+06			229084				149788			832696	73737.7						154691								6.91134e+06	4.20412e+06		690147				397788			927920	1.6129e+06	297132	438433
TRUE	Master Protein	Q93088	ENSG00000145692	hsa:635; Q93088; Q9UNI9	0.458	0.0958829	147	53	79.75	81.03			2.61088e+06			1.27449e+06		436381	513517								4.58458e+06				3.35884e+06	4.28562e+06		9.31463e+06	6.02157e+06		1.16126e+06		972725		1.07734e+06	1.2634e+06	992818	1.41116e+06	2.02936e+06	708643		6.09156e+06
TRUE	Master Protein	Q9BQD3	ENSG00000105700	hsa:79036; O76098; Q9BQD3	0.504	0.153804	145.7	54.3	90.75	48.61			2.88332e+06						7.90732e+06			1.20652e+06			3.1947e+06							613271				1.07786e+06	1.44532e+06		724893		2.52404e+06	1.82705e+06				1.27724e+06	1.98432e+06	793363	950261
TRUE	Master Protein	P05787	ENSG00000170421	A8K4H3; B0AZN5; F8VXB4; hsa:3856; P05787; Q14099; Q14716; Q14717; Q53GJ0; Q6DHW5; Q6GMY0; Q6P4C7; Q96J60	0.697	0.602287	116.1	83.9	178.05	19.08	1.59841e+06	1.84153e+06	1.08685e+06		1.08899e+06	2.59197e+06		1.95014e+06	1.54225e+06	2.27703e+06	2.88358e+06			1.1779e+06								3.02344e+06	1.49007e+07	3.60276e+07				1.55654e+06	988238			1.35356e+06			1.55609e+06
TRUE	Master Protein	P35443	ENSG00000113296	B2R909; hsa:7060; P35443; Q86TG2	1.329	0.909324	87.3	112.7	32.81	56.6	1.62242e+06				781889							850807			771248		669620	1.43403e+06	1.10525e+06	1.06427e+06							1.22746e+06	876797					1.21539e+06	1.05118e+06	1.47657e+06	873151	1.89088e+06	1.12472e+06	2.26631e+06
TRUE	Master Protein	Q96QA5	ENSG00000167914	hsa:284110; Q32MC5; Q86VE7; Q8N1M6; Q96QA5	1.457	0.777758	84.2	115.8	118.86	71.29		667002		676230						426812	637421	557774			417057	395341	761472	467643	890256	4.15405e+06						701576				662116	1.94734e+06	442376			562569		1.27152e+06		1.9203e+06
TRUE	Master Protein	P13727	ENSG00000186652	A6XMW0; B2R5I1; hsa:5553; P13727; P81448; Q14227; Q6ICT2	1.22	0.97284	83.6	116.4	82.4	45.06		1.90254e+06			885157					507163		241534														1.02728e+06	856946	1.03271e+06	1.25713e+06	932028			333112	1.18212e+06		833455		1.45884e+06
TRUE	Master Protein	P26992	ENSG00000122756	hsa:1271; P26992; Q5U050	1.382	0.856671	83.3	116.7	44.94	56.91	399864	548396		375502			66093.4	379398		411946	594016		400742			195566				694660						553286			445330		409654	290131	267137		735526	630110	1.55332e+06		769021
TRUE	Master Protein	P22692	ENSG00000141753	A0N9W2; B4E351; hsa:3487; P22692; Q5U012; Q9UCL6	1.676	0.573402	70.2	129.8	47.5	42.67	829756	1.69933e+06	586457	661343		890321			397869	555058					1.03252e+06	995297	437381											1.50738e+06	570847	2.70268e+06			1.16616e+06	1.56893e+06	808175				2.07417e+06
TRUE	Master Protein	P08253	ENSG00000087245	B2R6U1; B4DWH3; E9PE45; hsa:4313; P08253; Q9UCJ8	1.541	0.722837	60.4	139.6	85.13	179.09				174477		95870.8		591525	918372	241299																496652	1.38351e+07	393504	208059	254128	561335	345978	698034	199624			572443	528966
TRUE	Master Protein	Q8N3Y3	ENSG00000165905	A6NN75; hsa:120071; Q8N3Y3; Q8N8Y6; Q8NAK3; Q8WY62	1.21	0.97284	87.5	112.5	47.4	69.94		1704639	3.19568e+06			4.77447e+06			2.43393e+06	4.76487e+06	1.95541e+06	2.59062e+06						4.51676e+06	3.30123e+06	6.87377e+06		1.69926e+06				2.06229e+06	1.27474e+07	4.11043e+06
TRUE	Master Protein	Q13474	ENSG00000102385	A6ZKI5; A8K1B0; B1B1F3; B4DIZ0; hsa:1821; Q13474	1.151	0.980415	84.7	115.3	111.84	63.82	146608	1.47313e+06		197771	361767	282789			202330				329747				169296									622249	357226		148628	142482	287952	342423	182453				120800	993617
TRUE	Master Protein	Q86TJ2	ENSG00000173011	A0AUJ8; A4QMR7; B3KSN0; B3KU86; hsa:93624; Q6MZG9; Q86TJ2	5.063	0.00015547	33	167		80.72																				260772						1.49232e+06	860476	576370			995815	1.16645e+06	648211			672498	787971	1.32041e+06	1.7967e+06
TRUE	Master Protein	Q07954	ENSG00000123384	hsa:4035; Q07954; Q2PP12; Q86SW0; Q8IVG8	0.202	3.54835e-05	164.5	35.5	30.74	36.79	1.12599e+06	1.30335e+06	869999	1.29625e+06	968557	1.01415e+06		1.07459e+06		1.1964e+06	650888	1.79763e+06	1.24593e+06	928938	940820	426681	1.67907e+06	1.31507e+06	1.19423e+06	706517														122335
TRUE	Master Protein	Q13835	ENSG00000081277	hsa:5317; O00645; Q13835; Q14CA0; Q15152	0.47	0.110765	143.4	56.6	60.56	66.55							890327		3.81311e+06				3.17759e+06	1.61719e+06	3.82332e+06					779763						895431	443838			431821		800886	955336	1.9398e+06			1.22897e+06
TRUE	Master Protein	P07738	ENSG00000172331	A4D1N9; hsa:669; P07738	0.452	0.0885645	141.7	58.3	93.13	86.58			5.43797e+06		2.36289e+06	1.01019e+06			519611	1.00579e+07	1.87223e+06	6.56892e+06	637413			631116	9.16354e+06	1.15723e+06			8.79789e+06					989149		829693						865262				4.00441e+06
TRUE	Master Protein	P48594	ENSG00000206073	A8K847; hsa:6318; P48594	1.295	0.928539	93.1	106.9	63.95	208.46	1.48057e+06			1.76983e+06		2.58702e+06	5.18859e+06	1.80193e+06			2.72363e+06											527755								384788	3.32187e+06	683324			2.02858e+06		852880		2.10888e+06
TRUE	Master Protein	Q92764	ENSG00000197079	hsa:3886; O76012; Q92651; Q92764	1.183	0.973532	86.8	113.2	135.27	156.4			466585		1.34781e+06				753419		1.12519e+06	733911		527854	5.68275e+06	383757	571891					318261						1.1852e+06		1.11948e+06				879319
TRUE	Master Protein	P26038	ENSG00000147065	hsa:4478; P26038	1.302	0.917918	79.2	120.8	104.45	106.08		155075	99075.5			212109			113471	385598	1.10374e+06			295919														272060	190185	661041	172611		191002	105517			223337	886914	138162
TRUE	Master Protein	O60235	ENSG00000153802	hsa:9407; O60235; Q08AF6	3.406	0.01002	34.2	165.8	64.48	77.61					1.10441e+06							662506		1.17505e+06		3.14586e+06		1.36089e+06								1.5909e+06	1.80436e+06	1.79055e+06		1.93395e+06			2.17163e+06	4.28073e+06					1.11348e+07
TRUE	Master Protein	P15531	ENSG00000239672	hsa:4830; P15531; Q6FGK3; Q86XQ2; Q9UDJ6	0.755	0.728865	109	91	181.98	51.38	7.74103e+06	2999160				3.15799e+06	3.13846e+06	4.0791e+06		3.33623e+06	1.74768e+06	3.16374e+06		653444	732604	1.5911e+06		2.9937e+06				3.3625e+06	1.9669e+07	4.43172e+07	7.44918e+07												2.92316e+06
TRUE	Master Protein	P12883	ENSG00000092054	A2TDB6; B6D424; hsa:4625; P12883; Q14836; Q14837; Q14904; Q16579; Q2M1Y6; Q92679; Q9H1D5; Q9UDA2; Q9UMM8	0.938	0.97284	107.1	92.9	45.04	59.34		537469	982592					747859				1.11269e+06	514212	576852	900300			720716	1.09527e+06		41207.5					369954	331394		1.24141e+06							752400		1.12285e+06	100485
TRUE	Master Protein	Q96A32	ENSG00000180209	A0A024QZG6; B2RA83; hsa:29895; Q14843; Q6IB41; Q96A32	0.879	0.917918	106.6	93.4	79.94	111.68	734169			915586	2.71617e+06				881955			2.40029e+06			1.43835e+06		808803				5.05265e+06					2.2669e+06	817903			1.68648e+06	836645		662669	635696		7.79993e+06
TRUE	Master Protein	P35030	ENSG00000010438	A8CED1; A8CED3; A9Z1Y4; E7ES07; F8W7P3; hsa:5646; P15951; P35030; Q15665; Q5VXV0; Q6ISJ4; Q9UQV3	1.104	0.987868	92.8	107.2	27.61	14.71			2.04495e+06	2.49285e+06				2.10069e+06	4.04992e+06	3.50224e+06	2.60976e+06						2.34661e+06											2.0776e+06	2.7999e+06		3.12548e+06			2.2759e+06		2.66638e+06
TRUE	Master Protein	P01857	ENSG00000211896; ENSG00000277633	P01857	0.91	0.940802	91.6	108.4	142.55	53.01			672267						1.42531e+06	1.40238e+07	3.39324e+06	1.14005e+06			1.14219e+06													2.20235e+06	1.63638e+06				1.61998e+06	734277		720364		925793	3.75692e+06
TRUE	Master Protein	Q9ULE0	ENSG00000047644	A8KA96; hsa:55841; Q659C1; Q9BTQ1; Q9ULE0	1.726	0.526908	70.5	129.5	54.94	42.4			896562								893737					1.92171e+06	569194									1.11892e+06		839719	1.18432e+06		1.67896e+06	1.01307e+06	1.60975e+06			1.68143e+06		2.09191e+06
TRUE	Master Protein	P80748	ENSG00000211662	A0A075B6J7; P01719; P01720; P80748	2.303	0.143429	68.5	131.5	56.5	76.97		3.30543e+07				1.34441e+07	1.13886e+07		1.66096e+07	3.08252e+07			3.29347e+07			2.78571e+06			3.56658e+07								7.59915e+07			9.27501e+07			2.1146e+07				9.69091e+07
TRUE	Master Protein	Q15120	ENSG00000067992	B4DXG6; hsa:5165; Q15120	0.344	0.0112283	124.7	75.3	119.62	59.34		2.33209e+06		1.67871e+07													1.16925e+06	2.85788e+06			698150	580641	8.01729e+06	2.13762e+07	3.27688e+07						2.23095e+06	3.31446e+06				2.84444e+06	1.33776e+06
TRUE	Master Protein	P09488	ENSG00000134184	hsa:2944; P09488; Q5GHG0; Q6FH88; Q8TC98; Q9UC96	0.914	0.942218	102.3	97.7	144.47	87.35					886694					840923			1.08371e+06	1.74895e+06	824737		1.90023e+06				449679				1.01185e+07		935630	768912	1.39905e+06	1.70935e+06			839338		4.57986e+06				989397
TRUE	Master Protein	P78385	ENSG00000170523	A1A4S9; B2RC21; hsa:3889; P78385; Q6NT21; Q9NSB3	1.12	0.985603	95.5	104.5	137.51	72.98						2.63963e+06		1.12858e+07		520091	1.63909e+06								693603	1.23545e+06						2.7929e+06					1.02929e+06				535610		596862
TRUE	Master Protein	P30043	ENSG00000090013	A6NKD8; B2R5C6; hsa:645; P30043; P32078; P53005; Q32LZ2	0.979	0.976239	82.2	117.8	59.34	37.09	4.02369e+06		2.79795e+06		7.69275e+06	3.92445e+06						2.14858e+06			2.20345e+06		1.71476e+06		2.02835e+06										4.02494e+06						3.97172e+06	4.07447e+06		3.66864e+06
TRUE	Master Protein	Q9Y2W3	ENSG00000162426	A0A0A0MT80; hsa:50651; Q5VY46; Q5VY49; Q9Y2W3	2.003	0.279558	53.7	146.3	73.55	37.33	129127	464512		166731		714888	66223.7	530076	264565											168105									758619			575277			792537	728739	450734	283556
TRUE	Master Protein	O76011	ENSG00000131737	hsa:100653049; O76011; Q8IUT8; Q8N4W2	1.67	0.580473	46.6	153.4	14.27	76.62	557643	694255		807926		631734									621883															4.74801e+06	8.6494e+06					609965			1.4207e+06
TRUE	Master Protein	Q5D862	ENSG00000143520	hsa:388698; Q5D862; Q9H4U1	3.206	0.0163926	6.4	193.6	92.32	83.64	737531						123899		663842	3.21234e+06	2.1078e+06																			1.09397e+06		1.9685e+06				7.11547e+06
TRUE	Master Protein	P02788	ENSG00000012223	A8K9U8; B2MV13; B7Z4X2; E7EQH5; hsa:4057; O00756; P02788; Q16780; Q16785; Q16786; Q16789; Q5DSM0; Q8IU92; Q8IZH6; Q8TCD2; Q96KZ4; Q96KZ5; Q9H1Z3; Q9UCY5	0.271	0.00119176	154.2	45.8	38.93	34.21			7.06667e+06		6.07464e+06					3.641e+06		6.02561e+06	4.4534e+06	8.86264e+06	8.98412e+06	1.00117e+07	7.28894e+06	6.7795e+06	1.47841e+07	6.21998e+06						1.74562e+06		924185						1.51811e+06
TRUE	Master Protein	P05019	ENSG00000017427	B2RWM7; E9PD02; hsa:3479; P01343; P05019; Q14620	0.984	0.978293	103.5	96.5	39.06	47.44	2.21987e+06				1.92022e+06	2.55418e+06	1.82817e+06					1.05023e+06			1.15442e+06	941614	906355				2.30561e+06					1.4829e+06		889753					776953						2.26856e+06
TRUE	Master Protein	P13591	ENSG00000149294	A8K8T8; hsa:4684; P13591; P13592; P13593; Q05C58; Q15829; Q16180; Q16209; Q59FL7; Q86X47; Q96CJ3	0.87	0.909324	102.7	97.3	52.58	47.75		943609		580432				635532	1.05412e+06	556417	687788		969537					1.60421e+06	429642		1.97287e+06								866235			386677			523217	671167	333681
TRUE	Master Protein	P20848	ENSG00000274821	A0A0G2JPK4; hsa:390502; P20848; S4UD68	1.436	0.809153	96.6	103.4	46.5	62.55			1.96262e+06									1.35202e+06		3.65662e+06		2.93179e+06		1.79405e+06	747772			2.11413e+06						1.43328e+06	1.23443e+06
TRUE	Master Protein	Q96L34	ENSG00000007047	hsa:57787; Q8NG37; Q96JG7; Q96L34; Q96SQ2; Q9BYD8	1.238	0.964718	89.3	110.7	21.16	66.01																							6.36656e+06	8.60689e+06			5.61581e+06	4.87737e+06	1.99541e+07		4.0128e+06	7.66681e+06	1.38174e+07	5.91425e+06				2.83769e+07	5.55163e+06
TRUE	Master Protein	Q99784	ENSG00000130558	hsa:10439; Q53XZ8; Q6IMJ4; Q6IMJ5; Q8N8R0; Q969S7; Q99452; Q99784	2.747	0.0533548	54.9	145.1	51.7	76.58												1.99143e+06	1.43495e+06	1.31047e+06		272014	916681	587703	1.39602e+06	707438							4.21479e+06	1.68778e+06										94254.8	502568
TRUE	Master Protein	Q06830	ENSG00000117450	B5BU26; D3DPZ8; hsa:5052; P35703; Q06830; Q2V576; Q5T154; Q5T155	1.165	0.980415	130.4	69.6	172.67	80.05					1.10739e+06				1.19716e+06		1.99756e+06							1.89927e+06	1.65286e+06	1.25345e+06		3.52284e+06	1.67143e+07	4.85315e+07	8.2624e+07		2.26957e+06	876124							1.11061e+06	800940
TRUE	Master Protein	P07900	ENSG00000080824	A8K500; B3KPJ9; hsa:3320; P07900; Q2PP14; Q5CAQ6; Q5CAQ7; Q9BVQ5	0.621	0.405166	129.6	70.4	54.84	62.71	4.83269e+06	1.36571e+06		1.9771e+06		3.53934e+06	4.70601e+06	1.48254e+06	2.66197e+06	1.14009e+06																	929735		1.36109e+06				1.49742e+06	1.21387e+06
TRUE	Master Protein	Q6NT04	ENSG00000140993	hsa:91151; Q6NT04; Q9BXZ0	0.692	0.593054	119.4	80.6	66.19	91.83				5.8578e+06		2.52056e+06		1.5428e+06	3.18466e+06											1.08029e+06						7.98649e+06	1.09801e+06	785761		727102					5.68619e+06	814331	1.95746e+06
TRUE	Master Protein	Q9Y490	ENSG00000137076	A6NMY0; hsa:7094; Q86YD0; Q9NZQ2; Q9UHH8; Q9UPX3; Q9Y490	0.757	0.728865	114.1	85.9	31.87	71.98	124298	134030				271208		293080			169183	232176		175169							168321								219485				313753	96116.8			72001.9		39582.5
TRUE	Master Protein	P01601	ENSG00000241244	A0A0B4J1Z3; P01601	1.152	0.980415	92.9	107.1	46.9	40.93										5.60124e+06	3.18273e+06				3.23356e+06						1.71021e+06										2.62489e+06	3.86309e+06	1.94122e+06				7.31505e+06
TRUE	Master Protein	Q9H5V8	ENSG00000163814	hsa:64866; Q49UB4; Q6NT71; Q6U9Y2; Q8WU91; Q96QU7; Q9H5V8; Q9H676; Q9H8C2	1.107	0.985603	92.6	107.4	61.54	121				4.01741e+06	883023	955549	1.59648e+06		1.72233e+06	1.23082e+06				1.04679e+06	3.29834e+06			1.05667e+06	946340		2.84293e+06													918328	4.35712e+06		997861
TRUE	Master Protein	A0A075B6K2	ENSG00000211667	A0A075B6K2	1.573	0.688885	72.4	127.6	27.38	80.98	5.21801e+06			4.55664e+06		3.31743e+06				3.07738e+06									2.80879e+06							7.30943e+06	1.75029e+06	1.21637e+07				2.302e+06		4.33091e+06	1.1099e+06			1.35611e+07
TRUE	Master Protein	Q96PV7	ENSG00000146067	E9PET5; Q96PV7; Q9NW00	0.137	1.34875e-07	175.8	24.2		167.59												1.26128e+06																		1.20967e+06		54813.4	51012	59352.7	4.21639e+06	531644			173392
TRUE	Master Protein	P16402	ENSG00000124575	B2R751; hsa:3007; P16402; Q2M2I2	0.341	0.0105674	144.4	55.6	187.22	47.33		216985			56481.8		27571	361528												124698		3.11582e+06	1.82874e+07	4.1257e+07							151144		108529	20830.5
TRUE	Master Protein	P80723	ENSG00000176788	B4DJA8; D3DTD5; hsa:10409; O43596; P80723; Q5U0S0; Q9BWA5	0.881	0.917918	132.7	67.3	73.26	138.55							40350.4		467687	735530						181789						407869						11371.5	10113.6			179760			298608			359155	1.99696e+06
TRUE	Master Protein	Q13105	ENSG00000116809	A0AV07; B4DXB4; B7ZLQ9; F5H411; hsa:7709; Q13105; Q15932; Q5JYB2; Q9NUC9	1.676	0.573402	98.8	101.2	62.79	187.13	393216					420310	58161.2					145317			498218												471158	346805		402993		250839		364965	613614		469149
TRUE	Master Protein	Q6UX71	ENSG00000120594	hsa:84898; Q6UX71; Q96E59; Q96PD9; Q96SU9	2.72	0.0565144	51.9	148.1	50.77	45.98		590324	243680								341796	262150			166760											646351			929616	748120								263154
TRUE	Master Protein	A0A0B4J1V1	ENSG00000211947; ENSG00000282281	A0A0B4J1V1	0.044	1.18387e-16	191.7	8.3	29.59	45.33																						5.56637e+07	7.1677e+07		3.88912e+07	1.74495e+06					2.64377e+06		4.67824e+06			4.00182e+06	1.71037e+06
TRUE	Master Protein	Q9UNN8	ENSG00000101000	B2RC04; hsa:10544; Q14218; Q6IB56; Q96CB3; Q9ULX1; Q9UNN8	0.018	1.18387e-16	158.3	41.7	195.16	19.91	1.49824e+06	1.31126e+06		2.44195e+06		2.32527e+06				1.44208e+06	2.26913e+06		2.27908e+06								1.0991e+06				3.24372e+07		534360
TRUE	Master Protein	P09493	ENSG00000140416	B7Z5T7; D9YZV2; D9YZV3; D9YZV8; hsa:7168; P09493; P09494; P10469; Q6DV89; Q6DV90; Q7Z6L8; Q86W64; Q96IK2; Q9UCI1; Q9UCI2; Q9UCY9; Q9Y427	3.151	0.0187036	122.6	77.4	53.47	179.35			2.56623e+06	1.63951e+06	1.62937e+06	2.15853e+06	2.5615e+06	5.65856e+06	2.22559e+06										1.96096e+06		1.3113e+06															2.38735e+07
TRUE	Master Protein	A0A075B6J1	ENSG00000211654; ENSG00000281471	A0A075B6J1	0.697	0.602287	117.8	82.2	60.85	32.93				8.13831e+06				2.59049e+06					1.66904e+06	6.3048e+06	3.09145e+06		3.12111e+06		1.57429e+06		6.76666e+06
TRUE	Master Protein	P13639	ENSG00000167658	A0A384N6H1; B2RMP5; D6W618; hsa:1938; P13639; Q58J86	1.413	0.836445	85.2	114.8	17.21	31.79	1.10015e+06	697211		1.097e+06					1.05842e+06		963285																			2.11454e+06	1.23599e+06		2.43877e+06				1.1995e+06
TRUE	Master Protein	P00558	ENSG00000102144	A8K4W6; B7Z7A9; hsa:5230; P00558; Q5J7W1; Q6IBT6; Q8NI87	1.625	0.618782	48.5	151.5	113.26	67.64		3.03561e+06			823743		320809														904953	2.28948e+06	8.26055e+06				1.30849e+06									3.79849e+06
TRUE	Master Protein	P01764	ENSG00000211949; ENSG00000281962	A0A087WSX3; P01764; P01765; P01774; P01775; P01776; P01777; P01778; P01779	0.174	4.83312e-06	179.5	20.5	98.82	52.24	1.06454e+06											1.08882e+06						1.95495e+07				1.71276e+07	5.11668e+07	2.15018e+07			4.53176e+06			1.33542e+06		884334					2.21213e+06
TRUE	Master Protein	P08123	ENSG00000164692	hsa:1278; P02464; P08123; Q13897; Q13997; Q13998; Q14038; Q14057; Q15177; Q15947; Q16480; Q16511; Q7Z5S6; Q9UEB6; Q9UEF9; Q9UM83; Q9UMI1; Q9UML5; Q9UMM6; Q9UPH0	0.527	0.197183	131	69	37.06						2.41219e+06	4.14047e+06		5.03837e+06	3.9188e+06	2.40489e+06	3.2485e+06	1.61558e+06			3.53132e+06	1.56186e+06		1.92907e+06	2.9542e+06	2.148e+06	2.27184e+06															1.27064e+06
TRUE	Master Protein	Q6ZRK6	ENSG00000186714	hsa:493860; Q6P5Q7; Q6ZMW0; Q6ZRK6; Q86WE7	0.725	0.672695	111.3	88.7	81.73	32.67				4.84886e+06								4.11707e+06				8.03759e+06	4.64136e+06	3.78722e+06	4.58121e+06			2.1943e+07	1.82209e+07					4.64625e+06		1.91732e+06
TRUE	Master Protein	A0A0A0MRZ9	ENSG00000211643	A0A0A0MRZ9	3.068	0.0230779	42.3	157.7	102.93	56.31	980655												2.54713e+06	333733	419440				387656		393867									3.76762e+06			2.19841e+06
TRUE	Master Protein	P80511	ENSG00000163221	hsa:6283; P80511; P83219; Q5SY66; Q7M4R1	12.293	1.52646e-10	12	188	28.55	89.45	722528		1.0055e+06	1.20455e+06		1.13618e+06		1.61267e+06	721160	1.1474e+06																3.66706e+07		4.73869e+07								4.76357e+07			1.04916e+06
TRUE	Master Protein	P04279	ENSG00000124233	hsa:6406; P04279; Q53ZV0; Q53ZV1; Q53ZV2; Q6X4I9; Q6Y809; Q6Y822; Q6Y823; Q86U64; Q96QM3	0.684	0.573402	112.9	87.1	66.33	47.59									382121												236354	861896																624855	129707
TRUE	Master Protein	Q13228	ENSG00000143416	A6NML9; A6PVW9; B2RDR3; B4DKP6; B4E1F3; hsa:8991; Q13228; Q49AQ8; Q96GX7	0.927	0.964718	109.4	90.6	77.43	185.36	4.03312e+06	792302			835418		1.13255e+06	1.64681e+06					959412									954829	3.93981e+06								861777	1.60874e+06			2.59746e+07			794612
TRUE	Master Protein	Q96NZ9	ENSG00000165828	B7ZL57; B7ZL58; E9KL31; hsa:118471; Q5VWY4; Q7Z4X5; Q8IWR3; Q8NCS2; Q96NZ9	0.923	0.961332	98.4	101.6	81.48	18.66	2.45417e+06	1.41028e+06	1.34207e+06			2.03869e+06	7.07737e+06		2.25047e+06	924480		1.64042e+06						1.42268e+06												1.53801e+06	1.89469e+06								1.24879e+06
TRUE	Master Protein	P13929	ENSG00000108515	B4DUI6; B4DUM6; D3DTL2; E7ENK8; hsa:2027; P13929; Q96AE2	1.374	0.856671	84.4	115.6	22.96	7.83		2.40958e+06	1.5378e+06	3.00125e+06			2.05646e+06					1.73853e+06		1.65895e+06					2.1786e+06	2.20854e+06	2.2837e+06	1.45256e+06														3.0132e+06
TRUE	Master Protein	Q13822	ENSG00000136960	A8UHA1; E9PHP7; hsa:5168; Q13822; Q13827; Q14555; Q15117; Q9UCQ8; Q9UCR0; Q9UCR1; Q9UCR2; Q9UCR3; Q9UCR4	1.602	0.64487	69.2	130.8	67.59	33.39		596805				949142	1.63448e+06					396695					347635														1.42136e+06	639828	990513		1.42454e+06		1.44195e+06
TRUE	Master Protein	Q15166	ENSG00000105852	A4D1H8; hsa:5446; O75855; O76060; Q15166; Q6IRU9; Q8IX97; Q9BZH9	1.906	0.356609	66.1	133.9	53	37.3		1.00136e+06		2.20266e+06						899221																				3.31069e+06			1.98821e+06		2.07268e+06		1.67e+06		1.60651e+06
TRUE	Master Protein	P04792	ENSG00000106211	B2R4N8; hsa:3315; P04792; Q6FI47; Q96C20; Q96EI7; Q9UC31; Q9UC34; Q9UC35; Q9UC36	0.971	0.973532	58.8	141.2	160.69	202.49				496014			65735.5			886736	765187		7.49421e+06																974122				1.7261e+06			2.06926e+06	747939
TRUE	Master Protein	A0A075B6S6	ENSG00000239571	A0A075B6S6	0.1	5.03369e-10	181.9	18.1		52.57																									1.621e+07		1.67373e+06		1.83208e+06		1.57221e+06	783447	1.15235e+06	2.1185e+06	3.89245e+06		1.57977e+06		1.61387e+06
TRUE	Master Protein	Q14980	ENSG00000137497	H0YH75; hsa:4926; Q14980; Q14981; Q9BTE9	0.466	0.105919	166.9	33.1	96.14	154.41			715785				4.49895e+06											1.09765e+07								642596	771286									2.50659e+06		4.35058e+06
TRUE	Master Protein	P05062	ENSG00000136872	hsa:229; P05062; Q13741; Q13742; Q5T7D6	1.098	0.987868	105.8	94.2	114.51	118.23							8.85325e+06		746390		1.19004e+06			1.52311e+06			2.17244e+06			1.74667e+06	2.45794e+06	272246	1.22611e+06												9.31066e+06
TRUE	Master Protein	P62491	ENSG00000103769	B2R4B6; B4DT13; hsa:8766; P24410; P62491; Q5TZN9; Q9JLX1	0.901	0.933168	103.1	96.9	27.16	49.32				1.78088e+06		1.08121e+06	1.22327e+06																										1.51844e+06	750218	973947
TRUE	Master Protein	Q14667	ENSG00000007202	A6NCX3; hsa:9703; Q14667; Q3SYN5; Q49A07; Q5H9T4; Q6WG74; Q6ZP51; Q96HH8	1.242	0.964718	88.2	111.8	141.84	91.71									1.13e+06								576043			942898					9.45438e+06						1.17535e+06						1.45783e+06
TRUE	Master Protein	P00451	ENSG00000185010	hsa:2157; P00451; Q14286; Q5HY69	1.151	0.980415	93	107		109.35								436746																						312803	589514	606044	1.10691e+06					329561
TRUE	Master Protein	Q08043	ENSG00000248746	A6NP77; hsa:89; Q08043; Q4KKV2	1.385	0.856671	82.2	117.8	81.36	116.73				1.09699e+06		1.71834e+06	4.53214e+06		575358			1.5605e+06				1.01204e+06														1.45054e+06						1.09464e+07
TRUE	Master Protein	O94854		E9PMC2; O94854; Q6ZSB2	0.882	0.917918	96.1	103.9	61.16	46.64			1.36749e+06			553167							662801	2.56216e+06			1.13386e+06	866141			761533
TRUE	Master Protein	P08311	ENSG00000100448	hsa:1511; P08311; Q6IBJ6; Q9UCA5; Q9UCU6	0.125	2.68885e-08	177.9	22.1		241.52															722658																228522		73157.2		156948		110720	22628.5	62675.8
TRUE	Master Protein	P62987	ENSG00000221983	hsa:7311; P02248; P02249; P02250; P14793; P62987; P62988; Q29120; Q6LBL4; Q6LDU5; Q8WYN8; Q91887; Q91888; Q9BWD6; Q9BX98; Q9UEF2; Q9UEG1; Q9UEK8; Q9UPK7	0.412	0.0478009	141.7	58.3	155.53	72.14	1.47133e+06																					2.93289e+06			6.0188e+07								1.12409e+06		1.51275e+06		966673
TRUE	Master Protein	P07195	ENSG00000111716	hsa:3945; P07195	0.427	0.0608788	140.2	59.8		24.42								2.23761e+06																							920262	996751	766538		1.17752e+06		988429
TRUE	Master Protein	Q9HCE1	ENSG00000155363	hsa:4343; Q5JR03; Q8TEF0; Q9BSY3; Q9BUJ9; Q9HCE1	0.649	0.482216	119.6	80.4	39.54	12.83	1.2417e+06			1.86968e+06		3.14382e+06			2.64375e+06				1.61238e+06	1.49103e+06							1.16674e+06
TRUE	Master Protein	P20930	ENSG00000143631	hsa:2312; P20930; Q01720; Q5T583; Q9UC71	1.518	0.728865	112.4	87.6	137.36	145.75			23153.6						1.59076e+06																					135414						3647.83	2.53858e+06	149525
TRUE	Master Protein	P18621	ENSG00000265681	B2R4H3; B4E3C2; B5ME31; hsa:6139; J3QL51; P18621; Q3KQW2; Q6NZ54; Q7M4M5	0.992	0.980415	100.4	99.6		54.86													830398																		942418						472370	848159	461453
TRUE	Master Protein	Q9P219	ENSG00000015133	hsa:440193; Q69YK1; Q7L1M2; Q86SX7; Q8IYG8; Q9P219	1.54	0.722837	78.7	121.3	43.72	82.66							320388						695476								848373							1.09098e+06	842753				1.05187e+06					3.46586e+06
TRUE	Master Protein	Q5T749	ENSG00000203786	hsa:448834; Q5T749	0.656	0.502844	120.7	79.3	135.07	35.4										513076	295594											4.68197e+06					429071											566391
TRUE	Master Protein	P61313	ENSG00000174748	hsa:6138; P39030; P41051; P61313; Q5U0C0; Q642I1; Q6IPX6; Q8WYP2; Q96C44; Q9H2E5	1.741	0.509276	73	127		101.08						131646																									329835	227746					115857
TRUE	Master Protein	P63104	ENSG00000164924	A8K1N0; B7Z465; hsa:7534; P29213; P29312; P63104; Q32P43; Q5XJ08; Q6GPI2; Q6IN74; Q6NUR9; Q6P3U9; Q86V33	0.809	0.829909	100.9	99.1	27.17	53.93														1.09268e+07				1.20886e+07	1.9577e+07		1.66398e+07																	1.39324e+07
TRUE	Master Protein	Q8TF66	ENSG00000172061	hsa:131578; Q495Q6; Q7RTN7; Q8TF66	0.288	0.00231854	155.2	44.8	34.78	74.38								3.21609e+06												1.94643e+06											691972	326360			1.90368e+06		752114
TRUE	Master Protein	Q9P2K5	ENSG00000104177	A7MCZ9; C9J921; C9K0J4; hsa:50804; Q6NUM5; Q7L388; Q7Z4B7; Q9H922; Q9NUQ1; Q9P2K5	0.619	0.403874	123.5	76.5	24.1	46.71	1.01728e+06								726639	1.19406e+06																					629519	265538
TRUE	Master Protein	Q05639	ENSG00000101210	B5BUF3; E1P5J1; hsa:1917; P54266; Q05639; Q0VGC7	0.498	0.143429	119.9	80.1	113.97							1.51663e+06																4.51935e+06	3.14387e+07	7.641e+07	1.37726e+08
TRUE	Master Protein	P09211	ENSG00000084207	hsa:2950; O00460; P09211; Q15690; Q5TZY3	1.339	0.903229	85.9	114.1	19.38	72.08									1.4268e+06											1.08284e+06											1.68407e+06	1.29736e+06					1.62042e+06
TRUE	Master Protein	P22532	ENSG00000163216	A4QN03; A8K5K2; D3DV33; hsa:6703; P22532; Q5T523; Q96RM3	3.797	0.00363248	41.7	158.3		19.92				351182																											1.33328e+06	1.48739e+06						1.21819e+06
TRUE	Master Protein	Q9HCU9	ENSG00000174744	hsa:25855; Q6IAI2; Q9HCU9	2.574	0.0807276	56	144	41.06	100.67										7.28807e+06					4.00857e+06																3.39088e+07								5.70827e+06
TRUE	Master Protein	P13535	ENSG00000133020	hsa:4626; P13535; Q14910	0.64	0.456231	122	78		34.9																									1.28114e+07											6.37032e+06
TRUE	Master Protein	Q9BYR8	ENSG00000212901; ENSG00000262068	hsa:83896; Q14DM4; Q9BYR8	2.255	0.161858	61.4	138.6		36.94									1.41537e+06																					4.17008e+06
[truncated: 15 more columns]
