# Supplementary material for: A multi‐omics study to monitor senescence‐associated secretory phenotypes of Alzheimer's disease
Source: Ann Clin Transl Neurol. 2024 Apr 11;11(5):1310–24. doi: 10.1002/acn3.52047 (PMC11093245; doi:10.1002/acn3.52047)
Supplement: Supplementary file 3 — Table S2. [file ACN3-11-1310-s001.xlsx]

## Sheet: Sheet1
Supplementary Table 2: Mass spectrometric data of serum metabolomics analyzed by CD 3.1 software
Checked	Name	Formula	Annotation Source: Predicted Compositions	Annotation Source: mzCloud Search	Annotation Source: Metabolika Search	FISh Coverage	Molecular Weight	RT [min]	Area (Max.)	# mzCloud Results	# Metabolika Pathways	Metabolika Pathways	mzCloud Best Match	mzCloud Best Sim. Match	MS2	Area: 20220119_AD_Serum_QC_01.raw (F1)	Area: 20220119_AD_Serum_QC_02.raw (F2)	Area: 20220119_AD_Serum_QC_03.raw (F3)	Area: 20220119_AD_Serum_QC_04.raw (F4)	Area: 20220119_AD_Serum_QC_05.raw (F5)	Area: 20220119_AD_Serum_QC_06.raw (F6)	Area: 20220119_HC_Serum_QC_07.raw (F7)	Area: 20220119_HC_Serum_QC_08.raw (F8)	Area: 20220119_HC_Serum_QC_09.raw (F9)	Area: 20220119_AD_Serum_1.raw (F10)	Area: 20220119_AD_Serum_2.raw (F11)	Area: 20220119_AD_Serum_3.raw (F12)	Area: 20220119_AD_Serum_4.raw (F13)	Area: 20220119_AD_Serum_5.raw (F14)	Area: 20220119_AD_Serum_6.raw (F15)	Area: 20220119_AD_Serum_7.raw (F16)	Area: 20220119_AD_Serum_8.raw (F17)	Area: 20220119_AD_Serum_9.raw (F18)	Area: 20220119_AD_Serum_10.raw (F19)	Area: 20220119_AD_Serum_11.raw (F20)	Area: 20220119_AD_Serum_12.raw (F21)	Area: 20220119_AD_Serum_13.raw (F22)	Area: 20220119_AD_Serum_14.raw (F23)	Area: 20220119_AD_Serum_15.raw (F24)	Area: 20220119_AD_Serum_16.raw (F25)	Area: 20220119_AD_Serum_17.raw (F26)	Area: 20220119_AD_Serum_18.raw (F27)	Area: 20220119_AD_Serum_19.raw (F28)	Area: 20220119_AD_Serum_20.raw (F29)	Area: 20220119_AD_Serum_21.raw (F30)	Area: 20220119_AD_Serum_22.raw (F31)	Area: 20220119_AD_Serum_23.raw (F32)	Area: 20220119_AD_Serum_24.raw (F33)	Area: 20220119_AD_Serum_25.raw (F34)
TRUE	[Similar to: Cytidine 5'-diphosphocholine; ΔMass: -7.2260 Da]	C24 H50 N O7 P	Full match	Invalid mass	No results		495.333	11.183	3.64544e+07	13	0			69.6	ddMS2 for preferred ion	2.46892e+07	2.09792e+07	2.45388e+07	2.46691e+07	2.0299e+07	2.49465e+07	2.40366e+07	2.61929e+07	2.38344e+07	3.20417e+07	1.55485e+07	2.07972e+07	1.6132e+07	1.92284e+07	2.37279e+07	1.46055e+07	2.14876e+07	2.12177e+07	2.44864e+07	2.65053e+07	1.8407e+07	2.63929e+07	1.723e+07	2.48691e+07	2.32645e+07	3.04797e+07	1.70674e+07	1.89477e+07	1.76137e+07	2.02935e+07	2.43032e+07	2.12319e+07	1.58976e+07	1.32797e+07
TRUE	[Similar to: AKB48 N-(4-hydroxypentyl) metabolite; ΔMass: 159.1850 Da]		No results	Invalid mass	No results		222.057	3.062	3.6308e+07	20	0			92.9	ddMS2 for preferred ion	350406						254291	3.6308e+07		110634			202269					123326		565361				144976						256026		408320		1.7764e+06
TRUE	[Similar to: 4-Ethylbenzaldehyde; ΔMass: -21.9493 Da]	C3 H4 N6 S	Full match	Invalid mass	No results		156.023	2.024	3.32774e+07	48	0			87.3	ddMS2 for other ion			3.32774e+07
TRUE	[Similar to: Butyl benzoate; ΔMass: 100.0881 Da]		No results	Invalid mass	No results		78.0113	2.585	3.28162e+07	19	0			86.3	ddMS2 for preferred ion												3.28162e+07
TRUE		C5 H5 N7	Full match	No results	No results		163.061	6.633	2.65587e+07	0	0				ddMS2 for other ion
TRUE	[Similar to: 13,14-Dihydro-15-keto Prostaglandin A2 ; ΔMass: 139.2039 Da]	C7 H5 N3 O2 S	Full match	Invalid mass	No results		195.01	6.072	2.52572e+07	55	0			87.6	ddMS2 for other ion	2.52572e+07
TRUE	[Similar to: AKB48 N-(4-hydroxypentyl) metabolite; ΔMass: 159.1850 Da]		No results	Invalid mass	No results		222.057	9.107	2.42732e+07	4	0			92.2	ddMS2 for preferred ion				345744	452619	418123	597874	1.06512e+06	358485	5.30206e+06	4.58896e+06	2.12728e+06	4.90857e+06	6.11843e+06	4.25234e+06	6.48995e+06	6.35329e+06	6.29927e+06	6.46256e+06	1.4343e+07	1.36734e+07	1.22653e+07	1.51729e+07	1.48792e+07	1.03244e+07	1.30629e+07	1.39667e+07	1.62686e+07	1.6369e+07	1.68219e+07	1.69548e+07	1.92869e+07	1.58651e+07	1.26791e+07
TRUE	N-(3-Amino-4-chlorophenyl)-2-hydroxybenzamide	C13 H11 Cl N2 O2	No results	Invalid mass	No results		240.067	9.109	2.34842e+07	1	0		52.1		ddMS2 for preferred ion
TRUE	[Similar to: 13,14-Dihydro-15-keto Prostaglandin A2 ; ΔMass: 235.6901 Da]		No results	Invalid mass	No results		98.5243	8.084	2.3373e+07	52	0			92.2	ddMS2 for preferred ion																								145727
TRUE	[Similar to: DL-Dipalmitoylphosphatidylcholine; ΔMass: -24.0005 Da]	C43 H76 N5 O4 P	Full match	Invalid mass	No results		757.563	13.059	2.00328e+07	66	0			97.4	ddMS2 for preferred ion			87447.2	5.52728e+06		5.5088e+06	2.50873e+06	373284	9.90971e+06	2.00328e+07	8.96359e+06	3.87008e+06		3.87785e+06	6.03084e+06	224620	5.23882e+06	4.61554e+06	5.42651e+06	2.91445e+06	2.26639e+06	5.05821e+06	4.24236e+06			5.57627e+06	7.26477e+06	6.262e+06	4.50053e+06		4.83895e+06	5.21148e+06	4.57817e+06	3.18031e+06
TRUE		C3 H4 N6 S	Full match	No results	No results		156.023	4.16	1.9832e+07	0	0				ddMS2 for other ion
TRUE	[Similar to: Sparfloxacin; ΔMass: 279.2093 Da]		No results	Invalid mass	No results		112.957	5.468	1.75921e+07	17	0			67.1	ddMS2 for preferred ion	1.75921e+07	1.37044e+07
TRUE	[Similar to: Cytidine 5'-diphosphocholine; ΔMass: -35.2574 Da]	C26 H54 N O7 P	Full match	Invalid mass	No results		523.365	12.411	1.75888e+07	4	0			66.9	ddMS2 for preferred ion	1.00894e+07	1.03426e+07	1.07655e+07	9.38031e+06	9.79873e+06	9.17462e+06	9.90172e+06	1.04914e+07	9.23895e+06	1.0574e+07	6.48795e+06	1.01272e+07	4.2252e+06	8.50648e+06	8.82657e+06	5.51986e+06	7.71017e+06	8.66521e+06	9.19587e+06	8.66415e+06	4.19205e+06	1.05252e+07	6.22996e+06	8.73793e+06	9.55247e+06	1.28202e+07	5.97145e+06	8.03892e+06	7.90205e+06	9.05984e+06	9.24904e+06	8.76964e+06	5.97673e+06	3.43865e+06
TRUE	Palmitoyl sphingomyelin	C39 H79 N2 O6 P	Full match	Full match	No results		702.568	12.283	1.68121e+07	5	0		91.9		ddMS2 for preferred ion	1.81856e+06	1.68121e+07	9.22469e+06		623804	568833	2.36341e+06			1.51986e+06	5.16254e+06	1.26384e+06			1.38913e+06			1.95877e+06		324571	2.35872e+06						1.73843e+06		737875			1.12426e+06	2.01054e+06	1.28682e+06
TRUE	Isoleucine	C6 H13 N O2	Full match	Full match	Full match		131.095	1.118	1.52753e+07	4	6	Superpathway of jasmonoyl-amino acid conjugates biosynthesis;Superpathway of indole-3-acetate conjugate biosynthesis;Superpathway of jasmonoyl-amino acid conjugates biosynthesis;Superpathway of indole-3-acetate conjugate biosynthesis;Superpathway of linamarin and lotaustralin biosynthesis;Superpathway of linamarin and lotaustralin biosynthesis;Superpathway of branched chain amino acid biosynthesi…	84.9		ddMS2 for preferred ion	3.29311e+06	8.62525e+06	8.11502e+06	8.65255e+06	9.0493e+06	9.66037e+06	9.54667e+06	8.879e+06	8.93417e+06	9.21974e+06	8.37455e+06	7.01277e+06	6.0289e+06	7.76574e+06	8.5574e+06	6.44868e+06	7.32359e+06	6.21288e+06	1.01426e+07	8.26216e+06	7.87771e+06	9.94285e+06	7.65435e+06	7.65363e+06	9.2557e+06	1.52753e+07	8.07402e+06	9.42801e+06	7.27702e+06	7.66515e+06	9.48098e+06	9.52564e+06	7.10498e+06	7.0351e+06
TRUE	L-Phenylalanine	C9 H11 N O2	Full match	Full match	Full match		165.079	1.939	1.41902e+07	1	13	Superpathway of jasmonoyl-amino acid conjugates biosynthesis;Superpathway of indole-3-acetate conjugate biosynthesis;Superpathway of jasmonoyl-amino acid conjugates biosynthesis;Superpathway of indole-3-acetate conjugate biosynthesis;Other	91.5		ddMS2 for preferred ion	1.10812e+06	7.447e+06	7.56619e+06	7.81955e+06	7.8945e+06	8.33047e+06	8.11553e+06	7.85689e+06	7.47674e+06	9.1531e+06	7.72831e+06	7.65347e+06	5.41813e+06	6.15966e+06	7.69291e+06	5.71082e+06	6.40724e+06	5.622e+06	9.18467e+06	7.27323e+06	6.04393e+06	9.68515e+06	7.45936e+06	8.78491e+06	1.04398e+07	9.84334e+06	8.47719e+06	6.73326e+06	7.54025e+06	8.21025e+06	8.04811e+06	7.2874e+06	7.58049e+06	7.53602e+06
TRUE	[Similar to: Cytidine 5'-diphosphocholine; ΔMass: -31.2261 Da]	C26 H50 N O7 P	Full match	Invalid mass	No results		519.333	10.795	1.2682e+07	13	0			71.7	ddMS2 for preferred ion	7.90922e+06	8.01614e+06	7.74013e+06	7.77705e+06	8.2973e+06	8.86966e+06	1.02963e+07	9.63483e+06	9.30659e+06	7.28496e+06	5.87389e+06	7.16057e+06	5.11156e+06	9.45258e+06	8.37192e+06	5.46352e+06	6.92934e+06	7.09301e+06	8.67289e+06	9.92613e+06	3.78841e+06	1.17124e+07	5.73944e+06	8.98055e+06	7.85401e+06	8.16782e+06	5.52412e+06	9.58177e+06	5.51863e+06	6.61809e+06	1.0843e+07	6.32883e+06	6.15805e+06	2.33669e+06
TRUE	[Similar to: DL-Dipalmitoylphosphatidylcholine; ΔMass: -48.0005 Da]	C51 H75 N O5	Full match	Invalid mass	No results		781.563	14.07	1.22613e+07	65	0			97.4	ddMS2 for preferred ion			6.22767e+06	6.207e+06	6.00396e+06	678945	244789	269385		2.86863e+06	4.75155e+06	905220	1.47822e+06	221117	1.07218e+07	1.22613e+07	1.18458e+06		5.12148e+06	5.13126e+06	4.90329e+06	3.47694e+06		3.13829e+06	4.21197e+06	280422	1.27122e+06	3.75672e+06	1.06145e+07	506469		2.46478e+06	3.64224e+06	567742
TRUE	[Similar to: DL-Dipalmitoylphosphatidylcholine; ΔMass: -24.0004 Da]	C42 H80 N O8 P	Full match	Invalid mass	No results		757.563	13.262	1.0596e+07	69	0			97.1	ddMS2 for preferred ion			1.0596e+07					1.71988e+06					6.0199e+06											774210	849896					2.30576e+06
TRUE	Ricinine	C8 H8 N2 O2	No match	Invalid mass	No results		142.074	1.01	1.03294e+07	4	0		57.4		ddMS2 for preferred ion	453779	432404	439648	379210	416460	384465	361540	390033	377533				1.03294e+07
TRUE	Erucamide	C22 H43 N O	Full match	Full match	No results		337.335	13.262	9.87049e+06	3	0		93.1		ddMS2 for preferred ion	8.12996e+06	5.03135e+06	5.09775e+06	2.37502e+06	1.12847e+06	729180	1.42283e+06	831209		4.61151e+06	2.61018e+06	1.54854e+06	1.03952e+06	954390	657592		1.24419e+06	515217	769517	4.74058e+06	623174			1.00364e+06	889789	330137	4.50577e+06	578886		4.91238e+06	2.65579e+06	2.85062e+06	9.87049e+06	2.01917e+06
TRUE	Palmitoyl sphingomyelin	C39 H79 N2 O6 P	Full match	Full match	No results		702.568	12.07	9.84852e+06	5	0		91.7		ddMS2 for preferred ion	340614	965799	650138	565856	306135	4.58952e+06		3.51127e+06		3.49757e+06		4.64134e+06	3.46091e+06	4.0019e+06	323849	889054	3.2511e+06	1.67995e+06	3.89187e+06	2.30257e+06	449036	2.16299e+06			1.08386e+06	6.62158e+06			3.32472e+06	3.34598e+06	3.96935e+06	1.72413e+06		5.92866e+06
TRUE	[Similar to: Palmitoyl sphingomyelin; ΔMass: 18.0105 Da]	C41 H72 N4 O4	Full match	Invalid mass	No results		684.557	12.53	9.75199e+06	106	0			75	ddMS2 for other ion		9.75199e+06	1.24487e+06							89085.4		466292					483995	222083								278019					412407
TRUE	[Similar to: Cytidine 5'-diphosphocholine; ΔMass: -33.2417 Da]	C26 H52 N O7 P	Full match	Invalid mass	No results		521.349	11.51	9.02623e+06	13	0			72.1	ddMS2 for preferred ion	5.8838e+06	5.97071e+06	6.02039e+06	5.97512e+06	6.42487e+06	6.39346e+06	6.45528e+06	6.96842e+06	6.76916e+06	9.02623e+06	3.89237e+06	6.66813e+06	4.11115e+06	5.62689e+06	6.06291e+06	4.1123e+06	5.21637e+06	6.15354e+06	5.68699e+06	7.08676e+06	6.20355e+06	5.81642e+06	4.33129e+06	7.16277e+06	6.45789e+06	7.4211e+06	5.09601e+06	4.97189e+06	4.67608e+06	6.18476e+06	6.38132e+06	5.80997e+06	4.91771e+06	4.28961e+06
TRUE	D-(+)-Tryptophan	C11 H12 N2 O2	Full match	Full match	Full match		204.09	4.264	8.78112e+06	3	14	Other	95.5		ddMS2 for preferred ion				5.69971e+06				5.56734e+06		8.60204e+06									6.6941e+06							8.78112e+06	7.16865e+06			6.85849e+06	8.33954e+06	6.78786e+06
TRUE	[Similar to: Palmitoyl sphingomyelin; ΔMass: 18.0105 Da]	C39 H77 N2 O5 P	Full match	Invalid mass	No results		684.557	12.006	8.6005e+06	104	0			74.3	ddMS2 for other ion		853529	1.1248e+06	2.36636e+06	803656	1.3065e+06	933788		1.31379e+06	977368		1.73782e+06	2.57001e+06	8.6005e+06	1.09542e+06	1.68276e+06	652218	1.27335e+06	457209	1.06689e+06	1.43508e+06	3.08064e+06	1.00492e+06	1.99479e+06	1.33519e+06	949489		2.05925e+06	1.396e+06	1.14324e+06	1.26248e+06		1.17567e+06	504408
TRUE	[Similar to: Benzaldehyde 1-[2-(tert-butyl)-5-(trifluoromethyl)pyrazolo[1,5-a]pyrimidin-7-yl]hydrazone; ΔMass: 159.1059 Da]	C4 H6 N6 O4	Full match	Invalid mass	No results		202.046	0.609	8.52008e+06	16	0			98.9	ddMS2 for preferred ion	2.0783e+06	2.59815e+06	2.44409e+06	3.48503e+06	4.08065e+06	3.49623e+06	2.44473e+06	4.49784e+06	2.32856e+06	2.27253e+06	1.76428e+06	2.77316e+06	2.36788e+06	1.98871e+06	1.81865e+06	2.43599e+06	2.3896e+06	1.7224e+06	2.13818e+06	3.76432e+06	3.10025e+06	4.51836e+06	2.99893e+06	3.3178e+06	4.39485e+06	4.94793e+06	3.43811e+06	2.96393e+06	4.31456e+06	3.53381e+06	3.16873e+06	4.00334e+06	3.57571e+06	2.51917e+06
TRUE	[Similar to: (2E,6E)-10,11,15,19,23,27,31,35-Octahydroxy-3,7,11,15,19,23,27,31,35-nonamethyl-2,6-hexatriacontadien-1-yl hexopyranoside; ΔMass: 566.3512 Da]	C27 H44	Full match	Invalid mass	No results		368.344	13.939	8.42331e+06	128	0			75.3	ddMS2 for preferred ion			4.65045e+06	4.07218e+06	5.64198e+06	4.13021e+06	4.35994e+06	6.79237e+06	4.71756e+06	3.43072e+06	5.60389e+06	5.62794e+06	5.49767e+06	5.59267e+06	6.11996e+06	6.4715e+06	6.68155e+06	6.41864e+06	6.03037e+06	4.60768e+06	5.84615e+06	8.42331e+06	4.5144e+06	4.50164e+06	6.46033e+06	6.97052e+06	3.38921e+06	4.20328e+06	4.85877e+06	5.59268e+06	4.59313e+06	5.02288e+06	4.45801e+06	4.3182e+06
TRUE	L-Norleucine	C6 H13 N O2	Full match	Full match	Partial match		131.095	1.174	8.19945e+06	8	6	Superpathway of jasmonoyl-amino acid conjugates biosynthesis;Superpathway of indole-3-acetate conjugate biosynthesis;Superpathway of jasmonoyl-amino acid conjugates biosynthesis;Superpathway of indole-3-acetate conjugate biosynthesis;Superpathway of linamarin and lotaustralin biosynthesis;Superpathway of linamarin and lotaustralin biosynthesis;Superpathway of branched chain amino acid biosynthesi…	87.1		ddMS2 for preferred ion	8.19945e+06
TRUE	[Similar to: 1-[(1S,2S,3S,4R,5R)-4-{[2-(Dimethylamino)ethyl](methyl)amino}-3-hydroxy-6,8-dioxabicyclo[3.2.1]oct-2-yl]-3-(3-methoxyphenyl)urea; ΔMass: 278.0900 Da]	C6 H16 N2	Full match	Invalid mass	No results		116.132	0.502	8.03949e+06	9	0			98.4	ddMS2 for preferred ion	514683	452841	484526	474622	415294	479204	413092	416990	403734
TRUE	[Similar to: DL-Dipalmitoylphosphatidylcholine; ΔMass: 238.2289 Da]	C24 H50 N O7 P	Full match	Invalid mass	No results		495.333	10.973	7.56857e+06	13	0			95.4	ddMS2 for preferred ion	4.8328e+06	4.9702e+06	4.99552e+06	4.64608e+06	4.53459e+06	4.62616e+06	4.78681e+06	5.54822e+06	4.92651e+06	7.33574e+06	2.68204e+06	4.67385e+06	3.19141e+06	3.89761e+06	4.16989e+06	2.66072e+06	3.99913e+06	4.37623e+06	5.08064e+06	5.41402e+06	3.79767e+06	4.8194e+06	3.20161e+06	4.69577e+06	4.79302e+06	6.73279e+06	3.34531e+06	4.2471e+06	3.57609e+06	3.94549e+06	5.85536e+06	4.78952e+06	3.11726e+06	2.24144e+06
TRUE	Betaine	C5 H11 N O2	Full match	Full match	Partial match		117.079	0.645	7.49406e+06	3	8	Superpathway of jasmonoyl-amino acid conjugates biosynthesis;Superpathway of indole-3-acetate conjugate biosynthesis;Superpathway of jasmonoyl-amino acid conjugates biosynthesis;Superpathway of indole-3-acetate conjugate biosynthesis;Superpathway of linamarin and lotaustralin biosynthesis;Superpathway of linamarin and lotaustralin biosynthesis;Superpathway of branched chain amino acid biosynthesi…	91.6		ddMS2 for preferred ion	5.34489e+06	5.65524e+06	5.43359e+06	4.89711e+06	3.95028e+06	5.60966e+06	4.14751e+06	4.99236e+06	5.96919e+06	4.39296e+06	3.99179e+06	4.78723e+06	5.14761e+06	4.41139e+06	4.91106e+06	4.74237e+06	4.33605e+06	3.49979e+06	4.09093e+06	3.5846e+06	3.61964e+06	5.15953e+06	4.57597e+06	2.81991e+06	7.18248e+06	4.9648e+06	3.63095e+06	4.32466e+06	7.21003e+06	5.73881e+06	4.75488e+06	4.33467e+06	3.44464e+06	4.42411e+06
TRUE	DL-Tryptophan	C11 H12 N2 O2	No match	Invalid mass	No results		187.064	4.265	7.47809e+06	3	0		96.6		ddMS2 for preferred ion	5.31086e+06	5.26656e+06	5.16899e+06		5.67213e+06	5.61875e+06	5.65134e+06		5.01108e+06		4.3085e+06	5.09303e+06	3.3915e+06	4.42387e+06	5.44245e+06	4.17008e+06	6.35628e+06	3.4986e+06		5.88206e+06	5.94173e+06	5.31436e+06	4.36957e+06	3.22715e+06	6.1968e+06			4.48843e+06	5.0723e+06				3.34192e+06	5.37567e+06
TRUE	[Similar to: Diclazepam; ΔMass: 118.9924 Da]	C9 H10 Cl N O2	Full match	Invalid mass	No results		199.04	4.238	7.4335e+06	13	0			95	ddMS2 for preferred ion	6.58243e+06	6.47544e+06	6.42769e+06	7.1362e+06	7.07148e+06	6.96036e+06	7.10758e+06	6.81514e+06	6.30911e+06	6.56449e+06	6.6615e+06	6.805e+06	6.97014e+06	6.55204e+06	6.44026e+06	6.84235e+06	6.76684e+06	6.45941e+06	6.54683e+06	6.73508e+06	6.68683e+06	6.73816e+06	6.79584e+06	6.60365e+06	6.96321e+06	6.65009e+06	6.93666e+06	7.23819e+06	6.81882e+06	6.76935e+06	6.93142e+06	7.33841e+06	6.94619e+06	6.72019e+06
TRUE	[Similar to: Cytidine 5'-diphosphocholine; ΔMass: -294.4588 Da]	C38 H75 N10 O5 P	Full match	Invalid mass	No results		782.566	13.94	7.22234e+06	13	0			93.7	ddMS2 for preferred ion				516792		221718														3.57668e+06
TRUE			No results	No results	No results		69.0587	2.927	7.08665e+06	0	0				ddMS2 for preferred ion
TRUE	[Similar to: 1-({(2R,3S,4R,5S)-3,4-Dihydroxy-5-[2-(4-morpholinyl)-2-oxoethyl]tetrahydro-2-furanyl}methyl)-3-(3-fluorophenyl)urea; ΔMass: 298.6406 Da]		No results	Invalid mass	No results		98.5243	6.669	7.07017e+06	54	0			93.3	ddMS2 for preferred ion					1.99223e+06																				4.45551e+06
TRUE	[Similar to: Sulfadiazine; ΔMass: -96.0278 Da]	C16 H14 N2 O7	Full match	Invalid mass	No results		346.08	6.485	7.00616e+06	2	0			69.4	ddMS2 for preferred ion	92401.6	89995.6	95303.9	92945.8	100589	101189	95830.3	98907.8	89064.4				377996										7.00616e+06
TRUE	[Similar to: Palmitoyl sphingomyelin; ΔMass: 159.2344 Da]	C27 H51 N3 O4 P2	Full match	Invalid mass	No results		543.333	10.833	7.00108e+06	13	0			74.3	ddMS2 for preferred ion	2.73839e+06	2.8081e+06	2.40714e+06	2.98794e+06	2.789e+06	3.26568e+06	3.13072e+06	3.25806e+06	3.9186e+06	3.77552e+06	1.18879e+06	3.48308e+06	2.63142e+06	2.11786e+06	2.50977e+06	2.81108e+06	3.52887e+06	4.26605e+06	2.32864e+06	4.34133e+06	2.36863e+06	2.62132e+06	2.08384e+06	4.25467e+06	3.72589e+06	3.92835e+06	2.17334e+06	1.70305e+06	2.41957e+06	3.17093e+06	2.50694e+06	2.80755e+06	1.44309e+06	1.81471e+06
TRUE	[Similar to: DL-Dipalmitoylphosphatidylcholine; ΔMass: -26.0178 Da]		No results	Invalid mass	No results		759.58	14.086	6.90222e+06	26	0			96.7	ddMS2 for preferred ion					339697	5.73692e+06	1.16173e+06	640715				3.35498e+06	6.83107e+06			455649	795949	6.38822e+06	529885		580382		6.39943e+06		339456		5.10359e+06	399623			5.96577e+06	1.41237e+06		4.40034e+06
TRUE	[Similar to: Aminorex; ΔMass: 60.0320 Da]	C8 H6	Full match	Invalid mass	No results		102.047	1.94	6.73755e+06	33	0			99.5	ddMS2 for preferred ion	3.68218e+06	3.71012e+06	3.92663e+06	3.62784e+06	3.56623e+06	4.02872e+06	3.72818e+06	3.72477e+06	3.68725e+06	4.56303e+06	3.87161e+06	3.68286e+06	2.63597e+06	3.04958e+06	3.83777e+06	2.91497e+06	3.24942e+06	2.85218e+06	4.41717e+06	3.30958e+06	2.8623e+06	4.48142e+06	3.52791e+06	4.05287e+06	4.98079e+06	4.57245e+06	4.11737e+06	3.13066e+06	3.6003e+06	3.79112e+06	3.78019e+06	3.43489e+06	3.57402e+06	3.55578e+06
TRUE			No results	No results	No results		73.0535	1.075	6.62281e+06	0	0				ddMS2 for preferred ion	465082	454087	454001	349677	347346	328281	356343	429781	466220	641571	1.0658e+06	1.85011e+06	1.72376e+06	1.09869e+06	389005	425673	778622	1.66665e+06	499427	504941	506723	516417	370096	1.61186e+06	323333	765321	346665	321411	621161	442254	1.78921e+06	471364	501565	1.33658e+06
TRUE	Acetyl-L-carnitine	C9 H17 N O4	Full match	Full match	No results		203.116	0.662	6.28952e+06	1	0		94.1		ddMS2 for preferred ion	1.87348e+06	1.82435e+06	1.94591e+06	1.61341e+06	1.829e+06	1.49602e+06	1.278e+06	1.4414e+06	1.30709e+06	1.58986e+06	1.23625e+06	2.10985e+06	6.28952e+06	893618	2.07525e+06	1.32945e+06	1.06888e+06	2.3639e+06	1.62388e+06	1.12332e+06	1.05065e+06	1.96275e+06	1.44266e+06	1.277e+06	1.24692e+06	1.626e+06	2.21667e+06	1.81446e+06	1.45979e+06	1.15595e+06	1.31643e+06	1.89383e+06	1.52762e+06	911891
TRUE	L-Phenylalanine	C9 H11 N O2	Full match	Full match	Full match		165.079	2.043	6.24573e+06	1	13	Superpathway of jasmonoyl-amino acid conjugates biosynthesis;Superpathway of indole-3-acetate conjugate biosynthesis;Superpathway of jasmonoyl-amino acid conjugates biosynthesis;Superpathway of indole-3-acetate conjugate biosynthesis;Other	93		ddMS2 for preferred ion	6.24573e+06
TRUE	[Similar to: 1-({(2R,3S,4R,5S)-3,4-Dihydroxy-5-[2-(4-morpholinyl)-2-oxoethyl]tetrahydro-2-furanyl}methyl)-3-(3-fluorophenyl)urea; ΔMass: 298.6406 Da]		No results	Invalid mass	No results		98.5243	6.204	6.22179e+06	40	0			92.5	ddMS2 for preferred ion
TRUE	[Similar to: 15(R)-Lipoxin A4; ΔMass: 157.2145 Da]	C7 H5 N3 O2 S	Full match	Invalid mass	No results		195.01	3.956	6.16218e+06	16	0			85.3	ddMS2 for other ion			6.16218e+06										6.14367e+06				2.25829e+06
TRUE	δ-Valerolactam	C5 H9 N O	Full match	Full match	Partial match		99.0689	1.868	5.81344e+06	4	1	Superpathway of linamarin and lotaustralin biosynthesis;Superpathway of linamarin and lotaustralin biosynthesis	84.6		ddMS2 for preferred ion	1.44489e+06	1.45111e+06	1.48558e+06	1.45185e+06	1.20527e+06	1.33225e+06	1.34726e+06	1.37989e+06	1.24985e+06	5.81344e+06		1.26757e+06	322618	735100	2.6815e+06		181978	2.83933e+06	3.6108e+06	592632	3.30408e+06	2.78357e+06	305423	286220	412706	2.86446e+06	1.67226e+06	217074	194299	976301	250753	3.82007e+06	717267	611157
TRUE	5-Nitroindoline	C8 H8 N2 O2	No match	Invalid mass	No results		142.074	0.756	5.71793e+06	1	0		50.6		ddMS2 for preferred ion													5.71793e+06
TRUE	L-Isoleucine	C6 H13 N O2	Full match	Full match	Full match		131.095	1.038	5.7023e+06	4	6	Superpathway of jasmonoyl-amino acid conjugates biosynthesis;Superpathway of indole-3-acetate conjugate biosynthesis;Superpathway of jasmonoyl-amino acid conjugates biosynthesis;Superpathway of indole-3-acetate conjugate biosynthesis;Superpathway of linamarin and lotaustralin biosynthesis;Superpathway of linamarin and lotaustralin biosynthesis;Superpathway of branched chain amino acid biosynthesi…	80.5		ddMS2 for preferred ion		3.44128e+06	3.38558e+06	3.18399e+06	4.01867e+06	3.35881e+06	3.56273e+06	4.14132e+06	3.81219e+06	3.57957e+06	3.46178e+06	3.13187e+06	2.56593e+06	3.08223e+06	3.18488e+06	2.55265e+06	2.86196e+06	2.41175e+06	4.25981e+06	2.82308e+06	3.10341e+06	4.41281e+06	3.44716e+06	2.84093e+06	3.50727e+06	5.08345e+06	4.21002e+06	4.60961e+06	3.03013e+06	3.06012e+06	4.55022e+06	3.70551e+06	2.50559e+06	3.90287e+06
TRUE	Mexiletine	C11 H17 N O	No match	Invalid mass	No results		162.105	6.124	5.45574e+06	4	0		71.5		ddMS2 for preferred ion																														5.45574e+06
TRUE	[Similar to: DL-Dipalmitoylphosphatidylcholine; ΔMass: 33.0098 Da]	C39 H77 N2 O6 P	Full match	Invalid mass	No results		700.552	13.569	5.41825e+06	65	0			98.8	ddMS2 for preferred ion	5.41825e+06	3.21689e+06
TRUE	Palmitoyl sphingomyelin	C39 H79 N2 O6 P	Full match	Full match	No results		702.568	11.831	5.33638e+06	5	0		92.1		ddMS2 for preferred ion										538546					1.89537e+06		379772			1.20056e+06		5.33638e+06
TRUE	[Similar to: DL-Dipalmitoylphosphatidylcholine; ΔMass: -52.0316 Da]	C44 H84 N O8 P	Full match	Invalid mass	No results		785.594	13.359	5.26349e+06	65	0			97.2	ddMS2 for preferred ion				1.96312e+06				958869	1.12171e+06			1.50763e+06	4.08279e+06	1.79474e+06	3.10992e+06			536165	2.71046e+06	1.50371e+06	2.14939e+06	1.81065e+06	2.96365e+06	2.09059e+06	831936	4.09256e+06	2.23022e+06		3.87205e+06	3.60912e+06	3.0511e+06			2.49724e+06
TRUE			No results	No results	No results		69.0587	1.517	5.19123e+06	0	0				ddMS2 for preferred ion
TRUE	[Similar to: DL-Dipalmitoylphosphatidylcholine; ΔMass: 33.0099 Da]	C35 H73 N8 O4 P	Full match	Invalid mass	No results		700.552	13.352	5.11314e+06	39	0			98.6	ddMS2 for preferred ion			2.52901e+06	2.54472e+06	1.79712e+06	1.90603e+06	1.44507e+06	662486	1.88892e+06	2.04993e+06	3.08828e+06	1.9887e+06	3.92908e+06	5.11314e+06	1.52857e+06	3.17317e+06	2.05686e+06	2.54605e+06	5.04899e+06	2.57575e+06	2.49193e+06	692965	2.67703e+06	1.6848e+06	3.18559e+06	1.37934e+06	2.90972e+06	2.66541e+06	2.19354e+06	2.55862e+06	2.49605e+06	1.72844e+06	2.0662e+06	1.83616e+06
TRUE		C7 H5 N6 O P	Full match	No results	No results		220.027	12.718	5.00448e+06	0	0				ddMS2 for other ion			5.00448e+06
TRUE	DL-Stachydrine	C7 H13 N O2	Full match	Full match	No results		143.095	0.642	4.58303e+06	2	0		91.8		ddMS2 for preferred ion	439107	251608	399302	373715	305247	329004	301762	357119	342565	402958		86737.9		1.81775e+06	156887	4.58303e+06	116895	949284	144594			260162	271884	107020	53994.6	129936		102976	123804		820639	1.17767e+06
TRUE	D-Carnitine	C7 H15 N O3	Full match	Full match	No results		161.105	0.595	4.5814e+06	3	0		97.7		ddMS2 for preferred ion	2.60891e+06	2.36143e+06	2.84788e+06	2.30241e+06	2.89387e+06	2.30678e+06	2.39905e+06	1.86707e+06	2.3022e+06	2.15911e+06	2.52942e+06	3.22286e+06	4.23641e+06	1.87023e+06	3.19602e+06	3.39544e+06	2.71657e+06	1.75348e+06	3.23821e+06	2.39495e+06	2.55771e+06	2.33279e+06	2.30336e+06	1.71696e+06	3.34473e+06	3.82188e+06	3.03321e+06	2.89086e+06	2.31423e+06	2.65624e+06	2.8097e+06	3.35245e+06	2.99715e+06	3.41331e+06
TRUE			No results	No results	No results		85.0898	0.662	4.40239e+06	0	0				ddMS2 for preferred ion	773695	778489	1.12938e+06	874536	2.02382e+06	770251	651409	1.42247e+06	703257	562239	871350	437043	1.40298e+06	1.75326e+06	709856	571233	1.46677e+06	772403	528688	761140	895573	661861	720890	663305	530096	950200	806198	827268	531497	591276	776537	773576	726318	614362
TRUE		C2 H7 O3 P	Full match	No results	No results		110.013	12.447	4.35103e+06	0	0				ddMS2 for preferred ion									4.05199e+06
TRUE	[Similar to: AKB48 N-(4-hydroxypentyl) metabolite; ΔMass: 159.1850 Da]		No results	Invalid mass	No results		222.057	3.419	4.27816e+06	20	0			92.7	ddMS2 for preferred ion	147656	326064	164114				544791			158104	129628	184041						54635.6		371111				308706	3.93159e+06	326509							863964
TRUE		C4 H11 N3 O P2	Full match	No results	No results		179.038	9.974	4.22441e+06	0	0				ddMS2 for other ion										218203	39634				97745.6		178686	273948		74440				2.19543e+06		82775.5	56438.3
TRUE	Palmitoyl sphingomyelin	C39 H79 N2 O6 P	Full match	Full match	No results		702.568	12.804	4.09222e+06	5	0		91.5		ddMS2 for preferred ion	4.09222e+06	2.10808e+06
TRUE	[Similar to: Sparfloxacin; ΔMass: 279.2093 Da]		No results	Invalid mass	No results		112.957	3.799	4.08982e+06	6	0			63.2	ddMS2 for preferred ion			4.08982e+06							3.83811e+06
TRUE	[Similar to: Cytidine 5'-diphosphocholine; ΔMass: -271.4705 Da]	C42 H82 N O8 P	Full match	Invalid mass	No results		759.578	13.277	4.0739e+06	13	0			94.2	ddMS2 for preferred ion				2.30235e+06	3.10191e+06		1.3956e+06	414911			1.24343e+06	608797	1.7957e+06	1.22459e+06	3.20088e+06	2.49381e+06	1.88327e+06	1.89656e+06	2.68015e+06	2.91974e+06	902082	2.16708e+06	349560	2.11923e+06	1.88609e+06					2.34277e+06	4.0739e+06			894916
TRUE	[Similar to: DL-Dipalmitoylphosphatidylcholine; ΔMass: -72.0003 Da]	C47 H76 N5 O4 P	Full match	Invalid mass	No results		805.562	13.903	4.07382e+06	66	0			96.7	ddMS2 for preferred ion		4.07382e+06								379780
TRUE	[Similar to: (4E)-1,7-Bis(4-hydroxyphenyl)-4-hepten-3-one; ΔMass: 197.6169 Da]		No results	Invalid mass	No results		98.5243	7.165	4.0712e+06	58	0			92.7	ddMS2 for preferred ion										4.0712e+06																					79030.9
TRUE		C5 H5 N7	Full match	No results	No results		163.061	0.49	4.02575e+06	0	0				ddMS2 for other ion	2.43629e+06	2.71856e+06	2.80302e+06	2.68639e+06	2.95463e+06	2.75398e+06	2.54799e+06	2.69781e+06	2.61302e+06	2.68626e+06	2.14516e+06	2.48926e+06	3.23703e+06	2.29529e+06	4.02575e+06	1.68039e+06	2.20212e+06	1.86538e+06	2.70104e+06	3.71936e+06	2.99238e+06	3.48585e+06	2.75918e+06	3.73743e+06	2.69401e+06	2.77206e+06	3.62222e+06	2.43493e+06	3.27534e+06	3.43635e+06	2.87276e+06	2.0581e+06	3.94009e+06	3.42636e+06
TRUE	[Similar to: DL-Dipalmitoylphosphatidylcholine; ΔMass: -50.0147 Da]	C40 H78 N7 O6 P	Full match	Invalid mass	No results		783.577	13.58	3.94585e+06	52	0			96.8	ddMS2 for preferred ion								1.85197e+06			557701				1.24298e+06							3.94585e+06				721144		1.83285e+06				949451		2.83336e+06
TRUE	[Similar to: Prostaglandin A2; ΔMass: 235.6901 Da]		No results	Invalid mass	No results		98.5243	8.283	3.89303e+06	57	0			91.7	ddMS2 for preferred ion					3.89303e+06			2.09103e+06
TRUE		C4 H11 N3 O P2	Full match	No results	No results		179.038	8.662	3.8827e+06	0	0				ddMS2 for other ion											315066													3.8827e+06
TRUE	[Similar to: Palmitoyl sphingomyelin; ΔMass: 18.0105 Da]	C39 H77 N2 O5 P	Full match	Invalid mass	No results		684.557	12.249	3.87464e+06	62	0			73.5	ddMS2 for other ion	1.42147e+06	85622.8						3.87464e+06			2.3061e+06	571988			535233			392871	409349							891192	2.20344e+06					1.903e+06
TRUE			No results	No results	No results		85.0898	1.049	3.86819e+06	0	0				ddMS2 for preferred ion	1.13288e+06	1.18405e+06	2.86024e+06	1.10967e+06	1.19292e+06	926797	1.22012e+06	3.62545e+06		1.06102e+06	1.16754e+06	953477		706327	1.13443e+06	789145	946031	2.85792e+06		947266	1.00899e+06	3.41848e+06	2.13275e+06	929156	1.02068e+06	1.60454e+06	889384	1.2219e+06		941299	1.3453e+06	1.22118e+06	869112	976095
TRUE	[Similar to: 1-({(2R,3S,4R,5S)-3,4-Dihydroxy-5-[2-(4-morpholinyl)-2-oxoethyl]tetrahydro-2-furanyl}methyl)-3-(3-fluorophenyl)urea; ΔMass: 298.6406 Da]		No results	Invalid mass	No results		98.5243	2.654	3.82595e+06	37	0			91.2	ddMS2 for preferred ion										2.65372e+06
TRUE	Creatinine	C4 H7 N3 O	Full match	Full match	No results		113.059	0.61	3.8076e+06	1	0		87.1		ddMS2 for preferred ion	546240	702357	603160	632397	569223	617424	519517	619006	627065	718116	841018	1.11117e+06	404717	768399		367948		834794	586660	633800		1.10252e+06	536619	3.8076e+06		501531	452606		560612	483786	585188			216380
TRUE	[Similar to: DL-Dipalmitoylphosphatidylcholine; ΔMass: -72.0002 Da]	C46 H80 N O8 P	Full match	Invalid mass	No results		805.562	12.98	3.77525e+06	66	0			96.9	ddMS2 for preferred ion			3.77525e+06
TRUE			No results	No results	No results		157.954	9.998	3.74097e+06	0	0				ddMS2 for preferred ion				3.65697e+06		3.60932e+06																	3.59527e+06			3.20693e+06		3.74097e+06
TRUE			No results	No results	No results		85.0898	1.112	3.73647e+06	0	0				ddMS2 for preferred ion		2.04602e+06		2.04273e+06	2.09175e+06	2.35492e+06	2.10693e+06		2.68033e+06	2.68657e+06	1.92912e+06	1.68353e+06	2.09848e+06	2.29326e+06	1.93013e+06	1.48893e+06	1.86016e+06		2.86314e+06	1.89001e+06	1.77894e+06			1.82419e+06	2.32375e+06	2.94484e+06	2.47242e+06	2.61918e+06	2.31824e+06	2.14768e+06	2.43896e+06	2.06849e+06	1.58793e+06	1.79669e+06
TRUE	[Similar to: (4E)-1,7-Bis(4-hydroxyphenyl)-4-hepten-3-one; ΔMass: 198.6360 Da]		No results	Invalid mass	No results		97.5052	3.751	3.70706e+06	21	0			89	ddMS2 for preferred ion																							3.70706e+06
TRUE	[Similar to: DL-Dipalmitoylphosphatidylcholine; ΔMass: -26.0159 Da]		No results	Invalid mass	No results		759.578	13.789	3.63535e+06	13	0			95.9	ddMS2 for preferred ion							358825		2.78602e+06			3.63535e+06	1.20145e+06	940802					956098							1.61084e+06							1.63391e+06	527323
TRUE	N-Phenylacetylglutamine	C13 H16 N2 O4	Full match	Full match	Partial match		264.111	5.202	3.40788e+06	2	1	Other	94		ddMS2 for preferred ion	346548	377274	369267	364296	355804	365409	361493	350524	345722	1.01281e+06	565101	704144	296919	450283	370679	273213	256440	558516	605678	1.17643e+06	125125	3.28695e+06	293731	3.40788e+06	412957	373054	252608	280978	310111	390238	383273	123995	384111	629554
TRUE	[Similar to: (4E)-1,7-Bis(4-hydroxyphenyl)-4-hepten-3-one; ΔMass: 197.6169 Da]		No results	Invalid mass	No results		98.5243	10.068	3.38248e+06	67	0			90.4	ddMS2 for preferred ion										2.20963e+06															182967
TRUE		C4 H4 O7 P2	Invalid mass	No results	No results		225.944	0.556	3.37515e+06	0	0				ddMS2 for preferred ion	2.91613e+06	3.11103e+06	3.1423e+06	2.84065e+06	3.32677e+06	3.31053e+06	2.90584e+06	3.18291e+06	2.73164e+06	2.79081e+06	3.21971e+06	3.15714e+06	3.25806e+06	3.37515e+06	3.07955e+06	3.27533e+06	3.02971e+06	2.92473e+06	2.71336e+06	3.07579e+06	3.12846e+06	3.20043e+06	3.26017e+06	3.08064e+06	3.0231e+06	3.05785e+06	3.13613e+06	3.02687e+06	3.29703e+06	2.8318e+06	2.92412e+06	2.98748e+06	3.13067e+06	3.06966e+06
TRUE	[Similar to: DL-Dipalmitoylphosphatidylcholine; ΔMass: 210.1974 Da]	C26 H54 N O7 P	Full match	Invalid mass	No results		523.365	12.179	3.36606e+06	13	0			94.7	ddMS2 for preferred ion	1.87223e+06	1.873e+06	1.88662e+06	1.81677e+06	1.58965e+06	1.72947e+06	1.61139e+06	1.67048e+06	1.68317e+06	1.9457e+06	1.10276e+06	1.76374e+06	590587	1.36916e+06	1.747e+06	812045	1.28797e+06	1.39633e+06	1.57705e+06	1.44197e+06	671336	1.68806e+06	1.17978e+06	1.3626e+06	1.77571e+06	2.46342e+06	948113	1.30774e+06	1.27766e+06	1.55296e+06	1.86146e+06	1.32606e+06	965853	556707
TRUE	[Similar to: (4E)-1,7-Bis(4-hydroxyphenyl)-4-hepten-3-one; ΔMass: 101.1308 Da]	C7 H5 N3 O2 S	Full match	Invalid mass	No results		195.01	6.463	3.28695e+06	32	0			89	ddMS2 for other ion		156817	3.28695e+06
TRUE	[Similar to: Prostaglandin A2; ΔMass: 235.6901 Da]		No results	Invalid mass	No results		98.5243	9.421	3.25768e+06	39	0			92.7	ddMS2 for preferred ion										1.491e+06															3.25768e+06
TRUE	Choline	C5 H13 N O	Full match	Full match	No results		103.1	0.59	3.24829e+06	1	0		87.1		ddMS2 for preferred ion	1.80816e+06	1.77643e+06	2.03181e+06	1.74297e+06	1.71784e+06	2.23048e+06	2.21322e+06	1.55599e+06	1.70424e+06	2.14414e+06	1.67798e+06	1.73426e+06	1.39744e+06	1.70609e+06	2.22088e+06	1.55756e+06	1.64285e+06	3.24829e+06	2.47481e+06	1.5943e+06	1.01725e+06	2.14182e+06	2.18457e+06	2.20264e+06	2.45556e+06	2.11563e+06	1.78484e+06	1.7683e+06	1.67012e+06	1.8722e+06	1.58654e+06	1.22507e+06	1.41677e+06	1.6388e+06
TRUE	[Similar to: Prostaglandin A2; ΔMass: 235.6901 Da]		No results	Invalid mass	No results		98.5243	8.556	3.16186e+06	76	0			93.3	ddMS2 for preferred ion										1.84947e+06								315880
TRUE	[Similar to: AKB48 N-(4-hydroxypentyl) metabolite; ΔMass: 159.1850 Da]		No results	Invalid mass	No results		222.057	3.625	3.15592e+06	20	0			92.9	ddMS2 for preferred ion	257710	206979	211728	275955	228148				105205		229282	176262	237987				342510			287652		370610		81042.9								2.58474e+06	765110	1.30236e+06
TRUE	[Similar to: Prostaglandin A2; ΔMass: 235.6901 Da]		No results	Invalid mass	No results		98.5243	2.817	3.14425e+06	49	0			91.4	ddMS2 for preferred ion																									3.14425e+06
TRUE	[Similar to: (4E)-1,7-Bis(4-hydroxyphenyl)-4-hepten-3-one; ΔMass: 101.1308 Da]	C7 H5 N3 O2 S	Full match	Invalid mass	No results		195.01	7.818	3.10915e+06	33	0			90	ddMS2 for other ion			3.10915e+06
TRUE	[Similar to: 1-({(2R,3S,4R,5S)-3,4-Dihydroxy-5-[2-(4-morpholinyl)-2-oxoethyl]tetrahydro-2-furanyl}methyl)-3-(3-fluorophenyl)urea; ΔMass: 298.6406 Da]		No results	Invalid mass	No results		98.5243	8.871	3.06469e+06	46	0			91.9	ddMS2 for preferred ion										171865																3.06469e+06
TRUE	[Similar to: Prostaglandin A2; ΔMass: 235.6901 Da]		No results	Invalid mass	No results		98.5243	9.699	3.04884e+06	43	0			92.2	ddMS2 for preferred ion					2.85206e+06
TRUE	[Similar to: (4E)-1,7-Bis(4-hydroxyphenyl)-4-hepten-3-one; ΔMass: 197.6169 Da]		No results	Invalid mass	No results		98.5243	10.323	3.04334e+06	62	0			90.7	ddMS2 for preferred ion																										2.12787e+06
TRUE	[Similar to: AKB48 N-(4-hydroxypentyl) metabolite; ΔMass: 159.1850 Da]		No results	Invalid mass	No results		222.057	2.649	3.02808e+06	8	0			92.5	ddMS2 for preferred ion	405938				163007										96917.4					279900			163734	77588.5		79211.5						638737
TRUE	[Similar to: AKB48 N-(4-hydroxypentyl) metabolite; ΔMass: 159.1850 Da]	C8 H16 O3 P2	Full match	Invalid mass	No results		222.057	10.139	3.01685e+06	20	0			92.5	ddMS2 for preferred ion								3.01685e+06
TRUE	[Similar to: AKB48 N-(4-hydroxypentyl) metabolite; ΔMass: 159.1850 Da]		No results	Invalid mass	No results		222.057	7.228	2.96431e+06	20	0			92.8	ddMS2 for preferred ion								2.96431e+06												229440
TRUE	[Similar to: N1-(4-Fluorophenyl)-2-[3-(3,4,5-trimethoxyphenyl)propanoyl]hydrazine-1-carbothioamide; ΔMass: 167.0316 Da]	C12 H16 O5	Full match	Invalid mass	No results		240.1	8.468	2.94723e+06	15	0			97.6	ddMS2 for preferred ion				505621	503037																	806245		880650				632075				977688
TRUE	[Similar to: DL-Dipalmitoylphosphatidylcholine; ΔMass: -24.0005 Da]	C43 H76 N5 O4 P	Full match	Invalid mass	No results		757.563	13.721	2.89079e+06	67	0			96.9	ddMS2 for preferred ion							387452							537863						312260				1.3665e+06	690588	529156
TRUE			No results	No results	No results		79.9412	0.6	2.88348e+06	0	0				ddMS2 for preferred ion	1.85016e+06	1.94284e+06	2.15578e+06	1.84153e+06	1.89013e+06	2.50833e+06	2.02135e+06	1.91189e+06	1.98664e+06	1.96412e+06	1.9552e+06	1.80537e+06	1.89011e+06	2.88348e+06	1.89036e+06	1.76621e+06	2.12946e+06	2.15406e+06	1.91595e+06	1.91125e+06	1.8835e+06	1.87479e+06	2.05213e+06	1.68489e+06	1.9182e+06	1.78973e+06	2.16629e+06	2.20471e+06	1.98103e+06	2.10878e+06	1.81935e+06	1.84099e+06	1.96289e+06	2.20257e+06
TRUE	L-Tyrosine	C9 H11 N O3	No match	Invalid mass	No match		164.048	1.011	2.85729e+06	2	6	Other	97.7		ddMS2 for preferred ion	1.88882e+06	1.86772e+06	1.59232e+06		1.89582e+06		1.91934e+06	2.0693e+06	1.74982e+06	2.11798e+06	1.58891e+06	1.71168e+06	1.04878e+06	1.40908e+06	1.32146e+06	1.87914e+06	1.91549e+06	1.16962e+06	1.94805e+06	1.55911e+06	2.40729e+06	2.21546e+06	2.01277e+06		2.23995e+06	2.22372e+06	2.19647e+06	1.55995e+06			2.52401e+06	1.57771e+06	1.59071e+06	2.508e+06
TRUE	[Similar to: DL-Dipalmitoylphosphatidylcholine; ΔMass: 4.9786 Da]	C41 H81 N2 O6 P	Full match	Invalid mass	No results		728.584	13.785	2.83981e+06	65	0			99.3	ddMS2 for preferred ion		2.83981e+06
TRUE	[Similar to: Palmitoyl sphingomyelin; ΔMass: 18.0104 Da]	C41 H72 N4 O4	Full match	Invalid mass	No results		684.557	12.8	2.80644e+06	104	0			74.1	ddMS2 for other ion	2.80644e+06									670593		208697													781528	176983
TRUE	[Similar to: 1-({(2R,3S,4R,5S)-3,4-Dihydroxy-5-[2-(4-morpholinyl)-2-oxoethyl]tetrahydro-2-furanyl}methyl)-3-(3-fluorophenyl)urea; ΔMass: 298.6406 Da]		No results	Invalid mass	No results		98.5243	4.987	2.78443e+06	60	0			92	ddMS2 for preferred ion										2.78443e+06															431350
TRUE	Uric acid	C5 H4 N4 O3	Full match	Full match	Full match		168.028	0.929	2.75048e+06	1	7	Other	92.1		ddMS2 for preferred ion	1.40134e+06	1.56106e+06	1.41298e+06	1.54221e+06	1.65334e+06	1.91547e+06	1.78783e+06	1.83278e+06	1.53993e+06	1.73109e+06	1.18613e+06	1.95076e+06	1.32191e+06	1.43856e+06	2.06233e+06	1.46532e+06	1.26076e+06	1.33864e+06	1.71486e+06	1.7755e+06	996421	2.10667e+06	1.29839e+06	1.53514e+06	1.49945e+06	1.16885e+06	1.33188e+06	1.37863e+06	1.37399e+06	1.43798e+06	1.34316e+06	1.05383e+06	1.84921e+06	1.33187e+06
TRUE	[Similar to: Taurochenodeoxycholic acid; ΔMass: 49.9823 Da]	C26 H43 N O5	Full match	Invalid mass	No results		449.314	9.304	2.73345e+06	2	0			67.9	ddMS2 for preferred ion	252932	266393	257654	272130	267883	183859	195029	206652	171673	71740.4		258164	129765		142210			111615	321751		1.66197e+06	165420	650549	132352	383305	2.73345e+06	604583	291561		86509.9			80986.4	192429
TRUE	[Similar to: DL-Dipalmitoylphosphatidylcholine; ΔMass: -48.0005 Da]	C44 H80 N O8 P	Full match	Invalid mass	No results		781.563	14.348	2.73066e+06	39	0			96.3	ddMS2 for preferred ion			1.3219e+06				1.00711e+06	1.82006e+06	489332	1.30274e+06	1.02875e+06	1.18484e+06		1.36354e+06	829106		721196					798980			2.27268e+06	1.44673e+06	910167			1.82347e+06			1.59163e+06	1.01598e+06
TRUE	Methyl indole-3-acetate	C11 H11 N O2	Full match	Full match	Partial match		189.079	7.67	2.70511e+06	2	1	Other	82.8		ddMS2 for preferred ion	103947	104659	99451	118295	124624	119809	120152	122442	102702			142807				147151				79384.8		2.70511e+06	362423	107760					95861.7				73917.1
TRUE	Proline	C5 H9 N O2	Full match	Full match	Full match		115.064	0.629	2.69959e+06	2	4	Arginine, ornithine and proline interconversion;Arginine, ornithine and proline interconversion;Other	84.5		ddMS2 for preferred ion	1.59722e+06	1.30703e+06	1.36076e+06	1.28734e+06	1.12658e+06	1.31308e+06	914440	1.87127e+06	1.84316e+06	1.38943e+06	1.09952e+06	1.18329e+06	1.13276e+06	1.93566e+06	999632	1.29486e+06	1.45938e+06	1.78911e+06	1.52356e+06	2.39614e+06	2.19597e+06	2.04431e+06	1.23633e+06		2.39857e+06	2.27613e+06	1.65956e+06	2.69959e+06	1.49587e+06	1.16764e+06	2.61985e+06	920755	1.47424e+06	1.06121e+06
TRUE	[Similar to: DL-Dipalmitoylphosphatidylcholine; ΔMass: -74.0147 Da]	C40 H83 N5 O7 P2	Full match	Invalid mass	No results		807.577	13.826	2.67515e+06	65	0			91.2	ddMS2 for preferred ion					1.25805e+06					1.06876e+06			194664																				477274
TRUE		C34 H80 N8 O6 P2	Full match	No results	No results		758.566	13.31	2.66023e+06	0	0				No MS2			2.66023e+06					1.74452e+06
TRUE	[Similar to: Cytidine 5'-diphosphocholine; ΔMass: -31.2261 Da]	C26 H50 N O7 P	Full match	Invalid mass	No results		519.333	10.623	2.66006e+06	13	0			96.2	ddMS2 for preferred ion	1.58652e+06	1.61894e+06	1.63087e+06	1.63051e+06	1.70372e+06	1.87858e+06	1.92167e+06	1.92782e+06	1.77956e+06	1.4143e+06	1.19324e+06	1.60853e+06	1.18325e+06	2.11196e+06	1.97295e+06	1.08576e+06	1.55283e+06	1.52726e+06	1.76851e+06	2.07117e+06	689477	2.62151e+06	1.16657e+06	1.8975e+06	1.57674e+06	1.75189e+06	1.10968e+06	2.02077e+06	1.21131e+06	1.28899e+06	1.99561e+06	1.27502e+06	1.2423e+06	371463
TRUE			No results	No results	No results		89.97	0.557	2.63138e+06	0	0				ddMS2 for preferred ion	2.26939e+06	2.26744e+06	2.24186e+06	2.2475e+06	2.42021e+06	2.55291e+06	2.31132e+06	2.44229e+06	2.08213e+06	2.16152e+06	2.25232e+06	2.22653e+06	2.33452e+06	2.35893e+06	2.28835e+06	2.26735e+06	2.09742e+06	2.1289e+06	2.03266e+06	2.29264e+06	2.41317e+06	2.38587e+06	2.45802e+06	2.26926e+06	2.23507e+06	2.3831e+06	2.18487e+06	2.31331e+06	2.42681e+06	2.26705e+06	2.28934e+06	2.10524e+06	2.25732e+06	2.33713e+06
TRUE	[Similar to: A-836339; ΔMass: 210.0822 Da]	C6 H12 O	Full match	Invalid mass	Partial match		100.089	9.815	2.58049e+06	11	2	Superpathway of lipoxygenase;Superpathway of lipoxygenase;Superpathway of steroid hormone biosynthesis;Superpathway of steroid hormone biosynthesis		84.3	ddMS2 for preferred ion																				2.58049e+06
TRUE	[Similar to: DL-Dipalmitoylphosphatidylcholine; ΔMass: -52.0316 Da]	C39 H81 N9 O3 P2	Full match	Invalid mass	No results		785.594	13.809	2.53514e+06	39	0			97	ddMS2 for preferred ion					1.24941e+06	1.46006e+06	1.93824e+06	243524	2.22629e+06			1.61609e+06		1.13711e+06		138281	2.53514e+06	699570	991849														2.12796e+06
TRUE		C4 H11 N3 O P2	Full match	No results	No results		179.038	10.761	2.50529e+06	0	0				ddMS2 for other ion												63588.5					54552							2.50529e+06	65251.8			106227
TRUE	[Similar to: Cytidine 5'-diphosphocholine; ΔMass: -5.2099 Da]	C25 H44 N5 O3 P	Full match	Invalid mass	No results		493.317	10.413	2.48558e+06	13	0			69.1	ddMS2 for preferred ion	800881	863496	842002	877565	851500	967718	834731	788975	771440	2.48558e+06	414039	1.30592e+06	231137	670647	924459	555450	603566	881759	808667	1.45576e+06	2.39419e+06	590284	974297	1.0556e+06	748937	1.3184e+06	874009	536344	955843	1.34774e+06	1.3319e+06	912463	1.12614e+06	992156
TRUE	[Similar to: (2E,6E)-10,11,15,19,23,27,31,35-Octahydroxy-3,7,11,15,19,23,27,31,35-nonamethyl-2,6-hexatriacontadien-1-yl hexopyranoside; ΔMass: 566.3512 Da]	C27 H44	Full match	Invalid mass	No results		368.344	13.598	2.48511e+06	137	0			76.4	ddMS2 for preferred ion			928115	1.15516e+06	949388	655413	879626	2.48511e+06	1.00626e+06	748990	576417	867580		310599	780244	1.74842e+06	1.22344e+06		1.4985e+06		357935			522485										587803
TRUE	[Similar to: Cytidine 5'-diphosphocholine; ΔMass: -294.4586 Da]	C38 H75 N10 O5 P	Full match	Invalid mass	No results		782.566	14.141	2.44807e+06	13	0			85.8	ddMS2 for preferred ion										90614.6					21795.9		514192							1.09684e+06
TRUE		C7 H5 N6 O P	Full match	No results	No results		220.027	12.965	2.44042e+06	0	0				ddMS2 for other ion																			2.44042e+06
TRUE	[Similar to: A-836339; ΔMass: 210.0822 Da]		No results	Invalid mass	Unused		100.089	6.455	2.4176e+06	38	2	Superpathway of lipoxygenase;Superpathway of steroid hormone biosynthesis		87.7	ddMS2 for preferred ion					211175																	2.4176e+06
TRUE	[Similar to: DL-Dipalmitoylphosphatidylcholine; ΔMass: -50.0159 Da]	C44 H82 N O8 P	Full match	Invalid mass	No results		783.578	13.839	2.41743e+06	65	0			97.1	ddMS2 for preferred ion									571831	399021																					2.41743e+06
TRUE	4-Methoxysalicylic acid	C8 H8 O4	Full match	Full match	Partial match		168.042	7.337	2.40648e+06	4	4	Other	57.6		ddMS2 for preferred ion	310043	308229	346216	423127	404810	421309	411336	423965	330682			2.40648e+06		724848	198263	910520	573451	1.18864e+06		1.04859e+06		796906	542530	1.31003e+06	303449	170720	107209		237843	219206	365320	184741	87726.4
TRUE	[Similar to: DL-Dipalmitoylphosphatidylcholine; ΔMass: 4.9785 Da]	C41 H81 N2 O6 P	Full match	Invalid mass	No results		728.584	13.281	2.37655e+06	65	0			99.5	ddMS2 for preferred ion														716468	2.37655e+06				807613
TRUE	L-Tyrosine	C9 H11 N O3	Full match	Full match	Full match		181.074	1.01	2.3732e+06	2	11	Other	96.6		ddMS2 for preferred ion			230338	1.8456e+06		1.90224e+06																268842		1.49583e+06					1.85146e+06	1.94639e+06		195350
TRUE			No results	No results	No results		157.954	9.735	2.36259e+06	0	0				ddMS2 for preferred ion
TRUE		C4 H11 N3 O P2	Full match	No results	No results		179.038	10.473	2.3539e+06	0	0				ddMS2 for other ion					94197																							236510
TRUE	[Similar to: DL-Dipalmitoylphosphatidylcholine; ΔMass: 59.0254 Da]	C37 H75 N2 O6 P	Full match	Invalid mass	No results		674.537	12.662	2.34186e+06	65	0			99.5	ddMS2 for preferred ion		641617	826732	889834			590889	664181	795364	759806	2.34186e+06		1.18957e+06	948554		811215	654814	688296	1.36586e+06	789726	676135	440507			1.6635e+06		698412	837279		795199		756805	1.18836e+06	683338
TRUE	[Similar to: Arachidonic acid ethyl ester; ΔMass: -37.0762 Da]	C20 H43 N5 O	Full match	Invalid mass	No results		369.348	13.875	2.32659e+06	2	0			61.8	ddMS2 for preferred ion				1.41292e+06				2.32659e+06		1.87237e+06				206601			2.14327e+06															1.75476e+06
TRUE	[Similar to: Palmitoyl sphingomyelin; ΔMass: 20.0262 Da]	C35 H71 N8 O3 P	Full match	Invalid mass	No results		682.541	13.355	2.29827e+06	41	0			72	ddMS2 for other ion		1.35787e+06	998284	959016	654772	807896	593543		702787	1.00238e+06	1.33729e+06	834603	1.65678e+06	2.29827e+06	732542	1.40884e+06	766422	1.08397e+06	1.8984e+06	914643	924547	346152	1.05289e+06	666936	869124	537574	1.03444e+06	1.0094e+06	961495	1.06647e+06	981659	609140	818292	702883
TRUE	Decanoylcarnitine	C17 H33 N O4	Full match	Full match	No results		315.241	8.329	2.27604e+06	1	0		86.6		ddMS2 for preferred ion	278424	267964	261357	250156	253098	250311	252248	235402	234990	126663	94445.1	962258	413260	78501.9	218406	96575.1	97610.5	190712	97972.8	130055		89987.3	165828	114318	113619	210283	273163	74557.4	135499	75598.4	83601.2	120835	115766
TRUE	[Similar to: DL-Dipalmitoylphosphatidylcholine; ΔMass: -50.0110 Da]	C39 H82 N3 O10 P	Full match	Invalid mass	No results		783.573	13.998	2.2558e+06	13	0			96.7	ddMS2 for preferred ion			1.20277e+06										229560		2.2558e+06	2.06777e+06			923460										864763			497571
TRUE			No results	No results	No results		758.566	13.072	2.23403e+06	0	0				No MS2				1.84663e+06	2.05546e+06		1.88483e+06		2.17574e+06		1.06448e+06													1.3544e+06
TRUE	Betaine	C5 H11 N O2	Full match	Full match	Partial match		117.079	9.968	2.19656e+06	17	8	Superpathway of jasmonoyl-amino acid conjugates biosynthesis;Superpathway of indole-3-acetate conjugate biosynthesis;Superpathway of jasmonoyl-amino acid conjugates biosynthesis;Superpathway of indole-3-acetate conjugate biosynthesis;Superpathway of linamarin and lotaustralin biosynthesis;Superpathway of linamarin and lotaustralin biosynthesis;Superpathway of branched chain amino acid biosynthesi…	91.6		ddMS2 for preferred ion																								194312		2.19656e+06
TRUE	[Similar to: DL-Dipalmitoylphosphatidylcholine; ΔMass: -50.0125 Da]	C40 H78 N7 O6 P	Full match	Invalid mass	No results		783.575	13.315	2.1827e+06	65	0			96.9	ddMS2 for preferred ion																			817680
TRUE	[Similar to: Prostaglandin A2; ΔMass: 235.6901 Da]		No results	Invalid mass	No results		98.5243	5.323	2.18228e+06	46	0			91.1	ddMS2 for preferred ion					2.18228e+06
TRUE	Paraxanthine	C7 H8 N4 O2	Full match	Full match	Full match		180.065	4.302	2.16062e+06	3	1	Other	91.9		ddMS2 for preferred ion																1.49191e+06				2.16062e+06
TRUE	[Similar to: AKB48 N-(4-hydroxypentyl) metabolite; ΔMass: 159.1850 Da]		No results	Invalid mass	No results		222.057	2.482	2.1544e+06	8	0			92.8	ddMS2 for preferred ion	182957	194158								174913							171315			490564
TRUE	[Similar to: Taurodeoxycholic Acid; ΔMass: 49.9823 Da]	C26 H43 N O5	Full match	Invalid mass	No results		449.314	9.497	2.13506e+06	2	0			69.5	ddMS2 for preferred ion	94928.8	101991	95458.1	99300.3	103952	92133.6		93557.1				74413.6	82600.4						73980.5		544055		198970	151906	113670		145681	105182
TRUE		C4 H11 N3 O P2	Full match	No results	No results		179.038	9.681	2.107e+06	0	0				ddMS2 for other ion															113672													235954	123361	100502
TRUE	Betaine	C5 H11 N O2	Full match	Full match	Partial match		117.079	10.334	2.10306e+06	15	8	Superpathway of jasmonoyl-amino acid conjugates biosynthesis;Superpathway of indole-3-acetate conjugate biosynthesis;Superpathway of jasmonoyl-amino acid conjugates biosynthesis;Superpathway of indole-3-acetate conjugate biosynthesis;Superpathway of linamarin and lotaustralin biosynthesis;Superpathway of linamarin and lotaustralin biosynthesis;Superpathway of branched chain amino acid biosynthesi…	93.3		ddMS2 for preferred ion										1.00374e+06										1.32638e+06				757387							744806
TRUE	[Similar to: Sparfloxacin; ΔMass: 279.2093 Da]		No results	Invalid mass	No results		112.957	6.487	2.09917e+06	14	0			66.4	ddMS2 for preferred ion			2.09917e+06							1.95521e+06
TRUE	[Similar to: AKB48 N-(4-hydroxypentyl) metabolite; ΔMass: 159.1850 Da]		No results	Invalid mass	No results		222.057	1.595	2.09859e+06	4	0			92.6	ddMS2 for preferred ion	740436	557706	609069	327273	658399	478805				868487	969030	918704		615414	793618	1.01722e+06		744381	352775	588816	592195	2.09859e+06	785681	496218		637647	335689	355554	352226	689992	550732	241566	405082
TRUE		C7 H5 N6 O P	Full match	No results	No results		220.027	14.025	2.09269e+06	0	0				ddMS2 for other ion	1.44193e+06	1.07437e+06	1.58178e+06	301440	558281	272650	654018	366306	1.95008e+06	1.10143e+06	1.33019e+06	1.62079e+06	1.24677e+06	1.34677e+06	1.083e+06	1.49988e+06	1.16909e+06	1.38399e+06	2.00702e+06	216544	534334	743457	511498	248805	515877	543901	778579	420545	294729	570694	206630	804789	390337	431619
TRUE	Betaine	C5 H11 N O2	Full match	Full match	Partial match		117.079	10.533	2.06373e+06	8	8	Superpathway of jasmonoyl-amino acid conjugates biosynthesis;Superpathway of indole-3-acetate conjugate biosynthesis;Superpathway of jasmonoyl-amino acid conjugates biosynthesis;Superpathway of indole-3-acetate conjugate biosynthesis;Superpathway of linamarin and lotaustralin biosynthesis;Superpathway of linamarin and lotaustralin biosynthesis;Superpathway of branched chain amino acid biosynthesi…	89.6		ddMS2 for preferred ion																				161341		970543				220245			670581
TRUE	[Similar to: PEG n8; ΔMass: -0.0001 Da]	C17 H30 N4 O5	Full match	Unused	No results		370.22	5.256	2.06339e+06	30	0			96.4	ddMS2 for preferred ion	849156	833474	793560	851089	748998	784253	725566	817688	790271	1.17884e+06	986259	669626	1.12238e+06	1.02149e+06	1.36674e+06	1.06382e+06	986289	501419	2.06339e+06	1.28538e+06	639230	1.02548e+06	647305	1.13317e+06	1.29525e+06	1.05834e+06	1.04822e+06	907578	1.06998e+06	774622	1.25099e+06	1.51148e+06	1.12825e+06	1.41831e+06
TRUE	Indole-3-acetic acid	C10 H9 N O2	Full match	Full match	Full match		175.063	6.981	2.04157e+06	2	1	Superpathway of indole-3-acetate conjugate biosynthesis;Superpathway of indole-3-acetate conjugate biosynthesis	87.9		ddMS2 for preferred ion	120456	130580	132221	155791	147776	156655	166649	150334	120567	340075	95050	95951.5	78959		287388		65144.5	68532	812545	56556.6	171724	2.04157e+06		328935	180262	155625	55334.6	212306	103211		78935.6	129909		151894
TRUE	Oleamide	C18 H35 N O	Full match	Full match	No results		281.272	14.023	2.0293e+06	2	0		94.9		ddMS2 for preferred ion	148612	183905	151852	126390	136869	138905	182140	233577	251652	336290	275276	1.30961e+06	155325	487383	251847			802316	757796	408063	235162	1.00996e+06		208661	238346	223863		2.0293e+06		1.01606e+06	190242	216375	1.66765e+06	261607
TRUE	[Similar to: DL-Dipalmitoylphosphatidylcholine; ΔMass: -48.0005 Da]	C44 H80 N O8 P	Full match	Invalid mass	No results		781.563	14.593	2.01552e+06	40	0			97.1	ddMS2 for preferred ion			1.35126e+06	525384	194546	243200	433682	274654	1.08898e+06	294286	562870		441562	193420	662115	457856			1.30137e+06	1.05971e+06	241262	515395	356647			449852	689919	600313		450254	341896	704044		361324
TRUE	[Similar to: DL-Dipalmitoylphosphatidylcholine; ΔMass: -48.0007 Da]		No results	Invalid mass	No results		781.563	13.776	2.01108e+06	52	0			97.1	ddMS2 for preferred ion				488419								176617			1.13006e+06	2.01108e+06				1.87588e+06			834601				843396
TRUE	[Similar to: AKB48 N-(4-hydroxypentyl) metabolite; ΔMass: 159.1850 Da]		No results	Invalid mass	No results		222.057	2.859	2.00757e+06	20	0			92.8	ddMS2 for preferred ion					229774		62514.2													542514											95633.7		2.00757e+06
TRUE	[Similar to: Cytidine 5'-diphosphocholine; ΔMass: -271.4705 Da]	C37 H79 N9 O3 P2	Full match	Invalid mass	No results		759.578	13.519	1.99665e+06	65	0			96.3	ddMS2 for preferred ion																											1.71859e+06
TRUE	[Similar to: Palmitoyl sphingomyelin; ΔMass: 20.0260 Da]	C35 H71 N8 O3 P	Full match	Invalid mass	No results		682.542	13.643	1.98769e+06	42	0			72.6	ddMS2 for other ion	1.98769e+06
TRUE	[Similar to: Palmitoyl sphingomyelin; ΔMass: 18.0104 Da]	C39 H77 N2 O5 P	Full match	Invalid mass	No results		684.557	10.582	1.97294e+06	106	0			73.1	ddMS2 for other ion
TRUE	[Similar to: Butyl benzoate; ΔMass: 22.0769 Da]	C3 H4 N6 S	Full match	Invalid mass	No results		156.023	0.284	1.94784e+06	34	0			87.8	ddMS2 for other ion							770866					974443	875752																		340005		834797
TRUE			No results	No results	No results		1464.65	5.589	1.92265e+06	0	0				No MS2	396464	448564	446779	480317	395166	451463	415936	428170	394345	683918	1.16906e+06	425651	446810	552200	690030	1.61815e+06	1.51059e+06	698925	1.63197e+06	1.20912e+06	521908	597741	587697	371005	1.007e+06	1.02787e+06	1.3385e+06	288519	704678	683884	222027	451215	483653	118095
TRUE		C76 H91 N3 O16 P2 S	Full match	No results	No results		1395.56	6.478	1.90862e+06	0	0				No MS2	441628	437866	399805	488226	481203	519888	498874	557067	395913	646218	690898	605075	585689	578027	953864	916637	603312	378879	1.01603e+06	894823	365857	937475	703618	844237	376690	329681	1.90862e+06	639367	415356	1.06174e+06	644382	874534	917505	312439
TRUE	[Similar to: Osajin; ΔMass: 74.0771 Da]	C16 H14 N2 O6	Full match	Invalid mass	No results		330.085	5.992	1.90801e+06	1	0			80	ddMS2 for preferred ion													128493										1.90801e+06
TRUE			No results	No results	No results		85.0898	1.172	1.89523e+06	0	0				ddMS2 for preferred ion	1.89523e+06
TRUE	[Similar to: 18-HETE; ΔMass: 123.2243 Da]	C5 H4 N5 O2 P	Full match	Invalid mass	No results		197.011	14.048	1.88407e+06	58	0			75.8	ddMS2 for other ion	1.88407e+06	869413	1.21662e+06	734786	602100	1.10871e+06	814711	1.05483e+06	1.11548e+06	910785	1.06692e+06	900067	901197	988300	958527		978856	1.05051e+06	1.51817e+06	1.0504e+06	862301	599330	502763	932129	829833	535956	1.20293e+06	475468	964123	970829	889475	978884	932724	494427
TRUE		C27 H31 N O13	Full match	No results	No results		577.18	4.988	1.87982e+06	0	0				No MS2																829660				1.87982e+06
TRUE	[Similar to: Cefdinir; ΔMass: -67.0878 Da]		No results	Invalid mass	No results		462.124	13.568	1.84852e+06	2	0			76	ddMS2 for preferred ion																																	308455
TRUE	[Similar to: (4E)-1,7-Bis(4-hydroxyphenyl)-4-hepten-3-one; ΔMass: 198.6360 Da]		No results	Invalid mass	No results		97.5052	10.387	1.84214e+06	24	0			92.7	ddMS2 for preferred ion			1.84214e+06
TRUE	[Similar to: PEG n10; ΔMass: 44.0259 Da]	C19 H34 N4 O6	Full match	Invalid mass	No results		414.247	5.432	1.82849e+06	31	0			95.9	ddMS2 for preferred ion	853291	809409	787778	779996	766726	818885	788514	725528	736418	1.27087e+06	933602	670061	1.16941e+06	1.01068e+06	1.3167e+06	1.02727e+06	1.03964e+06	499991	1.82849e+06	1.2869e+06	566281	1.14672e+06	750193	1.05413e+06	1.3313e+06	1.00368e+06	1.08755e+06	850743	1.04849e+06	800139	1.19893e+06	1.41402e+06	1.03695e+06	1.27831e+06
TRUE	[Similar to: Palmitoyl sphingomyelin; ΔMass: 46.0419 Da]	C37 H73 N2 O5 P	Full match	Invalid mass	No results		656.526	12.654	1.82566e+06	56	0			74.2	ddMS2 for other ion		898337	615867	870676			625889	497524	786143	782584	1.82566e+06		1.17428e+06	906478		720067	581336	626191	1.57503e+06	581556	910966	681798	615748		1.11346e+06		758589	884379		843095	363297	702723	976545	322095
TRUE	[Similar to: Taurochenodeoxycholic acid; ΔMass: 49.9824 Da]	C26 H43 N O5	Full match	Invalid mass	No results		449.314	8.388	1.81702e+06	14	0			74.7	ddMS2 for preferred ion															210401				104287		401957					1.81702e+06	283380
TRUE	[Similar to: Erucamide; ΔMass: 0.0662 Da]	C14 H35 N5 O4	Full match	Invalid mass	No results		337.268	13.176	1.80663e+06	20	0			91.7	ddMS2 for preferred ion	1.80663e+06
TRUE	[Similar to: DL-Dipalmitoylphosphatidylcholine; ΔMass: -52.0316 Da]	C44 H84 N O8 P	Full match	Invalid mass	No results		785.594	13.639	1.77318e+06	65	0			96.7	ddMS2 for preferred ion																																1.77318e+06
TRUE	[Similar to: DL-Dipalmitoylphosphatidylcholine; ΔMass: -24.0004 Da]	C42 H80 N O8 P	Full match	Invalid mass	No results		757.563	12.744	1.75287e+06	54	0			97.4	ddMS2 for preferred ion			369659					758329								491074								1.25258e+06	989325					1.10108e+06
TRUE	Valine	C5 H11 N O2	Full match	Full match	Full match		117.079	0.929	1.72202e+06	5	8	Superpathway of jasmonoyl-amino acid conjugates biosynthesis;Superpathway of indole-3-acetate conjugate biosynthesis;Superpathway of jasmonoyl-amino acid conjugates biosynthesis;Superpathway of indole-3-acetate conjugate biosynthesis;Superpathway of linamarin and lotaustralin biosynthesis;Superpathway of linamarin and lotaustralin biosynthesis;Superpathway of branched chain amino acid biosynthesi…	87.4		ddMS2 for preferred ion	783911	867862	1.16966e+06	1.16626e+06	1.19929e+06	1.21656e+06	1.33653e+06	1.30879e+06	1.04605e+06	1.27685e+06	1.25657e+06	961110	569659	989552	994194	660306	698776	1.04404e+06	1.06272e+06	893281	1.14963e+06	1.33448e+06	1.07218e+06	966834	1.18854e+06	1.72202e+06	996743	1.26215e+06	1.14763e+06	827849	1.16265e+06	1.17601e+06	1.0117e+06	1.15583e+06
TRUE	[Similar to: 13,14-Dihydro-15-keto Prostaglandin A2 ; ΔMass: 236.7092 Da]		No results	Invalid mass	No results		97.5052	6.929	1.70872e+06	45	0			90.6	ddMS2 for preferred ion													1.70872e+06
TRUE		C38 H77 N3 O8	Full match	No results	No results		703.571	12.701	1.70641e+06	0	0				No MS2		1.70641e+06
TRUE			No results	No results	No results		68.0633	1.032	1.69308e+06	0	0				ddMS2 for preferred ion
TRUE	[Similar to: 4-Ethylbenzaldehyde; ΔMass: -21.9493 Da]	C3 H4 N6 S	Full match	Invalid mass	No results		156.023	1.345	1.68851e+06	19	0			87.2	ddMS2 for other ion				354629									392786	1.68851e+06									505168		936322	306875				550719	412786		1.11461e+06
TRUE			No results	No results	No results		758.566	13.606	1.68646e+06	0	0				No MS2
TRUE	[Similar to: 15(R)-Lipoxin A4; ΔMass: 254.7197 Da]		No results	Invalid mass	No results		97.5052	2.415	1.68555e+06	25	0			87.7	ddMS2 for preferred ion																	1.68555e+06
TRUE	[Similar to: DL-Dipalmitoylphosphatidylcholine; ΔMass: -76.0313 Da]	C46 H84 N O8 P	Full match	Invalid mass	No results		809.593	13.583	1.65625e+06	65	0			96.4	ddMS2 for preferred ion							1.02098e+06	467578				1.256e+06						689713			1.53685e+06	1.24797e+06								1.15466e+06
TRUE		C4 H6 N6 O4	Full match	No results	No results		202.046	0.689	1.63632e+06	0	0				No MS2
TRUE	2-Ethoxy-2'-ethyloxanilide	C18 H20 N2 O3	Full match	Full match	No results		312.148	5.965	1.63451e+06	2	0		52.4		ddMS2 for preferred ion	575286	583645	571083	627315	567213	577085	588295	578397	552985	424359	942494	376983	407214	579472	363873	231611	112441	140758	549650	356397	225344	514740	206726	526466	1.29275e+06	603544	356550	345173	122291	458716	682568	542227	474538	119910
TRUE	[Similar to: DL-Dipalmitoylphosphatidylcholine; ΔMass: -52.0318 Da]	C44 H84 N O8 P	Full match	Invalid mass	No results		785.594	14.081	1.62908e+06	26	0			97.1	ddMS2 for preferred ion								1.04042e+06					783277			414568				314230		440507			493078					680164				73946.7
TRUE	[Similar to: DL-Dipalmitoylphosphatidylcholine; ΔMass: -48.0005 Da]	C45 H76 N5 O4 P	Full match	Invalid mass	No results		781.563	14.851	1.61766e+06	39	0			97.1	ddMS2 for preferred ion		1.61766e+06	1.18818e+06							309903		495501			222902	203914									507927			629587				364120
TRUE	[Similar to: PEG n13; ΔMass: 163.0729 Da]	C20 H37 N5 O5	Full match	Invalid mass	No results		427.278	7.175	1.61605e+06	35	0			92.8	ddMS2 for preferred ion	592733	612117	519716	553871	514745	486880	517469	522972	509004	946577	644111	492147	907428	659416	875606	758953	732064	342627	1.61605e+06	1.00968e+06	430040	920902	503355	680268	919099	779804	863309	580645	715570	527593	931017	815663	664132	897170
TRUE	[Similar to: DL-Dipalmitoylphosphatidylcholine; ΔMass: -52.0317 Da]	C44 H84 N O8 P	Full match	Invalid mass	No results		785.594	12.967	1.61281e+06	52	0			97	ddMS2 for preferred ion						502123	1.22137e+06	1.26268e+06								360617		575828							436633							950668
TRUE	Creatine	C4 H9 N3 O2	Full match	Full match	No results		131.07	0.619	1.61088e+06	1	0		91.3		ddMS2 for preferred ion	368559	407163	419801	412055	433285	418519	498934	377431	541554	1.09464e+06	370653	613504	1.23529e+06	305067	1.29058e+06	668865	1.61088e+06	262891	731627	599906	950063	344917	520213	584729	910664	822691	760503	718013	645023	507972	429351	1.12453e+06	1.02622e+06	827277
TRUE			No results	No results	No results		71.0743	0.505	1.59813e+06	0	0				ddMS2 for preferred ion	110339	110632	103701	99247.2	96233.2	94090.4	83651.7	85375.9	110131
TRUE	[Similar to: DL-Dipalmitoylphosphatidylcholine; ΔMass: -50.0115 Da]		No results	Invalid mass	No results		783.574	13.629	1.59442e+06	65	0			97.2	ddMS2 for preferred ion
TRUE		C59 H85 N9 O14 P2	Full match	No results	No results		1205.57	5.482	1.58998e+06	0	0				No MS2	414619	429217	431102	418502	472165	455211	454445	400384	414463	927470	1.10775e+06	473264	402499	517671	867341	1.58998e+06	1.43346e+06	652931	1.54483e+06	1.18467e+06	587981	620051	584536	473419	1.05068e+06	1.12619e+06	1.37007e+06	441734	678537	951845	378886	700984	749914	151906
TRUE			No results	No results	No results		553.169	14.645	1.58687e+06	0	0				ddMS2 for preferred ion																			165607		139753												359114
TRUE	[Similar to: DL-Dipalmitoylphosphatidylcholine; ΔMass: -24.0005 Da]	C43 H76 N5 O4 P	Full match	Invalid mass	No results		757.563	14.052	1.57939e+06	26	0			97.6	ddMS2 for preferred ion			1.57939e+06			422782	950491	865200	678138	1.40794e+06		1.12559e+06	160327	233325		508195	1.06546e+06	851126	311838	485073			467853		276464	678645				273573	328488	442800
TRUE	[Similar to: (+/-)-C75; ΔMass: 46.0054 Da]	C13 H20 O2	Full match	Invalid mass	No results		208.146	14.514	1.56712e+06	49	0			80	ddMS2 for preferred ion	1.56712e+06
TRUE		C7 H5 N6 O P	Full match	No results	No results		220.027	11.915	1.56047e+06	0	0				ddMS2 for other ion																			323575
TRUE	[Similar to: Palmitoyl sphingomyelin; ΔMass: 18.0105 Da]	C41 H72 N4 O4	Full match	Invalid mass	No results		684.557	10.908	1.55549e+06	107	0			75.4	ddMS2 for other ion		1.55549e+06
TRUE	[Similar to: Cytidine 5'-diphosphocholine; ΔMass: -33.2417 Da]	C27 H48 N5 O3 P	Full match	Invalid mass	No results		521.349	11.317	1.54364e+06	13	0			95.1	ddMS2 for preferred ion	792401	964363	1.04439e+06	968278	889257	1.01298e+06	883819	960085	890467	1.54364e+06	547442	1.22008e+06	605075	810618	918058	626590	883392	938870	854410	1.30913e+06	965388	868540	681707	1.15501e+06	1.02605e+06	1.25876e+06	743056	837099	700626	1.00916e+06	946397	934015	826168	703168
TRUE	PEG n10	C20 H42 O11	Not the top hit	Full match	No results		458.273	5.582	1.53062e+06	1	0		85		ddMS2 for preferred ion	635309	722973	736656	722642	634372	702460	701619	654100	641089	1.0965e+06	798495	601565	993893	960039	1.2055e+06	1.04256e+06	846172		1.53062e+06	1.19456e+06	561053	1.07089e+06	601041	972221	1.22188e+06	960079	868793	753880	898034	707657	1.06465e+06	1.2535e+06	957044	1.22626e+06
TRUE	[Similar to: (2E,6E)-10,11,15,19,23,27,31,35-Octahydroxy-3,7,11,15,19,23,27,31,35-nonamethyl-2,6-hexatriacontadien-1-yl hexopyranoside; ΔMass: 566.3511 Da]	C27 H44	Full match	Invalid mass	No results		368.345	13.739	1.51332e+06	92	0			76	ddMS2 for preferred ion										1.51332e+06
TRUE	[Similar to: (2E,6E)-10,11,15,19,23,27,31,35-Octahydroxy-3,7,11,15,19,23,27,31,35-nonamethyl-2,6-hexatriacontadien-1-yl hexopyranoside; ΔMass: 566.3512 Da]	C27 H44	Full match	Invalid mass	No results		368.344	14.274	1.51325e+06	139	0			77.2	ddMS2 for preferred ion			707901		466703	602884				1.1403e+06	305344			776886		931081		1.05689e+06									1.25225e+06	1.23711e+06			1.51325e+06	1.32478e+06
TRUE	ADBICA	C20 H29 N3 O2	No match	Invalid mass	No results		326.194	5.04	1.50832e+06	1	0		50.6		ddMS2 for preferred ion	708871	706482	670682	709541	651825	674774	655592	695451	670308	1.09172e+06	763992	577547	985846	893167	1.16223e+06	931179	879964	435571	1.50832e+06	1.09424e+06	525026	1.01913e+06	680543	872076	1.14908e+06	881403	961541	789594	911844	683582	1.07004e+06	1.22117e+06	928711	1.23173e+06
TRUE		C15 H29 N O4	Full match	No results	No results		287.21	7.33	1.49363e+06	0	0				ddMS2 for preferred ion	184967	167835	199926	190733	172233	174533	172701	183082	182439	81052.8	68696.2	664451	278777	70466.8	166171	75880.2	90060.1	155085	80094	111867		66462.9	115066	79660.9	89282.8	155038	188521	70689.5	99583	70165.5	67653.8	93547	115883
TRUE	[Similar to: Flumioxazin; ΔMass: 198.0791 Da]	C3 H4 N6 S	Full match	Invalid mass	No results		156.022	0.164	1.49286e+06	28	0			85.1	ddMS2 for other ion					927197									747136								1.02054e+06	1.49286e+06							1.29735e+06	722595
TRUE		C34 H71 N9 O5	Full match	No results	No results		685.56	12.096	1.48473e+06	0	0				No MS2		1.48473e+06															853024
TRUE	[Similar to: (4E)-1,7-Bis(4-hydroxyphenyl)-4-hepten-3-one; ΔMass: 198.6360 Da]		No results	Invalid mass	No results		97.5052	1.492	1.47223e+06	5	0			87.1	ddMS2 for preferred ion		604467	1.47223e+06
TRUE	Palmitoyl sphingomyelin	C39 H79 N2 O6 P	Full match	Full match	No results		702.568	10.812	1.47162e+06	5	0		92.5		ddMS2 for preferred ion						319901						354128														315744
TRUE	[Similar to: DL-Dipalmitoylphosphatidylcholine; ΔMass: -76.0315 Da]	C41 H81 N9 O3 P2	Full match	Invalid mass	No results		809.594	13.854	1.46881e+06	65	0			96.5	ddMS2 for preferred ion					1.14192e+06						953503		93330.4	723282				660536												489233
TRUE	DL-Glutamine	C5 H10 N2 O3	Full match	Full match	Full match		146.069	0.612	1.46142e+06	3	45	Superpathway of jasmonoyl-amino acid conjugates biosynthesis;Superpathway of indole-3-acetate conjugate biosynthesis;Superpathway of jasmonoyl-amino acid conjugates biosynthesis;Superpathway of indole-3-acetate conjugate biosynthesis;Other	88.7		ddMS2 for preferred ion	788900	641987	795286	498861	506882	454796	805036	498618	754646	832524	229886	822866		1.23728e+06			834359	1.07728e+06	607411	487868	670005	929106	647244	850009	1.19445e+06	196775	540462	743761	534674		612865
TRUE	Leucine	C6 H13 N O2	Full match	Full match	Not the top hit		131.095	0.783	1.45765e+06	8	6	Superpathway of jasmonoyl-amino acid conjugates biosynthesis;Superpathway of indole-3-acetate conjugate biosynthesis;Superpathway of jasmonoyl-amino acid conjugates biosynthesis;Superpathway of indole-3-acetate conjugate biosynthesis;Superpathway of linamarin and lotaustralin biosynthesis;Superpathway of linamarin and lotaustralin biosynthesis;Superpathway of branched chain amino acid biosynthesi…	76.1		ddMS2 for preferred ion	969687	1.03065e+06	972864	997443	942509	937222	827338	763832	824295	1.18058e+06	930598	857671	773531	1.02089e+06	983402	865246	840305	639250	1.10403e+06	883753	1.00081e+06	1.20121e+06	805473	718922	1.03713e+06	1.45765e+06	924876	1.06059e+06	963072	855324	1.1851e+06	1.23441e+06	821794	729961
TRUE	[Similar to: 1-{3-[(4-Chlorophenyl)sulfonyl]-2-hydroxypropyl}-2-pyrrolidinone; ΔMass: 219.9956 Da]	C5 H7 N O	Full match	Invalid mass	No results		97.0532	1.014	1.45258e+06	5	0			79.4	ddMS2 for preferred ion									51651				1.45258e+06
TRUE	[Similar to: PEG n10; ΔMass: 75.0206 Da]	C17 H37 N O8	Full match	Invalid mass	No results		383.252	7.068	1.45104e+06	33	0			95	ddMS2 for preferred ion	511062	495138	529939	494463	465022	473969	467051	445506	482720	917427	582991	464453	795153	604548	810135	642086	662732	323800	1.45104e+06	947877	395215	756648	404354	646691	950657	688685	645095	569978	692881	540241	838453	770822	639505	746244
TRUE	[Similar to: 4-Ethylbenzaldehyde; ΔMass: 56.0619 Da]		No results	Invalid mass	No results		78.0113	1.437	1.43522e+06	17	0			85.2	ddMS2 for preferred ion							597176															931802							658076
TRUE	Hippuric acid	C9 H9 N O3	Full match	Full match	Partial match		179.058	5.143	1.43103e+06	1	1	Other	83.2		ddMS2 for preferred ion	102534	104700	105230	120711	122568	128555	124118	120114	112490					73193.1				350273	91037			1.43103e+06		208413	86396.4	725080			129972		90846.7	407130		146911
TRUE		C7 H5 Br2 N O2	Full match	No results	No results		292.869	9.64	1.42986e+06	0	0				ddMS2 for preferred ion													811081						1.42986e+06				1.388e+06									585752
TRUE	[Similar to: DL-Dipalmitoylphosphatidylcholine; ΔMass: -24.0004 Da]	C42 H80 N O8 P	Full match	Invalid mass	No results		757.563	12.26	1.41459e+06	65	0			97.3	ddMS2 for preferred ion					89304.4		1.13267e+06	516190										689957							679952					432715	168117	282696
TRUE	[Similar to: Cytidine 5'-diphosphocholine; ΔMass: -55.2258 Da]	C29 H46 N5 O3 P	Full match	Invalid mass	No results		543.333	10.682	1.41269e+06	13	0			96	ddMS2 for preferred ion	453311	485501	514254	512483	549788	561556	783007	631466	586072	825201	184887	778922	511189	364651	471778	521452	717871	900555	434899	993554	440120	474881	389568	860972	596526	813315	370534	316743	428908	570122	491643	521126	262834	283780
TRUE		C7 H5 N6 O P	Full match	No results	No results		220.027	14.275	1.40942e+06	0	0				ddMS2 for other ion	241128	1.40942e+06	976844	284051	280585		372030	308832	47668.4	981233	335117		757774	661803	375187	612177	234886	445224	964867	343209				411431	253029	185503		275846	780275	235390			278844	415264
TRUE		C36 H77 N10 O5 P	Full match	No results	No results		760.582	13.749	1.38671e+06	0	0				No MS2
TRUE	Acetyl-L-carnitine	C9 H17 N O4	Full match	Full match	No results		203.116	0.931	1.37486e+06	1	0		93.6		ddMS2 for preferred ion			361992	368840	349132	392931	409995	394093	366141	324082	205314	572723	1.37486e+06	174654	399631		165440	520032	316073	190124	152486	427089	304332	291622		398426	474735	371439	248383		219938	287559	294171	219995
TRUE	[Similar to: Cytidine 5'-diphosphocholine; ΔMass: -271.4705 Da]	C45 H73 N7 O3	Full match	Invalid mass	No results		759.578	12.715	1.34813e+06	13	0			95.9	ddMS2 for preferred ion							424349				1.07691e+06	1.34813e+06									833251						297183
TRUE	Telmisartan	C33 H30 N4 O2	Full match	Full match	No results		514.237	7.898	1.34138e+06	2	0		91.6		ddMS2 for preferred ion												963746			1.34138e+06																			198912
TRUE	Pipecolic acid	C6 H11 N O2	Full match	Full match	Full match		129.079	0.665	1.33576e+06	4	1	Superpathway of L-lysine degradation;Superpathway of L-lysine degradation	63		ddMS2 for preferred ion	140815	175146	181094	128420	140930	126162	865129				104533			333794		1.33576e+06		69866		304461	276415	70800.1	49545.7		74601.2		66939.2	107532	142747	83074.1	127002	416954	57931.3	118729
TRUE	[Similar to: (+/-)-C75; ΔMass: 28.9788 Da]	C13 H23 N O2	Full match	Invalid mass	No results		225.173	14.515	1.32581e+06	58	0			79.5	ddMS2 for preferred ion		1.32581e+06	930523	796222	926321	845464	993119	1.16305e+06	1.05698e+06
TRUE		C4 H11 N3 O P2	Full match	No results	No results		179.038	0.177	1.32354e+06	0	0				ddMS2 for other ion			641345	525145	733126	1.32354e+06	719096	630155	229936	395026	391265	695534		742179					993947	807858	754711	982118	993504	1.0008e+06	701502	842876		187393		991816	741936		1.12602e+06	795577
TRUE	[Similar to: DL-Dipalmitoylphosphatidylcholine; ΔMass: -24.0004 Da]	C42 H80 N O8 P	Full match	Invalid mass	No results		757.563	11.725	1.32303e+06	39	0			97.4	ddMS2 for preferred ion							607226		372382	709895	1.27209e+06	235403			498630							471915										611779
TRUE		C38 H79 N10 O5 P	Full match	No results	No results		786.597	13.357	1.31923e+06	0	0				No MS2								732413
TRUE			No results	No results	No results		157.954	10.274	1.31921e+06	0	0				ddMS2 for preferred ion
TRUE	[Similar to: Cytidine 5'-diphosphocholine; ΔMass: -57.2411 Da]	C28 H52 N O7 P	Full match	Invalid mass	No results		545.348	11.222	1.30978e+06	12	0			71.4	ddMS2 for preferred ion	568791	592839	632910	699207	649462	798564	794678	815779	893389	1.24641e+06	415584	593289	233768	565766	472600	707510	426791	704600	760547	1.01934e+06	928647	682042	579741	503282	779343	934608	511198	429601	592491	723566	826041	752892	554641	539401
TRUE	[Similar to: Palmitoyl sphingomyelin; ΔMass: 46.0420 Da]	C39 H68 N4 O4	Full match	Invalid mass	No results		656.526	13.173	1.30668e+06	56	0			73	ddMS2 for other ion	1.30668e+06
TRUE		C14 H16 Br2 N2 O	Full match	No results	No results		385.963	6.289	1.30347e+06	0	0				ddMS2 for preferred ion																			765415				1.30347e+06
TRUE		C2 H2 Cl N2 O4 P S	Full match	No results	No results		215.916	0.574	1.29434e+06	0	0				ddMS2 for preferred ion	310722		442462		348017	359034		328734	289850	368202	331630	292745	377058		288658		1.29434e+06			346590	271248	347209	306071	306881	401647	321906	275123	382571	497996	370216	283965	233734		352166
TRUE	[Similar to: Palmitoyl sphingomyelin; ΔMass: 135.2346 Da]	C30 H50 N O7 P	Full match	Invalid mass	No results		567.333	10.813	1.28626e+06	13	0			72.5	ddMS2 for preferred ion	589894	611446	558524	625716	634268	777599	797349	844311	840868	774928	268351	719265	470188	404151	394579	345548	776659	528477	498600	614286	256984	560281	282024	554417	588253	824378	476770	735446	616007	451568	356446	1.18354e+06	336029	279929
TRUE		C4 H11 N3 O P2	Full match	No results	No results		179.038	9.357	1.27411e+06	0	0				ddMS2 for other ion												121934		206853				69493.1		182392				953636			95270.1	203626
TRUE			No results	No results	No results		701.556	13.678	1.25474e+06	0	0				No MS2	1.25474e+06
TRUE	[Similar to: DL-Dipalmitoylphosphatidylcholine; ΔMass: -24.0005 Da]	C43 H76 N5 O4 P	Full match	Invalid mass	No results		757.563	12.059	1.25456e+06	66	0			97.4	ddMS2 for preferred ion			1.25456e+06						852615	1.02973e+06									1.0587e+06			254488	819925	738054		1.06002e+06				295481
TRUE	Diisobutylphthalate	C16 H22 O4	Full match	Full match	Partial match		278.152	4.087	1.24526e+06	15	1	Other	95.3		ddMS2 for preferred ion
TRUE	PEG n11	C22 H46 O12	Not the top hit	Full match	No results		502.299	5.712	1.24392e+06	1	0		84.6		ddMS2 for preferred ion		536381	545287	573927	544528	543792	538036	541431	526899	831654	633704		852638	714498	863073	728679	730604		1.24392e+06	942381		813331	494980	763315	983123	704560	743659	674095	755920	568843	889669	938652	740582	917307
TRUE	DL-Lysine	C6 H14 N2 O2	Full match	Full match	Partial match		146.106	0.515	1.24251e+06	2	9	Superpathway of L-lysine degradation;Superpathway of L-lysine degradation;Other	88.1		ddMS2 for preferred ion		880359	888742	897083		869402	758737			1.01405e+06	684203	665809				909546	993526		868343	551578	1.24251e+06						649668	867727				1.02992e+06		732631
TRUE	[Similar to: (2E,6E)-10,11,15,19,23,27,31,35-Octahydroxy-3,7,11,15,19,23,27,31,35-nonamethyl-2,6-hexatriacontadien-1-yl hexopyranoside; ΔMass: 566.3511 Da]	C27 H44	Full match	Invalid mass	No results		368.345	13.362	1.22932e+06	182	0			76.6	ddMS2 for preferred ion								1.22932e+06								288658										336023						429851
TRUE	[Similar to: Acid red 26; ΔMass: -395.1940 Da]		No results	Invalid mass	No results		831.234	14.628	1.22337e+06	3	0			61.6	ddMS2 for preferred ion	1.22337e+06
TRUE		C68 H76 N3 O17 P	Full match	No results	No results		1237.49	6.649	1.22153e+06	0	0				No MS2	530960	540870	585912	671497	709663	683726	638922	700169	564097	719903	733034	695075	821536	542870	738998	629048	317029	425179	1.22002e+06	763445	401623	783515	483459	1.17163e+06	554344	533304	380818	481706	354451	807631	717687	747530	767004	339643
TRUE	[Similar to: AKB48 N-(4-hydroxypentyl) metabolite; ΔMass: 159.1850 Da]		No results	Invalid mass	No results		222.057	9.37	1.2186e+06	20	0			92.9	ddMS2 for preferred ion								1.2186e+06								202595		202485		178880		220729	215753	290979		173534	169421	329346		213219	295825	362348	359930	280499
TRUE	[Similar to: Sparfloxacin; ΔMass: 279.2093 Da]		No results	Invalid mass	No results		112.957	7.948	1.20939e+06	31	0			71.1	ddMS2 for preferred ion			1.20939e+06
TRUE	[Similar to: 2,6-Xylidine; ΔMass: -34.9334 Da]	C3 H4 N6 S	Full match	Invalid mass	No results		156.023	0.23	1.20883e+06	6	0			79.4	ddMS2 for other ion
TRUE	[Similar to: (4E)-1,7-Bis(4-hydroxyphenyl)-4-hepten-3-one; ΔMass: 198.6360 Da]		No results	Invalid mass	No results		97.5052	4.028	1.20679e+06	16	0			89.6	ddMS2 for preferred ion																					1.09238e+06	1.20679e+06		805284
TRUE			No results	No results	No results		78.0113	0.287	1.20639e+06	0	0				ddMS2 for preferred ion			1.10617e+06	1.20639e+06																					950186				106318
TRUE	[Similar to: 2-(1,3-Benzothiazol-2-ylthio)ethyl N-(4-chlorophenyl)carbamate; ΔMass: 152.9981 Da]	C9 H9 N O S2	Full match	Invalid mass	No results		211.013	8.134	1.20606e+06	2	0			67.9	ddMS2 for preferred ion	185323	179341	198375	220071	202455	208615	209796	208741	183203	522127	153991	245881	214836		471309	467470	142982	181161	185589	291819	175323	186044	200235	361196	259039	339028	220655	178778	208635	177438	187085	181871	405986	1.20606e+06
TRUE	Memantine	C12 H21 N	No match	Invalid mass	No results		162.141	6.603	1.2033e+06	2	0		96		ddMS2 for preferred ion																	1.2033e+06					775544
TRUE			No results	No results	No results		1250.69	8.303	1.19839e+06	0	0				ddMS2 for other ion
TRUE			No results	No results	No results		71.0742	0.665	1.19794e+06	0	0				ddMS2 for preferred ion	416363	289955	310421	376965	548643	498415	602795	360424	421482	509276	520044	487778	355603	523931	578130	588285	525973	555050	581104	336942	520623	514717	561291	408343	471331	805831	604381	581914	435759	401578	594704	860574	272404	412206
TRUE		C5 H5 N7	Full match	No results	No results		163.061	0.308	1.19272e+06	0	0				ddMS2 for other ion		441118							954023									839312											972914
TRUE	[Similar to: AKB48 N-(4-hydroxypentyl) metabolite; ΔMass: 159.1850 Da]		No results	Invalid mass	No results		222.057	8.796	1.19271e+06	20	0			92.5	ddMS2 for preferred ion								1.19271e+06																130917
TRUE	[Similar to: AKB48 N-(4-hydroxypentyl) metabolite; ΔMass: 159.1850 Da]		No results	Invalid mass	No results		222.057	1.977	1.18711e+06	8	0			92.7	ddMS2 for preferred ion	984304	349749	474274	279959	569414	326174								275702	631618	268123		338135	558816	648257	824661		346463	310885	213891	263910		324167	502401	744419	175564	529065	415069	1.18711e+06
TRUE	[Similar to: PEG n13; ΔMass: 119.0466 Da]	C20 H46 N3 O7 P	Invalid mass	Invalid mass	No results		471.305	7.265	1.18606e+06	34	0			92.3	ddMS2 for preferred ion	515786	481593	501356	472338	466420	443684	436851	457191	476295	630308	493683	441367	663275	538680	738273	727229	569313	325209	1.18606e+06	843547	412002	596439	404349	597857	838554	663904	679946	455159	613833	441427	802346	705651	575986	674172
TRUE	[Similar to: DL-Dipalmitoylphosphatidylcholine; ΔMass: -74.0150 Da]	C41 H79 N9 O3 P2	Full match	Invalid mass	No results		807.577	14.85	1.17865e+06	14	0			82.5	ddMS2 for preferred ion												548988	690528		832544	239950		298665		285315							692888		1.17865e+06
TRUE			No results	No results	No results		138.981	14.016	1.17727e+06	0	0				ddMS2 for preferred ion	394435	860943	440240						656853	721115	711461	598403	407177	1.17727e+06			380656		585893
TRUE		C46 H77 N3 O7	Full match	No results	No results		783.573	14.739	1.17448e+06	0	0				No MS2				236518		265049				633609		148496				714599					216910	443743
TRUE			No results	No results	No results		69.0587	1.989	1.16309e+06	0	0				ddMS2 for preferred ion
TRUE			No results	No results	No results		85.0898	0.934	1.15672e+06	0	0				ddMS2 for preferred ion	210539	257150	195515	237100	261444	319804	285188	286135	293124	176872	195819	172901	187574	222093	154853	140806	190208		197579	179052	198732	104159	157463	174717	209853	218221	164863	177942	192565	186289	203373	174959	171467	230031
TRUE			No results	No results	No results		157.954	0.1	1.15127e+06	0	0				ddMS2 for preferred ion	412354	676252	559854	515377	928081	749247	631205			978207	429348	653649	249227	529483	517794	268564	270389	480710	275130	507380	397719	566729	465559	340024	299562	644048	274209	443914	457252	289307	362952	479285	964679	675571
TRUE	[Similar to: Prostaglandin A2; ΔMass: 235.6901 Da]		No results	Invalid mass	No results		98.5243	0.268	1.14276e+06	41	0			91.4	ddMS2 for preferred ion	421843					553854	490175		494746	834083	204551	660077	579124					520504	668911	439337		191514	251136	613536	527319	195506	221493		329799	187133	518735	911718	533399
TRUE	[Similar to: Clorprenaline; ΔMass: 60.0575 Da]	C8 H8 Cl N	Full match	Invalid mass	No results		153.035	4.238	1.13542e+06	13	0			99.8	ddMS2 for preferred ion	1.04494e+06	1.03331e+06	1.01691e+06	1.11092e+06	1.05799e+06	1.01022e+06	1.09241e+06	1.02251e+06	1.00209e+06	1.02013e+06	1.04377e+06	1.1047e+06	1.13542e+06	1.06745e+06	1.05388e+06	1.11298e+06	1.07444e+06	1.05903e+06	1.03784e+06	1.00195e+06	1.01767e+06	1.02623e+06	989748	997866	1.07999e+06	1.00026e+06	1.04015e+06	1.09885e+06	1.02831e+06	1.0138e+06	1.013e+06	1.11928e+06	1.02004e+06	1.01603e+06
TRUE	[Similar to: Taurocholic acid; ΔMass: 49.9823 Da]	C26 H43 N O6	Full match	Invalid mass	No results		465.309	8.322	1.13405e+06	1	0			75.1	ddMS2 for preferred ion															115568						203213		89168.7		152666	420383
TRUE	D-(-)-Glutamine	C5 H10 N2 O3	No match	Invalid mass	No match		129.043	0.67	1.13021e+06	3	2	Other	86.9		ddMS2 for preferred ion	404972	499861	327467	416108	484094	397883	422128	472880	271832	301631	482501	205888	1.06596e+06	349777	760107	658988	401492		449764	361721	474425	383397	313064	283965		447396	312143	358122	502938	699450	492108	1.13021e+06	852317	595430
TRUE		C5 H5 N7	Full match	No results	No results		163.061	0.169	1.12714e+06	0	0				ddMS2 for other ion		359159		566937	997405											1.08748e+06			768602			890828		788924						633318		744351
TRUE	[Similar to: 4-Ethylbenzaldehyde; ΔMass: 56.0619 Da]		No results	Invalid mass	No results		78.0112	0.19	1.12324e+06	45	0			88.8	ddMS2 for preferred ion																										1.12324e+06			984717
TRUE	[Similar to: 1,4:3,6-Dianhydro-2-[(benzylsulfonyl)amino]-2-deoxy-5-O-[(4-methoxyphenyl)carbamoyl]-D-glucitol; ΔMass: 179.9993 Da]	C14 H20 O5	Full match	Invalid mass	No results		268.131	9.693	1.12257e+06	10	0			97.8	ddMS2 for preferred ion															463916							718492		1.12257e+06
TRUE	[Similar to: 1-Linoleoyl glycerol; ΔMass: -123.0089 Da]	C23 H44 N O7 P	Full match	Invalid mass	No results		477.286	10.747	1.1115e+06	4	0			83.5	ddMS2 for preferred ion	432794	433242	463971	418968	465858	446561	482769	394682	437442	756018	348783	346723	167769	568877	558225	115518	331149	380127	420053	621859	492138	789997	488199	563135	549738	751997	327347	589857	359703	454430	1.1115e+06	285465	498016	171662
TRUE	[Similar to: AKB48 N-(4-hydroxypentyl) metabolite; ΔMass: 159.1850 Da]		No results	Invalid mass	No results		222.057	3.226	1.09835e+06	16	0			92.9	ddMS2 for preferred ion													184335
TRUE	[Similar to: Benzaldehyde 1-[2-(tert-butyl)-5-(trifluoromethyl)pyrazolo[1,5-a]pyrimidin-7-yl]hydrazone; ΔMass: -20.9573 Da]	C11 H14 N10 O6	Full match	Invalid mass	No results		382.109	0.602	1.09394e+06	16	0			99.4	ddMS2 for preferred ion	213831	214124	216782	315589	359899	327446	337266	376636	208516	260860	144093	297295	222213	157963	146418	210486	224946	91610	194736	316688	298782	532691	231132	260300	459825	527728	339503	175038	525478	373112	323229	339541	293744	179149
TRUE	[Similar to: PEG n6; ΔMass: 0.0000 Da]	C12 H26 O7	Full match	Partial match	No results		282.168	4.751	1.08033e+06	30	0			97.9	ddMS2 for preferred ion	464416	468453	466824	497812	448430	472524	439642	432050	447744	657471	562698	351182	636886	705727	822068	603009	542024	302938	1.08033e+06	836017	371597	637841	444257	582049	824054	572384	616971	514910	653428	472950	789014	716105	638347	827776
TRUE	[Similar to: Palmitoyl sphingomyelin; ΔMass: 18.0105 Da]	C41 H72 N4 O4	Full match	Invalid mass	No results		684.557	11.392	1.07979e+06	63	0			74.3	ddMS2 for other ion		1.07979e+06	318918									391664			482852		314614				338729			73913.3	178429	383851					284335
TRUE		C19 H18 Cl N O8	Full match	No results	No results		423.072	6.879	1.0797e+06	0	0				ddMS2 for preferred ion																								1.0797e+06
TRUE	[Similar to: 4-Ethylbenzaldehyde; ΔMass: -21.9493 Da]	C3 H4 N6 S	Full match	Invalid mass	No results		156.022	2.482	1.07828e+06	14	0			88	ddMS2 for other ion																								1.07828e+06
TRUE	[Similar to: Cytidine 5'-diphosphocholine; ΔMass: -271.4701 Da]	C37 H79 N9 O3 P2	Full match	Invalid mass	No results		759.577	12.978	1.07143e+06	26	0			92.6	ddMS2 for preferred ion																										1.07143e+06
TRUE		C21 H33 N3 O3	Full match	No results	No results		375.252	10.058	1.06097e+06	0	0				ddMS2 for preferred ion	808369	816686	902728	838389	764081	757811	753233	848557	772004	707068	543322	508558	880582	393091	516970	480707	634745	759961	672315	664080	564048	365024	553237	749871	744882	383081	589975	509451	796518	516578	913503	524123	486871	592015
TRUE		C4 H11 N3 O P2	Full match	No results	No results		179.038	0.326	1.05262e+06	0	0				ddMS2 for other ion			415094				210692	149061	606417	465661	395198			149508				1.05262e+06							213814			607547			240900			165778
TRUE		C45 H89 O4 P3	Full match	No results	No results		786.598	13.853	1.05254e+06	0	0				No MS2
TRUE	[Similar to: PEG n13; ΔMass: 75.0204 Da]	C24 H45 N5 O7	Full match	Invalid mass	No results		515.331	7.347	1.05032e+06	34	0			89.8	ddMS2 for preferred ion	411885	425160	402626	393494	370462	386332	357983	364187	415224	561364	469073	396631	557410	468669	694816	553313	472348	264661	1.05032e+06	720562	320033	506468	352003	513594	719136	573572	578429	422228	514650	382017	706385	612565	501261	574397
TRUE		C49 H84 N O15 P3	Full match	No results	No results		1019.5	5.481	1.0487e+06	0	0				No MS2	245384	299053	288846	286499	285844	313527	299294	279439	276052	545741	721556	354523	305460	316425	580286	1.0487e+06	763550	373256	931403	763231	358565	399446	344841	347477	728726	703402	1.02763e+06	283612	372280	644968	254488	428473	399283	72344.9
TRUE			No results	No results	No results		87.0164	0.314	1.0337e+06	0	0				ddMS2 for preferred ion								373351				851859			295446				802792									292825						407204
TRUE	[Similar to: (5ξ,9ξ,16ξ)-17-Hydroxykauran-19-oic acid; ΔMass: 221.7297 Da]		No results	Invalid mass	No results		98.5054	14.057	1.03332e+06	86	0			85.1	ddMS2 for preferred ion																1.03332e+06
TRUE		C6 H11 N2 O3 P S	Full match	No results	No results		222.022	14.014	1.03269e+06	0	0				ddMS2 for other ion	781016	492439	575954			293188	279436		529418	714444	878057	515870	933457	1.03269e+06	756355	554923	741225	979147	473927													82757.7
TRUE		C20 H43 N5 O	Full match	No results	No results		369.348	14.003	1.03216e+06	0	0				No MS2							1.03216e+06
TRUE	[Similar to: Epigallocatechin gallate; ΔMass: 274.0476 Da]	C8 H8 O5	Full match	Invalid mass	Partial match		184.037	5.845	1.02929e+06	21	1	Other		76.8	ddMS2 for preferred ion	100894	96642.9	93427.6	127285	119760	123333	115891	115707	85534.3			416019		88789.6	145694	242761	190174	1.02929e+06		192198		424290	109537	347462	111681	133258				90377		58816.4	72084.7
TRUE	[Similar to: (5ξ,9ξ,16ξ)-17-Hydroxykauran-19-oic acid; ΔMass: 123.2243 Da]	C5 H4 N5 O2 P	Full match	Invalid mass	No results		197.011	14.343	1.02743e+06	26	0			69	ddMS2 for other ion		422932	559514	470794	416460	278720	418014			395059	206541	606741	934224	382924	303934	356002	576691	447215			381629	399323	1.02743e+06		302065	552735		555813	70798	244311	248166	357471	230894	627510
TRUE	4-Acetamidoantipyrine	C13 H15 N3 O2	Full match	Full match	No results		245.117	5.097	1.02467e+06	1	0		95.8		ddMS2 for preferred ion
TRUE	[Similar to: (4E)-1,7-Bis(4-hydroxyphenyl)-4-hepten-3-one; ΔMass: 197.6169 Da]		No results	Invalid mass	No results		98.5243	5.767	1.02279e+06	67	0			92.7	ddMS2 for preferred ion										1.02279e+06
TRUE		C4 H11 N3 O P2	Full match	No results	No results		179.038	7.827	1.01793e+06	0	0				ddMS2 for other ion								271454						150879				64662.8						1.01793e+06								97017
TRUE	[Similar to: PEG n12; ΔMass: 207.0994 Da]	C15 H33 N O7	Full match	Invalid mass	No results		339.226	6.937	1.01676e+06	35	0			95.3	ddMS2 for preferred ion	345817	344519	358421	324803	301956	303119	289405	274909	305618	553429	398485	309268	543407	410449	534360	399655	413603	197247	1.01676e+06	640793	255165	495323	277600	382414	542453	428027	444705	309018	424204	342671	569857	487339	392744	470321
TRUE	Betaine	C5 H11 N O2	Full match	Full match	Partial match		117.079	11.958	1.01611e+06	15	8	Superpathway of jasmonoyl-amino acid conjugates biosynthesis;Superpathway of indole-3-acetate conjugate biosynthesis;Superpathway of jasmonoyl-amino acid conjugates biosynthesis;Superpathway of indole-3-acetate conjugate biosynthesis;Superpathway of linamarin and lotaustralin biosynthesis;Superpathway of linamarin and lotaustralin biosynthesis;Superpathway of branched chain amino acid biosynthesi…	90.6		ddMS2 for preferred ion		1.01611e+06
TRUE	Metformin	C4 H11 N5	Full match	Full match	No results		129.102	0.608	1.01385e+06	1	0		72.1		ddMS2 for preferred ion																												611763
TRUE	Chlorpheniramine	C16 H19 Cl N2	Full match	Full match	No results		274.124	6.239	1.01335e+06	1	0		89.1		ddMS2 for preferred ion																1.01335e+06				586116
TRUE	Gramine	C11 H14 N2	No match	Invalid mass	No results		129.058	7.67	1.00346e+06	3	0		92.8		ddMS2 for preferred ion																						1.00346e+06	144453
TRUE	DL-Lysine	C6 H14 N2 O2	No match	Invalid mass	No match		129.079	0.512	994666	2	1	Superpathway of L-lysine degradation;Superpathway of L-lysine degradation	88.4		ddMS2 for preferred ion	795393				693978			792837	843074				674570	848039	819630			871042				817606	690530	994666	859743	800817			792193	775712	969818		638976
TRUE	[Similar to: (4E)-1,7-Bis(4-hydroxyphenyl)-4-hepten-3-one; ΔMass: 197.6169 Da]		No results	Invalid mass	No results		98.5243	10.568	992630	55	0			90.1	ddMS2 for preferred ion										234586															297405
TRUE	Crotonic acid	C4 H6 O2	No results	Invalid mass	No results		86.0373	1.113	987389	1	0		68.8		ddMS2 for preferred ion				84859		110493	108693	73541.7					987389														73225
TRUE	Valsartan	C24 H29 N5 O3	Full match	Full match	No results		435.227	9.539	982575	1	0		95.4		ddMS2 for preferred ion																										351955		243817	982575
TRUE			No results	No results	No results		109.002	0.493	981616	0	0				ddMS2 for preferred ion	542549	628374	633925	599954	660199	636604	581105	608831	648299	687526	471206	544034	759581	481323	835207	326389	493173	382660	595304	901689	718950	868654	618490	927635	659469	670074	864548	569519	765871	750022	653541	423358	981616	810411
TRUE	Buprenorphine	C29 H41 N O4	Not the top hit	Full match	No results		467.302	10.081	981471	1	0		52.1		ddMS2 for preferred ion	295986	282020	315923	309417	301461	315127	322701	306096	312877	981471	93540.2	324589		247190	206173	138942	104105	170773	266045	487202	654116	311035	220099	388239	257363	698095	171308	249539	241505	297259	399167	325346	212097	212064
TRUE			No results	No results	No results		75.0691	0.609	979663	0	0				ddMS2 for preferred ion	214608	224742	269280	214947	259534	223446	243497	231789	280374	319934	366803	185946	177908	130738	175303	129878	75653	449914	148740	158885	40178.5	979663	271344	618687	213501	624124	73926.3	183632	116856	64939.2	221803	217768	134523	160714
TRUE	Methoxyphenamine	C11 H17 N O	Full match	Full match	No results		179.131	5.568	977074	3	0		93.3		ddMS2 for preferred ion																780672				977074
TRUE		C34 H71 N9 O5	Full match	No results	No results		685.56	12.647	970198	0	0				No MS2		970198
TRUE	[Similar to: L-(+)-Citrulline; ΔMass: 17.1388 Da]		No results	Invalid mass	No results		157.957	0.557	968100	11	0			83	ddMS2 for preferred ion	826773	823389	849846	808203	892511	918840	836339	903842	766822	778329	832861	858814	901657	853400	853823	875950	797306	790613	762504	819922	900989	857425	917142	819634	800875	864291	842898	875880	868856	827682	855996	767649	806970	852538
TRUE	[Similar to: (4E)-1,7-Bis(4-hydroxyphenyl)-4-hepten-3-one; ΔMass: 198.6360 Da]		No results	Invalid mass	No results		97.5052	0.124	965726	8	0			85.6	ddMS2 for preferred ion		328884	721565	227878	568916	298824		493698	809598	825445	257524	261339	172385			200682	241837			662478		683601	258192		628259		481944	112755	167449	225164	379547	579369		610624
TRUE	[Similar to: (4E)-1,7-Bis(4-hydroxyphenyl)-4-hepten-3-one; ΔMass: 198.6360 Da]		No results	Invalid mass	No results		97.5052	0.313	965156	16	0			87.1	ddMS2 for preferred ion		839632	572937	560022	125394	349870				202251	704362	723489	756259			607545	548352	879740	776888		785023		513118	633599		965156	334049	530851	572827	534231	404100		570757
TRUE			No results	No results	No results		832.235	14.507	960776	0	0				No MS2	960776
TRUE	[Similar to: AKB48 N-(4-hydroxypentyl) metabolite; ΔMass: 159.1850 Da]	C8 H14 O5 S	Full match	Invalid mass	No results		222.057	4.314	958620	16	0			92.5	ddMS2 for preferred ion	84259.3	93533.5											174787						152005														958620	807009
TRUE	Atenolol acid	C14 H21 N O4	Full match	Full match	No results		267.147	4.961	958475	2	0		94.7		ddMS2 for preferred ion																													359722		175613
TRUE	[Similar to: AKB48 N-(4-hydroxypentyl) metabolite; ΔMass: 159.1850 Da]		No results	Invalid mass	No results		222.057	8.298	957657	20	0			92.4	ddMS2 for preferred ion								957657
TRUE	[Similar to: Palmitoyl sphingomyelin; ΔMass: 352.2916 Da]		No results	Invalid mass	No results		350.276	13.354	954798	26	0			73.5	ddMS2 for preferred ion
TRUE	L(-)-Carnitine	C7 H15 N O3	Full match	Full match	No results		161.105	0.658	941886	6	0		98		ddMS2 for preferred ion																47289.5											941886
TRUE	Cefalexin	C16 H17 N3 O4 S	Not the top hit	Full match	No results		347.094	5.203	939130	1	0		94.5		ddMS2 for preferred ion
TRUE	[Similar to: (5ξ,9ξ,16ξ)-17-Hydroxykauran-19-oic acid; ΔMass: 93.0464 Da]	C13 H25 N O2	Full match	Invalid mass	No results		227.189	14.517	936298	53	0			82.6	ddMS2 for preferred ion	936298	768119	628815	612346	497103	480669	586477	586299	619777
TRUE		C19 H45 N5 O6 P2	Full match	No results	No results		501.286	10.789	934030	0	0				ddMS2 for preferred ion	317399	296360	324818	297231	286419	311964	360867	303472	310143	934030	171266	365438	249480	244717	351956	171672	342925	430743	247946	517186	447346	323051	360492	647371	443928	561891	309489	205068	324680	418096	429568	259341	174586	328870
TRUE		C7 H5 N6 O P	Full match	No results	No results		220.027	14.445	925770	0	0				ddMS2 for other ion	496442								391033	226700	320449	925770	260095	155893	557201		612083	264978			178084				270705	316594					180320
TRUE	L-(-)-Methionine	C5 H11 N O2 S	Full match	Full match	Full match		149.051	0.929	924926	2	27	Other	91.5		ddMS2 for preferred ion	545532		629036		679209	726313	698422	699076	665013	545736	562223	515263		562109	549523	431311	566103	500517	677864	614317		746052	587463	601437	748653	662649	648259	910430	612381	674016	848097	659215	632691	516725
TRUE		C4 H11 N3 O P2	Full match	No results	No results		179.038	1.393	924926	0	0				ddMS2 for other ion								487430																						316962	924926
TRUE	Diisobutylphthalate	C16 H22 O4	Full match	Full match	Partial match		278.152	12.364	924542	3	1	Other	93		ddMS2 for preferred ion	619394	486774	646673	835962	867335	680262	720329	924542	587031	422002	532037	494083	433838	417685	474822	443959	439416	424041	409929	518715	596291	544915	535150	621307	598978	533074	584843	595003	660448	548012	578527	587131	579789	545237
TRUE	PEG n12	C24 H50 O13	Not the top hit	Full match	No results		546.326	5.83	915766	1	0		84.4		ddMS2 for preferred ion										582542			590651	536947	703956	571272	540383		915766	647922		557214		506154	671145	508632	535876	418943	518391		615708	676065	487961	690369
TRUE	[Similar to: PEG n13; ΔMass: 180.0995 Da]	C19 H38 O9	Full match	Invalid mass	No results		410.252	6.596	913255	28	0			71.7	ddMS2 for preferred ion																			913255	656665					612048		459335				494317			514099
TRUE	[Similar to: DL-Dipalmitoylphosphatidylcholine; ΔMass: -50.0140 Da]	C40 H78 N7 O6 P	Full match	Invalid mass	No results		783.576	12.903	912484	65	0			97.6	ddMS2 for preferred ion															712227
TRUE	PEG n14	C28 H58 O15	No match	Invalid mass	No results		651.404	6.032	912271	1	0		78.2		ddMS2 for preferred ion	465366	454236	454638	448739	455119	431482		81441.1	440871	659330	480326	372650	679712	563559	704556	542357	519316		912271	858293	63849.1	694168	441482	582265	733041	579320	567154	498855	606071	490989	789073	642708	599626	809696
TRUE		C16 H35 N O2	Full match	No results	No results		273.267	8.705	909514	0	0				ddMS2 for preferred ion	546293	388496	382685	406042	392394	394265	368037	371257	365419	412538	398766	415632	414988	377162	414097	392450	523415	407862	403120	391448	398360	381653	386379	440765	432001	390011	380433	391078	360285	409737	398854	367107	402591	392805
TRUE	[Similar to: DL-Dipalmitoylphosphatidylcholine; ΔMass: -76.0315 Da]	C41 H81 N9 O3 P2	Full match	Invalid mass	No results		809.594	13.105	906223	65	0			96.8	ddMS2 for preferred ion					906223													775022
TRUE	[Similar to: DL-Dipalmitoylphosphatidylcholine; ΔMass: -45.9837 Da]	C44 H78 N O8 P	Full match	Invalid mass	No results		779.546	14.115	905475	26	0			95.3	ddMS2 for preferred ion			359786				246947	120520					135130													180625								805402
TRUE	3,5-Dimethyl-4- methoxybenzoic acid	C10 H12 O3	Full match	Full match	No results		180.079	8.468	897701	4	0		63.6		ddMS2 for preferred ion	154412	154408	158567	162139	165943	167693	172683	179357	151244			104048					71937.7	82454.5				262904		287153				217769				337344
TRUE	Betaine	C5 H11 N O2	Full match	Full match	Partial match		117.079	9.562	892833	9	8	Superpathway of jasmonoyl-amino acid conjugates biosynthesis;Superpathway of indole-3-acetate conjugate biosynthesis;Superpathway of jasmonoyl-amino acid conjugates biosynthesis;Superpathway of indole-3-acetate conjugate biosynthesis;Superpathway of linamarin and lotaustralin biosynthesis;Superpathway of linamarin and lotaustralin biosynthesis;Superpathway of branched chain amino acid biosynthesi…	91.8		ddMS2 for preferred ion																				439750	361514	892833		541134
TRUE	[Similar to: PEG n13; ΔMass: 136.0731 Da]	C21 H42 O10	Full match	Invalid mass	No results		454.278	6.709	891964	28	0			73.2	ddMS2 for preferred ion										540007					541719				891964	553895		517643		426208	542212									557250
TRUE	[Similar to: Triethanolamine; ΔMass: -24.9276 Da]	C3 H6 N6 O S	Full match	Invalid mass	No results		174.033	0.31	885102	8	0			61.5	ddMS2 for other ion										505681	584627		687381					885102
TRUE	[Similar to: 1-Linoleoyl glycerol; ΔMass: 127.0885 Da]	C13 H25 N O2	Full match	Invalid mass	No results		227.189	8.933	881113	51	0			81.4	ddMS2 for preferred ion	591986	579232	580582	609271	694248	731755	728576	864356	881113
TRUE	[Similar to: Mupirocin; ΔMass: 262.2143 Da]	C12 H14 O5	Full match	Invalid mass	No results		238.084	6.291	877902	19	0			68.6	ddMS2 for preferred ion	116701	107058	121417	138645	143977	140899	131047	132529	110308			96098.5		53162.4			56267.9	56850.9				88272.2		50599.9				138219				417391
TRUE	Hypoxanthine	C5 H4 N4 O	Full match	Full match	Partial match		136.039	0.929	877511	2	5	Other	90.4		ddMS2 for preferred ion	429897	436563	411584	441536	478285	563223	489359	478133	467871	232869	218184	251136	455781	420266	429039	248708	274924	200013	731743	370895	354629	436231	401753	495217	397839	371479	400360	396354	363041	408212	530997	850733	568231	877511
TRUE	[Similar to: 3,4,5-Trimethoxyphenyl 6-O-pentopyranosyl-β-D-glucopyranoside; ΔMass: 267.0840 Da]	C10 H13 N O4	Full match	Invalid mass	No results		211.085	1.364	867803	7	0			72.6	ddMS2 for preferred ion														608723							867803
TRUE	Pholedrine	C10 H15 N O	Full match	Full match	No results		165.116	4.407	857045	1	0		83.2		ddMS2 for preferred ion																857045				632670
TRUE	[Similar to: DL-Dipalmitoylphosphatidylcholine; ΔMass: -76.0316 Da]	C49 H75 N7 O3	Full match	Invalid mass	No results		809.594	13.346	851161	65	0			96.6	ddMS2 for preferred ion
TRUE	[Similar to: DL-Dipalmitoylphosphatidylcholine; ΔMass: -48.0003 Da]		No results	Invalid mass	No results		781.562	14.714	848028	13	0			91.5	ddMS2 for preferred ion						693005		599673		574486		848028	384785				250193						171643		203839
TRUE	Uric acid	C5 H4 N4 O3	Full match	Full match	Full match		168.028	0.664	846906	2	7	Other	90.2		ddMS2 for preferred ion	660670	586906	401748	393889	487096	339391	259647	267114	315182	605037	393054	816313	417810	450045	560958	628369	321917	549985	578878	491025	231545	588646	339742	411117	499163	429927	353759	404246	383370	345739	404955	313641	429987	459385
TRUE			No results	No results	No results		157.954	9.479	843854	0	0				ddMS2 for preferred ion
TRUE			No results	No results	No results		758.566	12.763	843388	0	0				No MS2																																	843388
TRUE	[Similar to: Alatolin; ΔMass: 652.2516 Da]	C7 H4 O	Full match	Invalid mass	No results		104.027	5.143	839109	60	0			91.1	ddMS2 for preferred ion	86510.5	92133.8	92942.9	102270	105526	101560	96991.8	107354	91196.1					72723.6				284202				839109		160264		526436			107853		71225.5	309802		112610
TRUE		C36 H80 N8 O6 P2	Full match	No results	No results		782.566	14.374	838951	0	0				No MS2				506174								328524									377681		62816.4									701187
TRUE	[Similar to: (4E)-1,7-Bis(4-hydroxyphenyl)-4-hepten-3-one; ΔMass: 197.6169 Da]		No results	Invalid mass	No results		98.5243	11.01	836506	45	0			90.3	ddMS2 for preferred ion					836506					675959															207405
TRUE	[Similar to: Dodecamethylcyclohexasiloxane ; ΔMass: -331.1131 Da]	C49 H39 Cl2 N O4	Full match	Invalid mass	No results		775.226	14.948	835863	1	0			62.9	ddMS2 for preferred ion	835863
TRUE	Palmitoyl sphingomyelin	C39 H79 N2 O6 P	Full match	Full match	No results		702.568	11.448	833218	3	0		92		ddMS2 for preferred ion		417539												830752	833218	560899													308373
TRUE	L(-)-Carnitine	C7 H15 N O3	Full match	Full match	No results		161.105	0.699	831409	9	0		97.3		ddMS2 for preferred ion		760367	721851
TRUE	[Similar to: DL-Dipalmitoylphosphatidylcholine; ΔMass: -72.0005 Da]	C46 H80 N O8 P	Full match	Invalid mass	No results		805.563	13.428	824158	39	0			96.7	ddMS2 for preferred ion		824158
TRUE			No results	No results	No results		69.0587	1.033	822154	0	0				ddMS2 for preferred ion													87693.4
TRUE	[Similar to: PEG n14; ΔMass: 75.0204 Da]	C24 H54 N3 O9 P	Full match	Invalid mass	No results		559.357	7.416	819585	33	0			91.7	ddMS2 for preferred ion	326926	323813	326782	303540	297649	285302	272011	291567	278502	460990	387363	276060	431175	359698	522103	415437	386745	179445	819585	573504	258276	419852	258592	402484	503347	428712	445108	307896	395615	303256	502544	497811	371457	491407
TRUE			No results	No results	No results		81.9382	0.599	816263	0	0				ddMS2 for preferred ion	639554	696428	753729	660688	610105		681674	619227	665007	673269	695988	659575	697606		718878	609131	801397	711951	640274	646077	694196	659835	735450	628548	706975	651040	680293	757320	669827	495323	736416	663795	683042	770754
TRUE	[Similar to: 1-{3-[(4-Chlorophenyl)sulfonyl]-2-hydroxypropyl}-2-pyrrolidinone; ΔMass: 219.9956 Da]	C5 H7 N O	Full match	Invalid mass	No results		97.0532	0.743	815840	18	0			80.6	ddMS2 for preferred ion													815840
TRUE	[Similar to: Cytidine 5'-diphosphocholine; ΔMass: -295.4703 Da]	C38 H83 N5 O7 P2	Full match	Invalid mass	No results		783.578	14.763	813698	13	0			96.4	ddMS2 for preferred ion					562356																									813698
TRUE	[Similar to: AKB48 N-(4-hydroxypentyl) metabolite; ΔMass: 159.1850 Da]		No results	Invalid mass	No results		222.057	1.275	811025	4	0			92.7	ddMS2 for preferred ion	675067	286738	415633	168555	446654					548495	270655				451874	264965	181973	278810	158994	432225	182751		323836	360398			260988	251029	265304				160064
TRUE			No results	No results	No results		85.0898	0.752	810109	0	0				ddMS2 for preferred ion	541266	566983	538705	487088		553554	661750		623172	621987	479997	440365			413581	388298		327607	490231	392239	444898	459183	501289	387659	656750	378730	438817	449026	421353	353876	556344	493552	360026	444105
TRUE	[Similar to: Prostaglandin A2; ΔMass: 235.6901 Da]		No results	Invalid mass	No results		98.5243	0.103	808903	22	0			91.2	ddMS2 for preferred ion				372253	602556			617117			279114					588976	521827	57294.5				283149	543306			403311	271245		285564	455392				541715
TRUE	[Similar to: AKB48 N-(4-hydroxypentyl) metabolite; ΔMass: 159.1850 Da]		No results	Invalid mass	No results		222.057	2.253	807619	12	0			92.6	ddMS2 for preferred ion	438250		102828	103513						210002	356714	183632		198255		253955	180022	223478	201392	315081				409258	229693				232098	401595		685942	807619
TRUE	3-Methylxanthine	C6 H6 N4 O2	No match	Full match	Not the top hit		166.048	6.455	805277	3	2	Other	66.9		ddMS2 for preferred ion																					206975		226219	328675						246036	366688
TRUE			No results	No results	No results		87.0165	0.225	802878	0	0				ddMS2 for preferred ion
TRUE		C42 H74 N7 O6 P	Full match	No results	No match		803.544	14.093	792232	0	2	Other			ddMS2 for preferred ion			488829			343260				408686		663838	581440		792232	529137	314358	311040				423102	553176				495887	377546	615001		239675	503454		490494
TRUE			No results	No results	No results		253.816	0.6	783339	0	0				ddMS2 for preferred ion	533913	551327	654952	518495	644709	532849	688225	616029	670978	486986	686453	577053	650065	624921	778863	558077	743934	741101	523442	681195	690493	460398	667095	473614	526973	374792	555432	693387	480054	566246	615423	621542	636114	625850
TRUE	[Similar to: (4E)-1,7-Bis(4-hydroxyphenyl)-4-hepten-3-one; ΔMass: 198.6360 Da]		No results	Invalid mass	No results		97.5052	9.666	778960	23	0			91	ddMS2 for preferred ion			778960
TRUE		C9 H15 N5 O5 S2	Full match	No results	No results		337.051	9.106	776203	0	0				ddMS2 for other ion										288282	239311	146345	251392	365455	269621	352504	293762	355681	342144	410159	441914	409819	509728	452334	316411	439233	460708	447822	516298	458436	528047	557962	483301	404722
TRUE	[Similar to: Cytidine 5'-diphosphocholine; ΔMass: 6.7902 Da]	C24 H44 N5 O3 P	Full match	Invalid mass	No results		481.317	10.616	771353	13	0			68.5	ddMS2 for preferred ion	192674	176940	196516	188038	192913	208354	206914	195826	181981	602411	91589	189848		167586	162538	70876.3	112447	147623	186431	352482	771353	130794	110148	245321	175365	321000	139949	149255	141018	167808	349756	285803	135244	216938
TRUE	[Similar to: Colchicoside; ΔMass: 204.0699 Da]	C18 H21 N3 O2 S	Full match	Invalid mass	No results		343.135	6.597	771040	2	0			66.4	ddMS2 for preferred ion																	153746			739410					450017			53444.5
TRUE	[Similar to: PEG n16; ΔMass: 356.2045 Da]	C17 H34 O8	Full match	Invalid mass	No results		366.225	6.462	769135	28	0			71.2	ddMS2 for preferred ion										435695									769135	563430					465930
TRUE	Glycerophospho-N-palmitoyl ethanolamine	C21 H44 N O7 P	Not the top hit	Full match	No results		453.286	11.127	768247	1	0		78.1		ddMS2 for preferred ion	262962	258894	238184	273810	242382	263695	294061	274129	259619	768247	113290	239894	225731	191267	311881	115806	286871	326588	245212	391548	565127	227324	232877	385992	263919	502604	252099	218042	222992	352736	429047	232641	238255	299136
TRUE	[Similar to: 1-({(2R,3S,4R,5S)-3,4-Dihydroxy-5-[2-(4-morpholinyl)-2-oxoethyl]tetrahydro-2-furanyl}methyl)-3-(3-fluorophenyl)urea; ΔMass: 298.6406 Da]		No results	Invalid mass	No results		98.5243	11.43	767558	50	0			92.2	ddMS2 for preferred ion										707914															767558
TRUE	[Similar to: PEG n14; ΔMass: 136.0731 Da]	C23 H46 O11	Full match	Invalid mass	No results		498.304	6.81	766040	28	0			73.3	ddMS2 for preferred ion																			766040
TRUE	Valine	C5 H11 N O2	Full match	Full match	Full match		117.079	0.777	764222	5	8	Superpathway of jasmonoyl-amino acid conjugates biosynthesis;Superpathway of indole-3-acetate conjugate biosynthesis;Superpathway of jasmonoyl-amino acid conjugates biosynthesis;Superpathway of indole-3-acetate conjugate biosynthesis;Superpathway of linamarin and lotaustralin biosynthesis;Superpathway of linamarin and lotaustralin biosynthesis;Superpathway of branched chain amino acid biosynthesi…	88.4		ddMS2 for preferred ion
TRUE	Ricinine	C8 H8 N2 O2	No match	Invalid mass	No results		164.056	1.159	763717	4	0		57.4		ddMS2 for preferred ion													763717
TRUE	[Similar to: (5-{[(2S)-2-{3-[2-(2-Methoxyethoxy)-4-pyridinyl]-1,2,4-oxadiazol-5-yl}-1-pyrrolidinyl]methyl}-2-furyl)methanol; ΔMass: -192.1518 Da]	C34 H40 N8 O2	Full match	Invalid mass	No results		592.326	9.683	754645	14	0			67.3	ddMS2 for preferred ion													754645					313617
TRUE	Bilirubin	C33 H36 N4 O6	Not the top hit	Full match	No results		584.264	6.652	747046	1	0		72.3		ddMS2 for preferred ion	221013	228037	243755	310768	311565	302198	328906	347780	253311	258141	178800	337159	559487	162839	325039	181070	296454	264529	163327	278467	221047	104690	112611	83543.6	254217	214680	128163	101556	313577	73766	229828	106523	76560.9	123352
TRUE		C7 H14 Cl O4 P S	Full match	No results	No results		260.004	0.609	747004	0	0				ddMS2 for preferred ion	119787	132750	127148	306783	255129	271807	290279	189565	76710.3	151522		143111	157901			134807	92990.7		115743	257305	277971	398122	245936	267616	297851	376358	259678	208435	403026	287900	274366	291457	240157	125119
TRUE	[Similar to: Benzaldehyde 1-[2-(tert-butyl)-5-(trifluoromethyl)pyrazolo[1,5-a]pyrimidin-7-yl]hydrazone; ΔMass: 43.1889 Da]	C5 H11 Cl2 N6 P3	Full match	Invalid mass	No results		317.963	0.606	744539	16	0			77.8	ddMS2 for preferred ion	366638	403660	302420	423754	218737	429946	250514	444463	205648	241577	284675	443545	386950	331518	277658	382618	369854	150258	218067	356588	330454	454940	203734	311302	495877	562892	389625	148334	539272	463725	352819	309474	231799	304804
TRUE		C6 H7 N3 O P2	Full match	No results	No results		199.006	14.021	742467	0	0				ddMS2 for other ion	689460	272551	349304	197932						433421	648983		336412	461098		391638	346478	503069			305522	402786				287521
TRUE	L-(-)-Methionine	C5 H11 N O2 S	No match	Invalid mass	No results		132.025	0.928	740726	2	0		92.8		ddMS2 for preferred ion		619098		622931									349398								634139
TRUE	[Similar to: DL-Dipalmitoylphosphatidylcholine; ΔMass: -52.0318 Da]	C44 H84 N O8 P	Full match	Invalid mass	No results		785.594	12.744	728993	65	0			97.2	ddMS2 for preferred ion
TRUE		C12 H26 N O5 P	Full match	No results	No results		295.155	9.706	725597	0	0				ddMS2 for preferred ion													725597
TRUE		C17 H31 N O4	Full match	No results	No results		313.225	7.939	724216	0	0				ddMS2 for preferred ion	184031	175761	190378	186488	186294	184923	177137	181911	161629		92207.2	685219	311266	67746.6	211487		85250.6	135198	131714	84858.6		105626	118023	102042	114596	130521	184623	93518.2	141453				105921
TRUE			No results	No results	No results		73.0535	1.004	723816	0	0				ddMS2 for preferred ion											129478	189236		125914				218598						155410							545373
TRUE			No results	No results	No results		73.0535	1.191	721944	0	0				ddMS2 for preferred ion
TRUE	[Similar to: Cytidine 5'-diphosphocholine; ΔMass: -21.2412 Da]	C25 H52 N O7 P	Full match	Invalid mass	No results		509.349	11.779	717556	13	0			67.7	ddMS2 for preferred ion	330381	339085	329260	338331	340064	320865	335850	317307	321881	717556	193733	356958	139522	266067	292990	159904	325491	221059	337311	382782	462285	264410	166467	384438	316200	450017	198819	268749	269018	300409	431679	453701	185845	306161
TRUE		C5 H4 N2 O13 P2	Full match	No results	No results		361.919	0.555	697309	0	0				ddMS2 for preferred ion	626111	624323	621343	563384	666098	691797	592358	672383	525048	585456	662216	633476	668738	694238	609157	697309	635033	584466	558152	635872	629702	659403	677208	642469	629740	612973	649404	615649	691050	561024	580794	641916	616972	595034
TRUE	[Similar to: Benzaldehyde 1-[2-(tert-butyl)-5-(trifluoromethyl)pyrazolo[1,5-a]pyrimidin-7-yl]hydrazone; ΔMass: 159.1059 Da]	C4 H6 N6 O4	Full match	Invalid mass	No results		202.046	0.805	692096	16	0			97.1	ddMS2 for preferred ion			272038		268862							243259				258849				238171			277645						692096				229020
TRUE	[Similar to: Sparfloxacin; ΔMass: 279.2093 Da]		No results	Invalid mass	No results		112.957	0.243	688735	8	0			62.7	ddMS2 for preferred ion	688735	598000	518435								400947		339864
TRUE	[Similar to: PEG n14; ΔMass: -57.0579 Da]	C35 H67 N O8 P2	Full match	Invalid mass	No results		691.436	7.582	686774	34	0			91.6	ddMS2 for preferred ion										335945	241982		306656		391648	264530	246829		686774	514953		378221			469154						449240
TRUE	D-Carnitine	C7 H15 N O3	Full match	Full match	No results		161.105	0.724	684359	9	0		98.1		ddMS2 for preferred ion																		684359
TRUE	[Similar to: Prostaglandin A2; ΔMass: 91.0309 Da]	C13 H25 N O3	Full match	Invalid mass	No results		243.184	14.693	682204	20	0			72.2	ddMS2 for preferred ion	361810	682204	574276	538501	261838	284592	247929	295906	332528
TRUE	Betaine	C5 H11 N O2	Full match	Full match	Partial match		117.079	9.337	681181	6	8	Superpathway of jasmonoyl-amino acid conjugates biosynthesis;Superpathway of indole-3-acetate conjugate biosynthesis;Superpathway of jasmonoyl-amino acid conjugates biosynthesis;Superpathway of indole-3-acetate conjugate biosynthesis;Superpathway of linamarin and lotaustralin biosynthesis;Superpathway of linamarin and lotaustralin biosynthesis;Superpathway of branched chain amino acid biosynthesi…	90.8		ddMS2 for preferred ion
TRUE		C13 H25 N O3	Full match	No results	No results		243.183	8.153	680260	0	0				ddMS2 for preferred ion	516342	505148	529347	522082	543921	554943	563746	680260	662629
TRUE			No results	No results	No results		69.006	0.305	679985	0	0				ddMS2 for preferred ion															369657												176482	384037
TRUE		C14 H16 Br2 N2 O2	Full match	No results	No results		401.958	5.873	678142	0	0				ddMS2 for preferred ion													291705						678142				630339
TRUE	[Similar to: Nalidixic acid; ΔMass: 133.0671 Da]		No results	Invalid mass	No results		99.0177	0.49	677404	54	0			68.5	ddMS2 for preferred ion	438489	515339	527186	449510	531385	537500	498853	494920	504564	503098	411820	453351	586515	410560	644822	291894	403929	330915	503152	662861	562894	616053	495371	677404	520717	491124	634778	426411	537292	596604	506336	374078	668507	591181
TRUE	[Similar to: A-836339; ΔMass: 210.0822 Da]	C6 H12 O	Full match	Invalid mass	Partial match		100.089	8.463	669588	17	2	Superpathway of lipoxygenase;Superpathway of lipoxygenase;Superpathway of steroid hormone biosynthesis;Superpathway of steroid hormone biosynthesis		86.3	ddMS2 for preferred ion											250135
TRUE	[Similar to: Palmitoyl sphingomyelin; ΔMass: 18.0105 Da]	C35 H73 N8 O3 P	Full match	Invalid mass	No results		684.557	11.658	666328	42	0			73.8	ddMS2 for other ion		666328	445828	175455	232812					301741		454438					555947			335126					344594	460427
TRUE	[Similar to: Uric acid; ΔMass: -0.0227 Da]	C3 H4 N8 O	Full match	Invalid mass	No results		168.051	0.6	663340	1	0			94.1	ddMS2 for preferred ion				428212	487300	480217		358756	98113.7		459158		604684		436471	216673				524802				582530	556213	405543			590803	521725	603000	643470	552285	414228
TRUE	L-(+)-Arginine	C6 H14 N4 O2	Full match	Full match	Full match		174.112	0.553	660559	2	9	Arginine, ornithine and proline interconversion;Arginine, ornithine and proline interconversion;Other	91.9		ddMS2 for preferred ion	333806	414995	378870	360611	373892	343625	389327	413738	337393	450713	438332	340128	238164	373256	359427	407690	431771	313773	451510	512587	362333	369996	474430	520970	517264	342535	400582	198713	315455	391030	413426	447266	358347	251972
TRUE		C37 H73 N6 O17 P	Full match	No results	No results		904.477	5.016	658989	0	0				ddMS2 for other ion	204886	202990	193812	209685	198377	218340	176899	199585	194796	613905	340544	273490	147770	175934	446252	658989	483516	224414	539121	483447	283079	227085	267712	330676	346935	420719	640755	296736	283111	612861	275785	591012	480133
TRUE	Bilirubin	C33 H36 N4 O6	Full match	Full match	No results		584.264	8.181	656386	1	0		71.2		ddMS2 for preferred ion	267907	252146	268722	263289	251406	251230	251154	265364	257256	269660	178769	370917	558405	165035	364958	180072	331975	272603	162974	218576	190015	119057	159480	112552	196686	186563	139888	135429	267891	89226.3	200419	137708	106710	147762
TRUE	[Similar to: DL-Dipalmitoylphosphatidylcholine; ΔMass: -50.0144 Da]	C40 H78 N7 O6 P	Full match	Invalid mass	No results		783.577	14.186	649110	13	0			90.3	ddMS2 for preferred ion										500237
TRUE	Leucine	C6 H13 N O2	Full match	Full match	Not the top hit		131.095	0.964	648423	4	6	Superpathway of jasmonoyl-amino acid conjugates biosynthesis;Superpathway of indole-3-acetate conjugate biosynthesis;Superpathway of jasmonoyl-amino acid conjugates biosynthesis;Superpathway of indole-3-acetate conjugate biosynthesis;Superpathway of linamarin and lotaustralin biosynthesis;Superpathway of linamarin and lotaustralin biosynthesis;Superpathway of branched chain amino acid biosynthesi…	76.7		ddMS2 for preferred ion	340537	323465	367322	310503		319222	351499			303459	332775			251589	293807		317444	169262		296565	271352	369529		260280	336717				247378	245105		352175	237738
TRUE		C72 H87 N4 O13 P3	Full match	No results	No results		1308.55	6.037	644866	0	0				No MS2	151868	145347	146010	193094	169422	189161	177547	184637	149134	154616	317055	129287	180412	221408	284639	294027	194882	164913	604821	413849	133151	446749	217736	287212	207004	227657	470402			265461			135303
TRUE		C20 H33 N5	Full match	No results	No results		343.272	9.211	643372	0	0				ddMS2 for preferred ion	64230.7	63863.9	64360.8	70577.9								178117	77422.8
TRUE	[Similar to: AKB48 N-(4-hydroxypentyl) metabolite; ΔMass: 159.1850 Da]		No results	Invalid mass	No results		222.057	1.807	643087	4	0			92.7	ddMS2 for preferred ion																	643087			227685											321804
TRUE	[Similar to: (4E)-1,7-Bis(4-hydroxyphenyl)-4-hepten-3-one; ΔMass: 198.6360 Da]		No results	Invalid mass	No results		97.5052	8.43	641441	20	0			90.6	ddMS2 for preferred ion													641441
TRUE	[Similar to: 1-Stearoylglycerol; ΔMass: -123.0088 Da]	C23 H48 N O7 P	Full match	Invalid mass	No results		481.317	12.35	638692	1	0			84.1	ddMS2 for preferred ion	306314	314035	293141	320966	312724	325016	313956	330633	303875	638692	148463	321110	204024	256021	380902	144611	336015	299576	287924	293169	231829	282776	256913	405691	278625	518478	270618	257114	284590	379366	400925	249521	216290	185984
TRUE	[Similar to: Docosahexaenoic acid ethyl ester; ΔMass: -18.0105 Da]	C24 H38 O3	Full match	Invalid mass	No results		374.282	10.744	637613	18	0			85.7	ddMS2 for preferred ion
TRUE	[Similar to: Quetiapine; ΔMass: 30.0468 Da]	C19 H19 N3 O2 S	Full match	Invalid mass	No results		353.12	6.772	637363	1	0			66.6	ddMS2 for preferred ion										637363																					59626.9
TRUE	[Similar to: Docosahexaenoic acid ethyl ester; ΔMass: -18.0106 Da]	C24 H38 O3	Full match	Invalid mass	No results		374.282	10.559	626330	18	0			90.4	ddMS2 for preferred ion													613762																626330
TRUE	[Similar to: (4E)-1,7-Bis(4-hydroxyphenyl)-4-hepten-3-one; ΔMass: 101.1308 Da]	C7 H5 N3 O2 S	Full match	Invalid mass	No results		195.01	1.66	623786	14	0			87.1	ddMS2 for other ion
TRUE	[Similar to: DL-Dipalmitoylphosphatidylcholine; ΔMass: -24.0001 Da]	C43 H76 N5 O4 P	Full match	Invalid mass	No results		757.562	10.635	622977	66	0			97.2	ddMS2 for preferred ion										622977
TRUE		C14 H16 Br2 N2 O2	Full match	No results	No results		401.958	6.016	622566	0	0				ddMS2 for preferred ion													351914						494784				622566
TRUE			No results	No results	No results		69.0587	2.419	622085	0	0				ddMS2 for preferred ion
TRUE	[Similar to: PEG n13; ΔMass: -13.0320 Da]	C29 H49 N9 O5	Full match	Invalid mass	No results		603.383	7.478	620472	33	0			81.4	ddMS2 for preferred ion	211148	235170	221837	191078	194447	202683	196158	201149	203800	347351	245293	211246	323839	287697	359082	306023	259964	124805	620472	401064	179033	316708	182495	275851	355195	283279	268995	206968	281443	229985	341939	317511	267743	327042
TRUE	[Similar to: 1-(1-Benzofuran-2-yl)-2-({4-[4-(trifluoromethyl)phenyl]-4H-1,2,4-triazol-3-yl}thio)ethan-1-one; ΔMass: -4.0170 Da]	C20 H14 Cl N5 O3	Full match	Invalid mass	No results		407.077	7.235	618428	2	0			72.8	ddMS2 for preferred ion												108029												618428
TRUE			No results	No results	No results		782.566	14.574	616874	0	0				No MS2																		190865							336483		616874
TRUE	[Similar to: Poly THF n7; ΔMass: 145.0989 Da]	C20 H43 N O5	Full match	Invalid mass	No results		377.314	12.034	616464	1	0			85.4	ddMS2 for preferred ion																											616464
TRUE			No results	No results	No results		69.0587	3.728	613904	0	0				ddMS2 for preferred ion
TRUE	[Similar to: Docosahexaenoic acid ethyl ester; ΔMass: -18.0106 Da]	C24 H38 O3	Full match	Invalid mass	No results		374.282	9.229	613455	24	0			83.9	ddMS2 for preferred ion																										613455
TRUE	Valine	C5 H11 N O2	Full match	Full match	Full match		117.079	0.83	611054	10	8	Superpathway of jasmonoyl-amino acid conjugates biosynthesis;Superpathway of indole-3-acetate conjugate biosynthesis;Superpathway of jasmonoyl-amino acid conjugates biosynthesis;Superpathway of indole-3-acetate conjugate biosynthesis;Superpathway of linamarin and lotaustralin biosynthesis;Superpathway of linamarin and lotaustralin biosynthesis;Superpathway of branched chain amino acid biosynthesi…	87.6		ddMS2 for preferred ion					528347														574202	307101				392257									611054
TRUE		C4 H13 N3 P2	Full match	No results	No results		165.058	0.49	607636	0	0				ddMS2 for other ion	371145	403533	427705	369903	427075	394965	414645	470084	395358	445183	305219	395690	490351	396329	486817	245456	317690	253666	402371	607636	459256	499908	428384	532706	401839	411239	558661	356050	470584	503460	426216	306888	597322	535217
TRUE	[Similar to: PEG Monooleate n6; ΔMass: 319.2245 Da]	C13 H25 N O2	Full match	Invalid mass	No results		227.189	14.695	603474	50	0			79.4	ddMS2 for preferred ion	592880	528564	421276	437281	511785	499125	435164	536772	603474
TRUE	[Similar to: DL-Tryptophan; ΔMass: -42.0470 Da]	C14 H18 N2 O2	Full match	Invalid mass	No results		246.137	4.844	602394	17	0			91.6	ddMS2 for preferred ion															175062														235806					77471.8
TRUE	Gramine	C11 H14 N2	No match	Invalid mass	No results		129.058	6.981	600006	3	0		90.3		ddMS2 for preferred ion										118881					86700.8				244509			600006		110630				58359.6
TRUE	[Similar to: Cytidine 5'-diphosphocholine; ΔMass: -7.2260 Da]	C24 H50 N O7 P	Full match	Invalid mass	No results		495.333	11.361	598460	13	0			66.8	ddMS2 for preferred ion		368064	479358				140531	353398	165600	495976		477127		515244			244861	382076	331613							598460	254653	461730	347855	291478	474008	408445
TRUE	[Similar to: Dioctyl phthalate; ΔMass: -167.0023 Da]	C26 H45 N3 O6 P2	Full match	Invalid mass	No results		557.279	10.791	595966	18	0			96.1	ddMS2 for other ion	322233	335018	326607	372833	363258	413805	507787	446705	419711	303810	274149	299358	219727	393313	383211	259658	294921	289733	375243	375852	210252	503154	319986	392078	341391	416579	292581	492270	300278	311698	468043	308261	346291	124990
TRUE	[Similar to: Taurocholic acid; ΔMass: 143.0252 Da]	C24 H36 O3	Full match	Invalid mass	No results		372.266	9.209	595063	1	0			62.8	ddMS2 for preferred ion													151893				86501.8					71866.8		90898					595063
TRUE		C2 H7 O3 P	Full match	No results	No results		110.013	14.078	594882	0	0				ddMS2 for preferred ion																															443710
TRUE	[Similar to: (2E,6E,10E)-12-{[6-Deoxyhexopyranosyl-(1->4)-6-deoxyhexopyranosyl-(1->3)hexopyranosyl]oxy}-2,6,10-trimethyl-2,6,10-dodecatrien-1-yl 6-deoxyhexopyranosyl-(1->4)-6-deoxyhexopyranosyl-(1->3)hexopyranoside; ΔMass: 861.3366 Da]	C15 H27 N O4	Full match	Invalid mass	No results		285.194	6.722	594115	4	0			65.2	ddMS2 for preferred ion	141957	136295	131671	146859	147115	148305	140071	143467	125750	69522	91639.5	328293	134153	107713	414130	147981	156016	124063	224836	118065		594115	187954	346267	185522	153016	76508.1	80760.6	137264	96358.8	80338.8	73794	147085
TRUE	Lactamide	C3 H7 N O2	No results	Invalid mass	No results		89.0482	0.609	593096	3	0		79.6		ddMS2 for preferred ion	254158	245030	166306	256002	274681	281559	125995	290904	205161	227212	111708	202173	136588	272710	173080	145819	195950	109606	237066	137310	329624	194210	156961	300262	367386	307091	108891	266613	306463	181764	410567	125970	168174	134321
TRUE		C4 H11 N3 O P2	Full match	No results	No results		179.038	1.233	584920	0	0				ddMS2 for other ion																				270061						186191
TRUE			No results	No results	No results		69.0587	1.764	579904	0	0				ddMS2 for preferred ion
TRUE	[Similar to: N3-(1,3,5-Trimethyl-1H-pyrazol-4-yl)-2,5-dichlorothiophene-3-sulfonamide; ΔMass: 215.8871 Da]	C6 H9 N3	Full match	Invalid mass	No results		123.08	14.503	579400	24	0			99.3	ddMS2 for preferred ion
TRUE	L(+)-Ornithine	C5 H12 N2 O2	Full match	Full match	Not the top hit		132.09	0.512	577930	2	9	Arginine, ornithine and proline interconversion;Arginine, ornithine and proline interconversion;Other	87.6		ddMS2 for preferred ion				329783					302499		335600						384514	395497		460709		544505		293657	362222	498895			354321		538676	340680	493806
TRUE	[Similar to: NP-004089; ΔMass: 717.3460 Da]	C11 H21 N O4	Full match	Invalid mass	No results		231.147	2.694	577079	7	0			64.5	ddMS2 for preferred ion															209070																		391224
TRUE			No results	No results	No results		78.0113	2.074	575505	0	0				ddMS2 for preferred ion																									202090				575505
TRUE	[Similar to: AKB48 N-(4-hydroxypentyl) metabolite; ΔMass: 159.1850 Da]		No results	Invalid mass	No results		222.057	0.223	571011	12	0			92.6	ddMS2 for preferred ion	285375									571011						87704.7		240851				540096		323420
TRUE		C65 H118 O17 S4	Full match	No results	No results		1298.72	13.907	570638	0	0				No MS2										408239			335107		382151				570638	404372		353543		318657	450230						403638		303517	348613
TRUE	[Similar to: (4E)-1,7-Bis(4-hydroxyphenyl)-4-hepten-3-one; ΔMass: 198.6360 Da]		No results	Invalid mass	No results		97.5052	9.233	569393	16	0			91.2	ddMS2 for preferred ion			569393
TRUE	[Similar to: Butyl benzoate; ΔMass: 22.0768 Da]	C3 H4 N6 S	Full match	Invalid mass	No results		156.023	0.392	564784	16	0			82.3	ddMS2 for other ion					163128									564784
TRUE		C8 H2 N2 O17 S	Full match	No results	No results		429.907	0.555	560335	0	0				ddMS2 for preferred ion	496823	495452	511219	475744	529662	546899	439655	529942	433197	452882	522346	528248	527326	560335	457278	539870	480320	445053	445534	493661	506054	516156	543268	498414	499356	502196	507780	471180	531824	435280	449687	492398	494182	461023
TRUE	[Similar to: Ginsenoside Rd; ΔMass: 622.4445 Da]	C13 H16 N4 O6	Full match	Invalid mass	No results		324.106	7.688	560200	21	0			95.8	ddMS2 for preferred ion											236804							424539						560200					397112
TRUE	[Similar to: Palmitoyl sphingomyelin; ΔMass: 18.0105 Da]	C41 H72 N4 O4	Full match	Invalid mass	No results		684.557	10.367	559132	85	0			75.4	ddMS2 for other ion		559132
TRUE		C71 H124 O11 P2 S4	Full match	No results	No results		1342.75	13.858	557295	0	0				No MS2										313027					363678				557295	408413		344965			396733						383964
TRUE	[Similar to: (+/-)-C75; ΔMass: 46.0053 Da]	C13 H20 O2	Full match	Invalid mass	No results		208.146	14.69	556882	57	0			79.7	ddMS2 for preferred ion	556882				410025	499283	434673	514639	497827
TRUE	[Similar to: PEG n16; ΔMass: 400.2308 Da]	C15 H30 O7	Full match	Invalid mass	No results		322.199	6.307	552869	28	0			70.4	ddMS2 for preferred ion																			552869
TRUE		C21 H39 N O4	Full match	No results	No results		369.288	9.623	552826	0	0				ddMS2 for preferred ion	76843.5	75017.7	80782.7	82929	83990.6	74801.6						266602	175816		65037.2			82182.5									84017.2						81160.3
TRUE		C4 H11 N3 O P2	Full match	No results	No results		179.038	0.486	552808	0	0				ddMS2 for other ion									362620							224244												424254
TRUE		C39 H82 N3 O10 P	Full match	No results	No results		783.573	14.283	545702	0	0				No MS2					327689													347568				545702											298998
TRUE		C55 H83 N6 O18 P	Full match	No results	No results		1146.55	7.692	543982	0	0				No MS2											343360							462881						543982					521665
TRUE	Palmitoyl sphingomyelin	C39 H79 N2 O6 P	Full match	Full match	No results		702.568	10.508	543504	5	0		92.9		ddMS2 for preferred ion						471376						543504
TRUE		C34 H71 N9 O5	Full match	No results	No results		685.56	11.861	541694	0	0				No MS2				541694
TRUE		C23 H48 N5 O4 P3	Full match	No results	No results		551.29	11.183	541337	0	0				ddMS2 for other ion	319107	297393	301533	326490	344312	395584	449397	430749	347938	346690	255677	293771	261344	268381	273115	230342	310899	282229	316770	397244	301352	358221	293589	419904	364530	416920	298165	351406	362497	328466	402618	369795	306666	284780
TRUE		C3 H6 N6 O S	Full match	No results	No results		174.033	0.165	536530	0	0				ddMS2 for other ion																497042	536530
TRUE		C6 H12 O	Full match	No results	Partial match		100.089	9.463	535669	0	2	Superpathway of lipoxygenase;Superpathway of lipoxygenase;Superpathway of steroid hormone biosynthesis;Superpathway of steroid hormone biosynthesis			ddMS2 for preferred ion									180075				302272					332052								468598		246240				189625
TRUE		C6 H12 Cl3 N2 O6 P S	Full match	No results	No results		375.921	0.604	534366	0	0				ddMS2 for preferred ion	219920	257221	104911	142493	140060	136212	158593	322511	264050	118219	190790	111586	119673	97901.6	182426	247177	121577	77289.4	100242	251655	127801	176006	121940	236845	141627	181129	271484	209397	179075	326105	270167	262995	266979	230071
TRUE			No results	No results	No results		69.0587	0.271	533862	0	0				ddMS2 for preferred ion
TRUE			No results	No results	No results		71.0743	0.743	532442	0	0				ddMS2 for preferred ion				217871				136241	135350						124666									74186.5
TRUE	[Similar to: PEG n13; ΔMass: 48.0208 Da]	C25 H50 O12	Full match	Invalid mass	No results		542.331	6.892	532185	28	0			75.1	ddMS2 for preferred ion																			532185
TRUE	[Similar to: Cytidine 5'-diphosphocholine; ΔMass: -270.4587 Da]		No results	Invalid mass	No results		758.566	13.939	529801	13	0			96	ddMS2 for preferred ion												398639
TRUE		C19 H47 N9 O P2	Full match	No results	No results		479.338	11.529	527319	0	0				ddMS2 for preferred ion	274693	290566	285052	272516	304160	289880	290616	332401	289651	433605	162024	327239	297517	222435	360999	212461	290075	351479	286065	352893	182679	284595	191861	446738	242033	259070	202320	198446	212842	282348	312364	295440	172726	138338
TRUE			No results	No results	No results		701.556	13.362	527317	0	0				No MS2
TRUE			No results	No results	No results		138.981	14.379	527011	0	0				ddMS2 for preferred ion		527011	286161							210268	234075	476048					331132
TRUE		C34 H80 N9 O6 P3	Full match	No results	No match		803.545	14.876	522074	0	2	Other			ddMS2 for preferred ion		522074	235868	127482		142373		170564	131976				308562							137028							164354		128742
TRUE			No results	No results	No results		69.006	0.166	520305	0	0				ddMS2 for preferred ion			387092		430597	446779																			339342		197294				520305	398358
TRUE	[Similar to: AKB48 N-(4-hydroxypentyl) metabolite; ΔMass: 159.1524 Da]	C12 H14 O4	Full match	Invalid mass	No results		222.089	8.467	518202	8	0			84.4	ddMS2 for preferred ion	379586	373192	378380			447473	468823	461558	385364	101179	92863	230495			100697		154352	211202	112006							73829.5
TRUE			No results	No results	No results		83.9528	0.492	516020	0	0				ddMS2 for preferred ion	103270	211022	266702	146213	326737	325398	246398	297353	358802	217797	239680	170651	279026	232638	346207	285407	302241	159943	100823	364617	210713	346992	72722.9	435517	274338	265868	345484	442107	269639	313717	261405	197998	346286	302850
TRUE		C3 H4 N6 S	Full match	No results	No results		156.023	0.487	514119	0	0				ddMS2 for other ion		159446	311201			143154	319903	237415		161159		307368	317227			418576				229489	169171			291608	313752		235675	300501	338722	453282	281163	131539	328147	256536
TRUE	Isobutyraldehyde	C4 H8 O	No results	Invalid mass	No results		72.0583	2.257	513764	5	0		67.2		ddMS2 for preferred ion																						513764		99571.7
TRUE		C44 H74 N7 O6 P	Full match	No results	No results		827.545	14.099	511435	0	0				ddMS2 for preferred ion		511435
TRUE		C25 H45 N O4	Full match	No results	No results		423.335	10.59	511204	0	0				ddMS2 for preferred ion	145564	197337	211742	196085	197485	195492	213037	203359	180159	127129	97400.5	270352	228554	109147	272905	106378	144764	172265	184597	168817		229809	180656	131740	210417	246029	166204	154862	244169	122512	131607	165888	131555	80518.5
TRUE		C7 H4 O9 P2	Full match	No results	No results		293.932	0.556	510502	0	0				ddMS2 for preferred ion	414347	424728	431825	396491	502529	510502	420659	480456	340361	384953	443278	441458	438389	470557	433513	479863	421269	384122	387980	450891	457159	493532	489235	437035	452453	474710	442792	441946	494391	409481	406765	450676	458455	429974
TRUE	[Similar to: A-836339; ΔMass: 210.0822 Da]		No results	Invalid mass	No results		100.089	7.177	507607	6	0			87.7	ddMS2 for preferred ion					227878							320183																	194054
TRUE	[Similar to: AKB48 N-(4-hydroxypentyl) metabolite; ΔMass: 159.1850 Da]		No results	Invalid mass	No results		222.057	3.924	505847	12	0			92.5	ddMS2 for preferred ion	290092	256975	204094							199478			246577	178231		284037	273745		153054	312093				150953					131929	267446			501589
TRUE	[Similar to: AKB48 N-(4-hydroxypentyl) metabolite; ΔMass: 159.1850 Da]		No results	Invalid mass	No results		222.057	4.68	505201	8	0			92.6	ddMS2 for preferred ion	124980															92286.8						261048
TRUE	[Similar to: Cytidine 5'-diphosphocholine; ΔMass: -53.2099 Da]	C28 H48 N O7 P	Full match	Invalid mass	No results		541.317	10.296	504785	13	0			72.5	ddMS2 for preferred ion	111603	120369	125213	139145	145591	158733	165401	175777	171185			129715		83167.1	101417	110709	100603	83748.3	95947.9			111556	82301.6	158493	142344	201637			84853.1	131064	143454	384366		84850.5
TRUE			No results	No results	No results		81.5304	1.277	504247	0	0				ddMS2 for preferred ion																								504247
TRUE	[Similar to: (2E,6E)-10,11,15,19,23,27,31,35-Octahydroxy-3,7,11,15,19,23,27,31,35-nonamethyl-2,6-hexatriacontadien-1-yl hexopyranoside; ΔMass: 510.3252 Da]	C30 H48 O	Full match	Invalid mass	Partial match		424.37	7.688	503614	34	1	Other		88.1	ddMS2 for preferred ion											307569							503614						483615					364101
TRUE	PEG n13	C26 H54 O14	No match	Invalid mass	No results		607.378	5.936	501683	1	0		86.3		ddMS2 for preferred ion	169910	250997	199578	251973	254980	238744	240718	217827	152375	332998	205701	147572	329767	282002	393891	244054	276131	108789	498783	484715	215033	406829	242614	247385	472809	320817	371927	274171	323818	279699	442365	447290	383870	501683
TRUE		C5 H12 N2 O2 S	Full match	No results	No results		164.062	0.49	501614	0	0				ddMS2 for other ion	295107	345927	316103	333698	344458	325421	331922	360268	343798	323003	310405	302750	407620	281567	420428	193731	276778	233021	313093	491139	359592	421419	332730	443968	330252	352336	489459	292408	396993	416223	351684	264316	501614	432552
TRUE	[Similar to: Benzaldehyde 1-[2-(tert-butyl)-5-(trifluoromethyl)pyrazolo[1,5-a]pyrimidin-7-yl]hydrazone; ΔMass: 159.1058 Da]	C5 H2 N10	Full match	Invalid mass	No results		202.046	0.862	501444	32	0			99.4	ddMS2 for preferred ion								245414
TRUE		C5 H7 N7 O	Full match	No results	No results		181.071	0.492	499193	0	0				ddMS2 for other ion	354525	372397	352701	335809	402762	357771	339623	353726	354614	357550	295032	362440	433303	342466	441859	221738	299205	246518	348396	431047	380162	420827	359534	436076	325439	369187	447027	329065	387005	399625	341786	254414	470613	480390
TRUE	[Similar to: 15(R)-Lipoxin A4; ΔMass: 157.2145 Da]	C7 H5 N3 O2 S	Full match	Invalid mass	No results		195.01	10.191	497623	21	0			92.6	ddMS2 for other ion																													497623
TRUE	[Similar to: DL-Dipalmitoylphosphatidylcholine; ΔMass: -76.0313 Da]	C40 H85 N5 O7 P2	Full match	Invalid mass	No results		809.593	14.08	497254	26	0			95.5	ddMS2 for preferred ion													338025												315408
TRUE	[Similar to: Sparfloxacin; ΔMass: 279.2093 Da]		No results	Invalid mass	No results		112.957	1.664	496510	24	0			71.1	ddMS2 for preferred ion
TRUE	[Similar to: Palmitoyl sphingomyelin; ΔMass: 0.0000 Da]	C41 H74 N4 O5	Full match	Unused	No results		702.568	11.655	493478	22	0			73.2	ddMS2 for other ion																					331397								272379		493478
TRUE	[Similar to: PEG n14; ΔMass: -78.0794 Da]	C36 H65 N4 O8 P	Full match	Invalid mass	No results		712.457	6.121	492855	30	0			78.2	ddMS2 for other ion	231740	224134	255424	207957	191181	197771	205675	200384	230854	360557	251450	185619	329146	307313	371599	305452	276888	135360	492855	352931	161380	317057	196698	262502	366360	280300	266007	230517	250949	193231	314095	278702	247776	373240
TRUE			No results	No results	No results		69.0587	2.21	491765	0	0				ddMS2 for preferred ion
TRUE	[Similar to: AKB48 N-(4-hydroxypentyl) metabolite; ΔMass: 159.1850 Da]		No results	Invalid mass	No results		222.057	4.099	488519	12	0			92.8	ddMS2 for preferred ion																	127454
TRUE	2-[(3S)-1-(2-Pyridinylmethyl)-3-pyrrolidinyl]-1,3-benzothiazole	C17 H17 N3 S	Full match	Full match	No results		295.114	6.63	488412	1	0		51.7		ddMS2 for preferred ion										488412
TRUE	[Similar to: AKB48 N-(4-hydroxypentyl) metabolite; ΔMass: 159.1850 Da]		No results	Invalid mass	No results		222.057	11.898	488350	16	0			92.7	ddMS2 for preferred ion								488350
TRUE	[Similar to: (4E)-1,7-Bis(4-hydroxyphenyl)-4-hepten-3-one; ΔMass: 198.6360 Da]		No results	Invalid mass	No results		97.5052	8.825	481356	27	0			91.2	ddMS2 for preferred ion			481356
TRUE	[Similar to: (2R)-5-Methoxy-2-methyl-2,3,8,9-tetrahydro-4H-furo[2,3-H]chromen-4-one; ΔMass: -18.0106 Da]	C13 H16 O5	Full match	Invalid mass	No results		252.1	7.731	480949	10	0			91	ddMS2 for preferred ion
TRUE	[Similar to: DL-Dipalmitoylphosphatidylcholine; ΔMass: -24.0006 Da]	C42 H80 N O8 P	Full match	Invalid mass	No results		757.563	11.369	480536	26	0			99.5	ddMS2 for preferred ion			250796						480536	223567
TRUE	[Similar to: PEG n13; ΔMass: 163.0730 Da]	C20 H37 N5 O5	Full match	Invalid mass	No results		427.278	6.597	479430	28	0			70.9	ddMS2 for preferred ion	271836	264953	287411	247763	249002	246235	248142	259970	255493		315419	241789	440092	315922	479430	411541	350242	180329			207327	411007	219643	345634		369597		265451	395486	296996			361555
TRUE	[Similar to: N1-(2,4-Difluorophenyl)-2-[2-(5-morpholino-2H-1,2,3,4-tetraazol-2-yl)acetyl]hydrazine-1-carbothioamide; ΔMass: 224.0757 Da]	C3 H6 N6 O S	Full match	Invalid mass	No results		174.033	0.265	479044	5	0			61	ddMS2 for other ion						338053
TRUE	Trimetazidine	C14 H22 N2 O3	Full match	Full match	No results		266.163	2.773	478621	2	0		95.8		ddMS2 for preferred ion															477469														352481	259504	187520			229181
TRUE	[Similar to: Docosahexaenoic acid ethyl ester; ΔMass: -212.0535 Da]	C30 H48 O10	Full match	Invalid mass	No results		568.325	9.17	478598	3	0			78.4	ddMS2 for preferred ion
TRUE	[Similar to: PEG n16; ΔMass: 30.9946 Da]	C35 H67 N O8 P2	Full match	Invalid mass	No results		691.435	7.112	477882	30	0			78.5	ddMS2 for preferred ion																			477882
TRUE			No results	No results	No results		69.0587	6.28	476344	0	0				ddMS2 for preferred ion
TRUE	Estazolam	C16 H11 Cl N4	Full match	Full match	No results		294.067	8.187	476051	1	0		96.7		ddMS2 for preferred ion											84554.6				82178.1		476051		218149											151467	327933
TRUE		C40 H74 N7 O6 P	Full match	No results	No results		779.545	13.817	475999	0	0				ddMS2 for preferred ion										475999
TRUE		C47 H74 N9 O12 P3	Full match	No results	No results		1049.47	6.012	474901	0	0				No MS2	124293	116205	112114	155725	166278	165404	169784	175374	110708	175634	242033	130962	134090	188111	230251	233636	110380	102926	399811	274488	110945	334430	152687	358398	179828	209141	389905	106891		242838	112000	132226	161057
TRUE		C21 H37 N O4	Full match	No results	No results		367.272	9.168	474354	0	0				ddMS2 for preferred ion	74062.9	73069.5	79909.6	81499.9	76060							286992	113017		71259.4			63502.3					62241.8
TRUE		C6 H11 N2 O3 P S	Full match	No results	No results		222.022	14.363	473741	0	0				ddMS2 for other ion	256957	325285											421422		329091	238555	369636
TRUE	[Similar to: 1-({(2R,3S,4R,5S)-3,4-Dihydroxy-5-[2-(4-morpholinyl)-2-oxoethyl]tetrahydro-2-furanyl}methyl)-3-(3-fluorophenyl)urea; ΔMass: 298.6406 Da]		No results	Invalid mass	No results		98.5243	4.453	473117	48	0			91.2	ddMS2 for preferred ion																									473117
TRUE		C2 H Cl4 P	Full match	No results	No results		195.858	0.604	472837	0	0				No MS2	318189	299727	472837	337480	333486	351412	370058	213584	377824	353658	422269	354250	342436	418741	322341	373807	436246	298745	368537	337330	375813	301958	419248	337241	357281	287353	345142	412208	368459	296092	342100	399564	345322	394187
TRUE	[Similar to: NP-004089; ΔMass: 717.3459 Da]	C11 H21 N O4	Full match	Invalid mass	No results		231.147	2.991	471964	62	0			68.5	ddMS2 for preferred ion												471964
TRUE	[Similar to: DL-Dipalmitoylphosphatidylcholine; ΔMass: -24.0001 Da]	C43 H76 N5 O4 P	Full match	Invalid mass	No results		757.562	11.045	471279	39	0			99.5	ddMS2 for preferred ion										471279
TRUE	[Similar to: A-836339; ΔMass: 210.0822 Da]	C6 H12 O	Full match	Invalid mass	Partial match		100.089	1.988	470743	12	2	Superpathway of lipoxygenase;Superpathway of lipoxygenase;Superpathway of steroid hormone biosynthesis;Superpathway of steroid hormone biosynthesis		84.5	ddMS2 for preferred ion						202080							186166																					259520
TRUE	[Similar to: PEG n15; ΔMass: -74.0846 Da]	C29 H68 N8 O14	Full match	Invalid mass	No results		752.488	7.626	470141	31	0			77.7	ddMS2 for other ion	166425	149450	157041	144273	122692	131556	121977	136340	135732	253877	189948	136909	220158	180710	226334	265482	203140	79705.6	470141	253180	119543	189097	121175	155696	249787	199937	198400	147356	158039	163655	236511	234411	191181	256055
TRUE	[Similar to: AKB48 N-(4-hydroxypentyl) metabolite; ΔMass: 159.1850 Da]		No results	Invalid mass	No results		222.057	11.434	469165	12	0			92.3	ddMS2 for preferred ion								469165
TRUE			No results	No results	No results		137.899	0.607	468906	0	0				ddMS2 for preferred ion	280662	352539	386739	312692	325796	370443	408635	369592	374105	321297	397484	335128	328809	404557	337113	270451	441071	381222	347670	386112	418369	313964	431458	346607	369198	306201	329764	335180	407787	252648	392367	398433	387872	463660
TRUE	[Similar to: AKB48 N-(4-hydroxypentyl) metabolite; ΔMass: 159.1850 Da]		No results	Invalid mass	No results		222.057	0.947	468525	4	0			92.5	ddMS2 for preferred ion	327894		198963	293457	244246	249940	184178	146175	172740	299300	314333		210288		179367	203455	202432	197033	221743	252853	336652	124398	395642	409015			207752	255629	254941	215344	281009		254831	198691
TRUE		C76 H106 N2 O5 S4	Full match	No results	No results		1254.7	13.961	466378	0	0				No MS2	289223									350317			340595		378594		283231		466378	388078		341748		296319	364861	224475			263701		397612	318568		337513
TRUE		C27 H44 N O7 P	Full match	No results	No results		525.286	10.77	465899	0	0				ddMS2 for preferred ion	234228	224969	241874	230003	235142	208510	247402	209952	217205	465899	108457	290997	165346	183101	226448	87358.8	291510	171291	175950	318531	139905	227069	146552	370167	234725	352944	178423	215647	235612	179785	225805	355751	139542	149779
TRUE		C66 H98 N8 O7 S3	Full match	No results	No results		1210.67	14.009	464807	0	0				No MS2	251723									335446			309285		364083				464807	299518		285726			387614	306364	231841				322696	273329		300384
TRUE		C76 H119 N6 O7 P S4	Full match	No results	No results		1386.78	13.811	463422	0	0				No MS2																			463422			307455			370911
TRUE		C42 H74 N7 O6 P	Full match	No results	No match		803.544	13.836	462961	0	2	Other			ddMS2 for preferred ion													217174			462961													273889
TRUE	Valine	C5 H11 N O2	Full match	Full match	Full match		117.079	0.871	461507	5	8	Superpathway of jasmonoyl-amino acid conjugates biosynthesis;Superpathway of indole-3-acetate conjugate biosynthesis;Superpathway of jasmonoyl-amino acid conjugates biosynthesis;Superpathway of indole-3-acetate conjugate biosynthesis;Superpathway of linamarin and lotaustralin biosynthesis;Superpathway of linamarin and lotaustralin biosynthesis;Superpathway of branched chain amino acid biosynthesi…	86.7		ddMS2 for preferred ion		272308				370969							219545			242744
TRUE	[Similar to: Metamfepramone; ΔMass: -18.0106 Da]	C11 H17 N O2	Full match	Invalid mass	No results		195.126	4.982	459677	8	0			83.1	ddMS2 for preferred ion																														459677
TRUE	Donepezil	C24 H29 N O3	Not the top hit	Full match	No results		379.215	6.989	457079	1	0		95.1		ddMS2 for preferred ion														123329		139951			389679	457079	86467.2		164764	93105.6		100188						120496	234320	273945
TRUE	[Similar to: Choline; ΔMass: -378.2538 Da]	C26 H47 N3 O5	Full match	Invalid mass	No results		481.353	11.45	455890	1	0			60.1	ddMS2 for preferred ion	261187	231913	283624	268506	266433	269263	255155	284499	273777	377293	217175	292048	174267	218974	365436	198365	223659	253007	317443	353305	154661	242388	244348	324472	301470	332508	168010	141020	235403	216819	241636	241289	173461	176512
TRUE	[Similar to: AKB48 N-(4-hydroxypentyl) metabolite; ΔMass: -6.8629 Da]		No results	Invalid mass	No results		388.104	12.347	454380	4	0			83.5	ddMS2 for preferred ion
TRUE	[Similar to: Mandipropamid; ΔMass: -14.9401 Da]	C20 H20 Cl2 O6	Full match	Invalid mass	No results		426.064	9.991	454356	37	0			95.8	ddMS2 for preferred ion	450317			454356	264987																446514	303873		306161	415129	429306	428412	214360			411419
TRUE	[Similar to: PEG n13; ΔMass: 119.0467 Da]	C22 H41 N5 O6	Full match	Invalid mass	No results		471.305	6.709	451213	27	0			72.6	ddMS2 for preferred ion	272425	267907	285921	281778	240554	237367	231392	232518	246678		326048	237105	451213	336834		380836	378567	155531			197822		237523			383178	390398	301111	358354	282701	400413	379016	342864
TRUE			No results	No results	No results		157.954	0.385	449634	0	0				ddMS2 for preferred ion	250318		360623					449634			344082		336537				435019				312882			254913	328129		326175	317941		390462
TRUE	Betaine	C5 H11 N O2	Full match	Full match	Partial match		117.079	8.947	448402	12	8	Superpathway of jasmonoyl-amino acid conjugates biosynthesis;Superpathway of indole-3-acetate conjugate biosynthesis;Superpathway of jasmonoyl-amino acid conjugates biosynthesis;Superpathway of indole-3-acetate conjugate biosynthesis;Superpathway of linamarin and lotaustralin biosynthesis;Superpathway of linamarin and lotaustralin biosynthesis;Superpathway of branched chain amino acid biosynthesi…	89.4		ddMS2 for preferred ion																					414589
TRUE	[Similar to: 5-(2,4-Dimethyl-1,3-thiazol-5-yl)-4-methyl-4H-1,2,4-triazole-3-thiol; ΔMass: 1.9992 Da]	C7 H12 O6 S	Full match	Invalid mass	No results		224.036	9.106	447627	4	0			79.7	ddMS2 for preferred ion										94811.2	91536		100778	114017	71082.3	121822	103675	103232	104566	265994	251500	243841	307107	280711	185352	252465	282885	297289	316200	307146	328434	368170	248219	218405
TRUE		C5 H9 N O2	Full match	No results	Partial match		115.064	0.693	446731	0	4	Arginine, ornithine and proline interconversion;Arginine, ornithine and proline interconversion;Other			No MS2
TRUE			No results	No results	No results		87.0165	0.488	445701	0	0				ddMS2 for preferred ion			304004		293622	324154		285306									302567			310851		130881			343457				308349	337545			311477
TRUE	[Similar to: A-836339; ΔMass: 210.0822 Da]	C6 H12 O	Full match	Invalid mass	Partial match		100.089	7.771	441752	5	2	Superpathway of lipoxygenase;Superpathway of lipoxygenase;Superpathway of steroid hormone biosynthesis;Superpathway of steroid hormone biosynthesis		84.8	ddMS2 for preferred ion								290006																		232520
TRUE	[Similar to: 2-[(3R,4S)-3-{[5-(Cyclohexylmethyl)-1,2-oxazol-3-yl]methyl}-4-piperidinyl]-N,N-diethylacetamide; ΔMass: 178.2777 Da]	C5 H4 N5 O2 P	Full match	Invalid mass	No results		197.011	14.61	441561	7	0			72.3	ddMS2 for other ion	194927																252792									147681				441561
TRUE	[Similar to: 2-{[2-(1-Pyrrolidinyl)-5-(trifluoromethyl)anilino]carbonyl}benzoic acid; ΔMass: 230.0091 Da]	C7 H16 O3	Full match	Invalid mass	No results		148.11	5.018	438584	92	0			96.3	ddMS2 for preferred ion
TRUE	[Similar to: AKB48 N-(4-hydroxypentyl) metabolite; ΔMass: 159.1850 Da]		No results	Invalid mass	No results		222.057	12.25	437815	16	0			92.5	ddMS2 for preferred ion								437815
TRUE		C25 H47 N O4	Full match	No results	No results		425.351	11.1	437469	0	0				ddMS2 for preferred ion	148710	206490	225593	182258	174432	182837	169893	169454	156970	195311	81039.7	315352	345577	73998.9	244209	168397	154562	219072	143076	187106	69628	168229	214889	110930	167916	224475	280288	94532.8	207925	125233	112484	157196	151457	175873
TRUE	[Similar to: Methyl 1-methyl-5-{[(3-oxo-1,3-dihydro-2-benzofuran-5-yl)amino]sulfonyl}-1H-pyrrole-2-carboxylate; ΔMass: 197.9987 Da]	C7 H8 N2 O2	Full match	Invalid mass	No results		152.059	1.21	435589	17	0			82.9	ddMS2 for preferred ion				86777.5			94442.8			232126					215241		128740		128618			435589	159060	180959		168609								125403
TRUE	[Similar to: A-836339; ΔMass: 210.0822 Da]	C6 H12 O	Full match	Invalid mass	Partial match		100.089	10.092	432960	3	2	Superpathway of lipoxygenase;Superpathway of lipoxygenase;Superpathway of steroid hormone biosynthesis;Superpathway of steroid hormone biosynthesis		81.2	ddMS2 for preferred ion										246146		187379
TRUE	Dibutyl sebacate	C18 H34 O4	Full match	Full match	No results		314.246	14.204	430855	1	0		96		ddMS2 for preferred ion	156303	108661		252083	182554	175715	278053	312572			85335.1		83988	89817		80461.5	85448.2			160930	278146	271729	188946	268938	257144	205807	159440	181529	166572	299103	172723	164038	158545	157329
TRUE	L-Tyrosine	C9 H11 N O3	Full match	Full match	Full match		181.074	0.684	430452	2	11	Other	95.5		ddMS2 for preferred ion	212770	220973	309245	232472	299741	238910	252560	223940	267748	327152	264560	173584	196981	169183	253326	297279	212100	124763	309563	161293	385347	341549	243220	168547	387000	271375	239311	185053	293856	235665	261848	272180	199368	318711
TRUE	Creatine	C4 H9 N3 O2	Full match	Full match	No results		131.07	0.755	429900	3	0		68.4		ddMS2 for preferred ion										429900			399935			273932	403449		308454							246875	339018					230167		300619
TRUE	Prolylleucine	C11 H20 N2 O3	Full match	Full match	No results		228.147	0.678	429101	2	0		84.4		ddMS2 for preferred ion	213382	231661	216547	209672	192397	180697	164175	165014	180536	306409	201413	282781	326349	171054	258419	120906	144058	255650	254359	248921	105078	410199	156003	429101	177495	145602	249958	132495	190549	247856	187630	91934.9	220394
TRUE	[Similar to: PEG n14; ΔMass: 119.0466 Da]	C27 H51 N O4 P2	Full match	Invalid mass	No results		515.331	6.808	428836	28	0			73.9	ddMS2 for preferred ion	234671	252177	235361	220423	210151	209832	216375	206514	206301	389485	273721	207830	360551	311966	397288	311921	309508	143179		428836	180235	356326	218136	330496	387726	325220	324410	244376	282155	249650	395995	319383	281586	362372
TRUE		C5 H9 N O4	Full match	No results	Partial match		147.053	0.611	427515	0	95	Superpathway of indole-3-acetate conjugate biosynthesis;Superpathway of indole-3-acetate conjugate biosynthesis;Superpathway of branched chain amino acid biosynthesis;Arginine, ornithine and proline interconversion;Superpathway of branched chain amino acid biosynthesis;Arginine, ornithine and proline interconversion;Superpathway of L-lysine degradation;Superpathway of L-lysine degradation;Superpa…			ddMS2 for preferred ion																																85285.6
TRUE		C41 H61 N3 O2 S3	Full match	No results	No results		723.39	14.579	427408	0	0				ddMS2 for preferred ion	209130	210077	185900	162802	167274	177899	171145	163864	169893	276760	218422	161974	268026	216424	309744	212459	218170		427408	371036	135246	244428	166981	252170	281414	243025	234828	184987	224154	194502	274388	274475	241100	306574
TRUE			No results	No results	No results		71.0742	0.93	427234	0	0				ddMS2 for preferred ion	215991	195291	200350	197997	215158		215786	230494	242939		190816	180003	148759	215524	201091	146590	187213	163722	350505		228153	225725	187597	184050		337196	166929	225689		190258		279028	180997
TRUE	PEG n11	C22 H46 O12	No match	Invalid mass	No results		519.326	5.714	426858	1	0		85.9		ddMS2 for preferred ion	426858											318668						245924
TRUE			No results	No results	No results		89.5191	0.487	426596	0	0				ddMS2 for preferred ion	118217	137446	256630	139509	328561	333154	295912	321385		248413	236472	247958	195296	244360	234869		178448			341988	296570	322634		394963	293752	291382	248555		236046	362041	276184	165341	309993	331594
TRUE	[Similar to: 4-Ethylbenzaldehyde; ΔMass: 56.0619 Da]		No results	Invalid mass	No results		78.0113	1.125	425464	29	0			88.2	ddMS2 for preferred ion				358936
TRUE	[Similar to: DL-Dipalmitoylphosphatidylcholine; ΔMass: -71.9985 Da]	C42 H76 N7 O6 P	Full match	Invalid mass	No results		805.561	14.089	424741	13	0			89.3	ddMS2 for preferred ion										352056		186510
TRUE	5-Nitroindoline	C8 H8 N2 O2	No results	Invalid mass	No results		164.056	0.688	422448	1	0		50.6		ddMS2 for preferred ion													422448
TRUE	Acetyl-β-methylcholine	C8 H17 N O2	Full match	Full match	No results		159.126	0.658	421027	1	0		89.2		ddMS2 for preferred ion	145503	154736	157101	142429	107760	145774	131229	125609	146453	268587	61000.4	295940		57181.9	57756.4	58077.5	206255	187256	195917	412734	147491	91928	114678	241307	112488	331348	84352.9	145344	66291	54391.8	88512.7	421027	175118	375445
TRUE	[Similar to: PEG n14; ΔMass: -13.0320 Da]	C33 H63 N O7 P2	Full match	Invalid mass	No results		647.41	7.533	420854	33	0			90	ddMS2 for preferred ion	144903	133670	147295	117995	131156	110822	105071	117754	127039	226750	170802	116335	242055	161522	232891	190411	166943	76876.1	420854	236938	98697.6	180721	117057	181141	296762	185594	175591	127397	165558	147002	218097	203376	163538	223427
TRUE	[Similar to: 15(R)-Lipoxin A4; ΔMass: 254.7198 Da]		No results	Invalid mass	No results		97.5052	1.165	420440	17	0			89.9	ddMS2 for preferred ion											420440
TRUE	Clopidogrel carboxylic acid	C15 H14 Cl N O2 S	Full match	Full match	No results		307.043	6.316	418855	1	0		97.1		ddMS2 for preferred ion															200040							418855
TRUE	[Similar to: (+/-)-C75; ΔMass: 134.0869 Da]		No results	Invalid mass	Unused		120.065	0.627	415301	31	1	Other		61.5	ddMS2 for preferred ion	163618	162383	114124	191507	160589	138307	119673	105220	175269	200160	145398	160731	64868.9	101913	400441	43352.8	125824	195971	110336	121467	74612.4	270207	165293	415301	63169.1	72114.5	105166	134048	73405	79708.1	77865.9	68601.6	138338	281121
TRUE	Betaine	C5 H11 N O2	Full match	Full match	Partial match		117.079	11.375	415001	9	8	Superpathway of jasmonoyl-amino acid conjugates biosynthesis;Superpathway of indole-3-acetate conjugate biosynthesis;Superpathway of jasmonoyl-amino acid conjugates biosynthesis;Superpathway of indole-3-acetate conjugate biosynthesis;Superpathway of linamarin and lotaustralin biosynthesis;Superpathway of linamarin and lotaustralin biosynthesis;Superpathway of branched chain amino acid biosynthesi…	90.7		ddMS2 for preferred ion				129956				174170		165507								279704				217559		298189									415001
TRUE	[Similar to: Monoolein; ΔMass: -123.0088 Da]	C23 H46 N O7 P	Full match	Invalid mass	No results		479.301	11.457	413052	1	0			60.7	ddMS2 for preferred ion	237243	214695	219138	225629	197242	220138	190927	220977	200162	368935	106264	177235		155748	239272		153886	274596	159861	413052	337043	309152	166565	330666	249984	393781	160283	183364	181955	237908	294456	139103	183521	179210
TRUE	[Similar to: Cytidine 5'-diphosphocholine; ΔMass: -35.2575 Da]	C26 H54 N O7 P	Full match	Invalid mass	No results		523.365	12.57	412401	17	0			69.8	ddMS2 for preferred ion										181584									205470
TRUE			No results	No results	No results		78.0113	0.485	412265	0	0				ddMS2 for preferred ion	123969				334595				245941		254180				248136		282554					352993				293960
TRUE		C4 H6 N2	Full match	No results	No results		82.0535	14.753	412196	0	0				ddMS2 for preferred ion			111996
TRUE	4-Methylaminoantipyrine	C12 H15 N3 O	Full match	Full match	No results		217.122	3.579	411740	2	0		82		ddMS2 for preferred ion
TRUE		C33 H61 N O7 S3	Full match	No results	No results		679.364	14.622	409577	0	0				ddMS2 for preferred ion	227091	170719	165822	182603	168598	159056	151644	153750	186260	274538	212329	148460	278475	213247	307949	215906	210769		409577	318575	135188	272102	151542	242660	286979	255670	230860	174190	237706	190774	319310	278866	215405	309186
TRUE	[Similar to: PEG n14; ΔMass: 251.1256 Da]	C17 H37 N O8	Full match	Invalid mass	No results		383.252	6.464	408183	28	0			71.2	ddMS2 for preferred ion	247431	249316	236662	210961	212540	211873	213770	195077	211068		296666	192294	364306	291553	408183	330840	310737	145220			175263		209667	298909		320133	307014	232630	301194	220870		318388	303899	338564
TRUE	[Similar to: (2E,6E)-10,11,15,19,23,27,31,35-Octahydroxy-3,7,11,15,19,23,27,31,35-nonamethyl-2,6-hexatriacontadien-1-yl hexopyranoside; ΔMass: 566.3512 Da]	C27 H44	Full match	Invalid mass	No results		368.344	14.477	406514	96	0			78	ddMS2 for preferred ion								223347													290664
TRUE	Acetanilide	C8 H9 N O	No match	Invalid mass	No results		118.042	1.01	402892	2	0		71.1		ddMS2 for preferred ion					285453			315561	271245								306913				344979	337446			337860	337358	329719				335377			359204
TRUE		C7 H5 N6 O P	Full match	No results	No results		220.027	14.703	401511	0	0				ddMS2 for other ion			204118					41353.7				231194			75958	142605	325129		401511							139644
TRUE	[Similar to: A-836339; ΔMass: 210.0822 Da]	C6 H12 O	Full match	Invalid mass	Partial match		100.089	2.795	401205	9	2	Superpathway of lipoxygenase;Superpathway of lipoxygenase;Superpathway of steroid hormone biosynthesis;Superpathway of steroid hormone biosynthesis		87.4	ddMS2 for preferred ion				247402																286761											246427
TRUE	[Similar to: A-836339; ΔMass: 210.0821 Da]		No results	Invalid mass	No results		100.089	0.258	400213	42	0			87.9	ddMS2 for preferred ion
TRUE	[Similar to: (3R,4S)-4-[2-(Cyclopropylamino)-2-oxoethyl]-3-ethyl-N-[3-(trifluoromethyl)phenyl]-1-piperidinecarboxamide; ΔMass: -197.1444 Da]	C32 H47 N6 O3 P	Full match	Invalid mass	No results		594.342	9.562	399402	16	0			75	ddMS2 for preferred ion													399402
TRUE	L-Pyroglutamic acid	C5 H7 N O3	Full match	Full match	Full match		129.043	0.944	399400	2	2	Other	66.1		ddMS2 for preferred ion	237599	227545	265930	255916	267723	339362	342985	354398	278381	185568	178286	238679	213131	272894	276137	131125	260196	226913	237904	316147	220981	323760	265162	278473	319068	328774	311728	267132	355710	201891	300562	271476	297160	266603
TRUE		C68 H132 N6 O11 P2 S5	Full match	No results	No results		1430.8	13.757	398976	0	0				No MS2																			398976
TRUE	[Similar to: Kanamycin; ΔMass: 337.1484 Da]	C6 H13 N O3	Full match	Invalid mass	Partial match		147.09	0.931	398036	1	1	Superpathway of linamarin and lotaustralin biosynthesis;Superpathway of linamarin and lotaustralin biosynthesis		60.2	ddMS2 for preferred ion	123325	153617	168017	167008	173918	219318	191467	46547.7	46836.8	165637	114411				83581.4		145478					105074	87170.5	85706.3		251912					135593	391150	190866	223292
TRUE	[Similar to: Palmitoyl sphingomyelin; ΔMass: 133.2190 Da]	C29 H53 N3 O4 P2	Full match	Invalid mass	No results		569.349	11.376	397299	12	0			69.7	ddMS2 for preferred ion				92157.7	97059.6	116609	111871	122786	122751	121156		93952						124976		90664.3	108664		93124.4			158247				99705
TRUE	[Similar to: (4E)-1,7-Bis(4-hydroxyphenyl)-4-hepten-3-one; ΔMass: 197.6169 Da]		No results	Invalid mass	No results		98.5243	0.486	397046	62	0			86.4	ddMS2 for preferred ion			78694.1		196043	195675	193413	201370	238588		171523	115673	165298		117045	170356	192850			199836	92185.5	192406		224202	245590	165149	192917	169015	181525	204085	191137		170171	293527
TRUE	[Similar to: Ginsenoside Rd; ΔMass: 162.0526 Da]	C41 H73 N2 O10 P	Full match	Invalid mass	No results		784.498	7.686	396345	15	0			93.9	ddMS2 for preferred ion																		258845						396345					282793
TRUE	[Similar to: 2,2,6,6-Tetramethyl-4-piperidinol; ΔMass: 0.1291 Da]	C2 H3 N7 S	Full match	Invalid mass	No results		157.018	9.103	396007	5	0			97.2	ddMS2 for preferred ion										97011.7	102627		106137	113008	112306	140732	144260	135186	121242	250783	252342	218489	240299	266103	212164	257330	288795	226112	263294	277890	282225	271171	283667	198102
TRUE		C6 H13 N3 O3	Full match	No results	Partial match		175.096	0.596	396001	0	5	Arginine, ornithine and proline interconversion;Arginine, ornithine and proline interconversion;Other			No MS2																				27064		396001	103065	307999		53422.8
TRUE	Ambroxol	C13 H18 Br2 N2 O	Full match	Full match	No results		375.979	6.292	395275	1	0		91.7		ddMS2 for preferred ion																			395275				336185
TRUE			No results	No results	No results		69.0587	5.824	395209	0	0				ddMS2 for preferred ion
TRUE	[Similar to: DL-Dipalmitoylphosphatidylcholine; ΔMass: -48.0004 Da]	C45 H76 N5 O4 P	Full match	Invalid mass	No results		781.563	14.973	393942	13	0			96.8	ddMS2 for preferred ion		393942				216257
TRUE		C5 H5 N7	Full match	No results	No results		163.061	1.241	391534	0	0				ddMS2 for other ion																													302281
TRUE	[Similar to: Palmitoyl sphingomyelin; ΔMass: -0.0001 Da]	C35 H75 N8 O4 P	Full match	Unused	No results		702.568	12.584	390845	42	0			75.2	ddMS2 for other ion
TRUE	Propionylcarnitine	C10 H19 N O4	Full match	Full match	No results		217.131	1.208	389561	2	0		91		ddMS2 for preferred ion	156027	167050	167900	148504	149713	140369	147519	144345	150266	241894		140232			223439	102212		111487	202705	209468	138383	300709	141957	163926	151924	389561	153267	205772	133754	132591	110741	190444	154902	183584
TRUE	[Similar to: (4S,6S)-1-Allyl-6-isobutyl-N-[3-(2-oxo-1-pyrrolidinyl)propyl]-3,4,5,6-tetrahydro-1H-azepino[5,4,3-cd]indole-4-carboxamide; ΔMass: 252.1626 Da]	C9 H16 N2 O2	Full match	Invalid mass	No results		184.121	3.197	388466	56	0			86.3	ddMS2 for preferred ion										218381					388466				305012			244573	187310	297203			206836	258111
TRUE	Docosahexaenoic acid ethyl ester	C24 H36 O2	Full match	Full match	No results		356.272	10.557	386743	1	0		84.5		ddMS2 for preferred ion		80475.9	82294.5	96216.6	93174.1	90129.8	100562	109245		83776.9				202412	236079									260138		108100		90063
TRUE	[Similar to: AKB48 N-(4-hydroxypentyl) metabolite; ΔMass: 159.1850 Da]	C8 H16 O3 P2	Full match	Invalid mass	No results		222.057	6.627	386166	16	0			92.6	ddMS2 for preferred ion																				386166
TRUE	[Similar to: A-836339; ΔMass: 210.0822 Da]		No results	Invalid mass	Unused		100.089	3.054	385956	39	2	Superpathway of lipoxygenase;Superpathway of steroid hormone biosynthesis		88.6	ddMS2 for preferred ion										229997										259963
TRUE	[Similar to: Cytidine 5'-diphosphocholine; ΔMass: -33.2419 Da]	C26 H52 N O7 P	Full match	Invalid mass	No results		521.349	11.65	385663	13	0			70.2	ddMS2 for preferred ion
TRUE	[Similar to: PEG n10; ΔMass: 163.0732 Da]	C13 H29 N O6	Full match	Invalid mass	No results		295.199	6.77	385262	33	0			96.8	ddMS2 for preferred ion	118696	117513	124508	111051	107544	101114	98425.5	100070	107829	185270	150196	106948	181845	142815	192972	167722	138536	71238.1	385262	204149	89305.7	170500	99684.4	140073	187533	155388	151708	112160	142754	113218	174539	161404	146929	169096
TRUE	Pipecolic acid	C6 H11 N O2	Full match	Full match	Full match		129.079	0.931	384893	4	1	Superpathway of L-lysine degradation;Superpathway of L-lysine degradation	83		ddMS2 for preferred ion													39455			54344.1		53789.9	49678.7		149535						33169.9	45361.1	60824.2	49163.7
TRUE		C7 H5 N6 O P	Full match	No results	No results		220.027	13.734	384679	0	0				ddMS2 for other ion										57600.6	105746			103112		92208														27897
TRUE	L-Norleucine	C6 H13 N O2	Full match	Full match	Partial match		131.095	1.288	383970	4	6	Superpathway of jasmonoyl-amino acid conjugates biosynthesis;Superpathway of indole-3-acetate conjugate biosynthesis;Superpathway of jasmonoyl-amino acid conjugates biosynthesis;Superpathway of indole-3-acetate conjugate biosynthesis;Superpathway of linamarin and lotaustralin biosynthesis;Superpathway of linamarin and lotaustralin biosynthesis;Superpathway of branched chain amino acid biosynthesi…	79.8		ddMS2 for preferred ion		214283		208693			140240												252604			216972			262976									271136
TRUE			No results	No results	No results		127.012	0.493	383781	0	0				ddMS2 for preferred ion	264555	297093	293249	253510	273903	260067	247354	253204	280980	288474	197404	259092	336865	217406	344456	148100	222605	172094	288198	362816	315060	360757	257946	361595	280926	272055	335892	239736	310156	323614	258602	170560	383781	334113
TRUE	Caffeine	C8 H10 N4 O2	Full match	Full match	Full match		194.081	5.057	382583	2	1	Other	94		ddMS2 for preferred ion																108466				129963
TRUE	Piperine	C17 H19 N O3	Full match	Full match	No results		285.136	9.859	381994	3	0		95.8		ddMS2 for preferred ion																																381994
TRUE	[Similar to: 2-{[2-(1-Pyrrolidinyl)-5-(trifluoromethyl)anilino]carbonyl}benzoic acid; ΔMass: 230.1030 Da]	C8 H4 O3	Full match	Invalid mass	No results		148.016	12.369	381504	46	0			97.3	ddMS2 for preferred ion	372868	269258	301959	378705	338581	314197	318058	304107	277505	217733	227076	219633	258764	216914	236694	230400	251246	222780	205373	267788	297218	249464	285398	278128	296967	242640	272470	381504	261533	268150	249260	312235	269154	258214
TRUE			No results	No results	No results		69.0587	3.302	380560	0	0				ddMS2 for preferred ion
TRUE	Docosahexaenoic acid ethyl ester	C24 H36 O2	Full match	Full match	No results		356.271	10.748	377839	1	0		85		ddMS2 for preferred ion	78941.9	74917.6		84036.2	82185.7	76120.9	90051.1				76090.7	117927	377839	81687.3				70804.5			157349	177337		217315				134674	246328
TRUE	[Similar to: A-836339; ΔMass: 210.0822 Da]	C6 H12 O	Full match	Invalid mass	Partial match		100.089	6.847	377637	17	2	Superpathway of lipoxygenase;Superpathway of lipoxygenase;Superpathway of steroid hormone biosynthesis;Superpathway of steroid hormone biosynthesis		87	ddMS2 for preferred ion					273514																	131682					173778					251530
TRUE	[Similar to: Sparfloxacin; ΔMass: 279.0996 Da]		No results	Invalid mass	No results		113.066	6.064	377292	28	0			82.5	ddMS2 for preferred ion										111239				151113		146678	119920	178888	100443	130648	113078	125030	123008	106600	111641		150122	140900	141212	130128	115063	134993	151166
TRUE	[Similar to: (2E,6E)-10,11,15,19,23,27,31,35-Octahydroxy-3,7,11,15,19,23,27,31,35-nonamethyl-2,6-hexatriacontadien-1-yl hexopyranoside; ΔMass: 566.3511 Da]	C27 H44	Full match	Invalid mass	No results		368.345	13.038	377128	91	0			75.4	ddMS2 for preferred ion								377128
TRUE	[Similar to: PEG n14; ΔMass: -34.0530 Da]	C29 H60 N6 O11	Full match	Invalid mass	No results		668.431	6.033	376667	28	0			78.5	ddMS2 for other ion	211488	203646	204295	211060	216538	191434	197863	215944	199688	275997	209382	169424	286702	246270	298805	228583	224490		376667	376513	184165	320185	199025	244040	305901	275891	258343	218006	262323	231321	320056	265040	281047	369323
TRUE		C61 H103 N2 O11 P S3	Full match	No results	No results		1166.65	14.052	375249	0	0				No MS2																			375249						275894
TRUE		C49 H91 N8 O9 P3	Full match	No results	No results		1028.61	11.184	375031	0	0				No MS2	238220	219335	241250	248422	222271	285912	285715	269472	243687	278119	174565	237380	174250	210293	233017	155038	250763	196204	240622	248872	195937	262222	209982	307773	282665	349222	187493	241412	212188	223051	240014	249519	188247	154261
TRUE	Betaine	C5 H11 N O2	Full match	Full match	Partial match		117.079	11.695	374421	8	8	Superpathway of jasmonoyl-amino acid conjugates biosynthesis;Superpathway of indole-3-acetate conjugate biosynthesis;Superpathway of jasmonoyl-amino acid conjugates biosynthesis;Superpathway of indole-3-acetate conjugate biosynthesis;Superpathway of linamarin and lotaustralin biosynthesis;Superpathway of linamarin and lotaustralin biosynthesis;Superpathway of branched chain amino acid biosynthesi…	90.7		ddMS2 for preferred ion																																	328285
TRUE	[Similar to: PEG n14; ΔMass: -122.1058 Da]	C33 H68 N6 O13	Full match	Invalid mass	No results		756.483	6.202	373591	32	0			80.2	ddMS2 for other ion	186354	198496	168392	145845	154501	139809	148315	123729	147771	271963	169674	146137	250271	233137	304507	234284	191533	109920	373591	270130	132795	213470	123366	184966	263253	197894	195640	179714	194929	124358	220217	215061	184843	250368
TRUE	L-Histidine	C6 H9 N3 O2	Full match	Full match	Full match		155.07	0.524	372840	1	2	Other	91.8		ddMS2 for preferred ion	219402	216194	301825	325256	267447	207013	218890	211277	189128	235361	195584	206904	206689	218304	197334	180536	258088	229047	209331	244450	258560	291310	210722	305672	263355	286315	185340	284854	254530	226459	280617	372840	266952	149197
TRUE		C20 H31 N5	Full match	No results	No results		341.257	8.767	372444	0	0				ddMS2 for preferred ion												367924	107092					79052.5					110417				85406.2						102777
TRUE	Dihydrothymine	C5 H8 N2 O2	Full match	Full match	No results		128.059	0.61	371306	1	0		50.9		ddMS2 for preferred ion		67616	54144.2			69196.2				81978.9								222586				98077.8					106005
TRUE		C30 H43 N3 O6	Full match	No results	No results		541.315	10.782	370473	0	0				ddMS2 for preferred ion									370473
TRUE	[Similar to: 4-Ethylbenzaldehyde; ΔMass: -21.9494 Da]	C3 H4 N6 S	Full match	Invalid mass	No results		156.023	1.595	369535	7	0			81	ddMS2 for other ion
TRUE	[Similar to: 3-Glycidoxypropyltrimethoxysilane; ΔMass: -369.2371 Da]	C31 H51 N5 O3 S2	Full match	Invalid mass	No results		605.345	13.196	368944	1	0			60.2	ddMS2 for preferred ion	152881	159425	148137	134449	142898	125702	128742	123506	144711	248040	167733	141254	250703	173488	264121	171544	183339		368944	269302	101189	204252	125004	206967	237893	205984	213602	152206	201390	148803	263775	244298	186280	206795
TRUE	Proline	C5 H9 N O2	Full match	Full match	Full match		115.064	0.748	368599	4	4	Arginine, ornithine and proline interconversion;Arginine, ornithine and proline interconversion;Other	84.9		ddMS2 for preferred ion			368599									262367
TRUE	[Similar to: Cytidine 5'-diphosphocholine; ΔMass: -319.4690 Da]	C40 H83 N5 O7 P2	Full match	Invalid mass	No results		807.576	14.086	368010	13	0			73.3	ddMS2 for preferred ion	141945					265326	178366	265339	263635			357829		188176								121872			128120	199161
TRUE	[Similar to: 2,2,6,6-Tetramethyl-4-piperidinol; ΔMass: -156.8885 Da]	C7 H16 N4 O4 P2 S	Full match	Invalid mass	No results		314.035	9.107	365224	7	0			97.2	ddMS2 for other ion
TRUE	Ornithine	C5 H12 N2 O2	No match	Invalid mass	No match		115.064	0.512	364355	2	4	Arginine, ornithine and proline interconversion;Arginine, ornithine and proline interconversion;Other	86.3		ddMS2 for preferred ion	292529	296973	281377		242760	335724	298152	322572		211851		180181	103424	263062	326310	249301			218915		261467		313038				268994	191618		277349				278093
TRUE	[Similar to: 2-[(3S)-1-(Cyclohexylmethyl)-3-pyrrolidinyl]-5-(1-methyl-1H-imidazol-5-yl)-1,3,4-oxadiazole; ΔMass: 173.1064 Da]	C8 H14 O2	Full match	Invalid mass	Partial match		142.099	6.301	363646	15	1	Superpathway of lipoxygenase;Superpathway of lipoxygenase		77.6	ddMS2 for preferred ion																					272053												363646
TRUE	[Similar to: A-836339; ΔMass: 210.0822 Da]		No results	Invalid mass	Unused		100.089	2.563	362931	15	2	Superpathway of lipoxygenase;Superpathway of steroid hormone biosynthesis		88.3	ddMS2 for preferred ion											182959
TRUE	[Similar to: Palmitoyl sphingomyelin; ΔMass: -0.0001 Da]	C38 H80 N4 O3 P2	Full match	Unused	No results		702.568	13.066	361910	43	0			73.5	ddMS2 for other ion	361910
TRUE	[Similar to: 4-Ethylbenzaldehyde; ΔMass: -21.9493 Da]	C3 H4 N6 S	Full match	Invalid mass	No results		156.022	0.05	361110	21	0			88	ddMS2 for other ion			164471				259313						150665
TRUE	Isobutyraldehyde	C4 H8 O	No results	Invalid mass	No results		72.0583	2.859	359945	5	0		68.3		ddMS2 for preferred ion				90028.5																		359945
TRUE		C4 H11 N3 O P2	Full match	No results	No results		179.038	10.283	358259	0	0				ddMS2 for other ion																									194053				147927
TRUE	[Similar to: PEG n10; ΔMass: 26.9992 Da]	C19 H37 N5 O6	Full match	Invalid mass	No results		431.274	5.431	357326	31	0			96.3	ddMS2 for preferred ion
TRUE	PEG n10	C20 H42 O11	No match	Invalid mass	No results		475.3	5.583	355030	1	0		84.2		ddMS2 for preferred ion																		333178
TRUE	Pseudoephedrine	C10 H15 N O	Full match	Full match	No results		165.115	4.003	353211	8	0		89		ddMS2 for preferred ion
TRUE	Irbesartan	C25 H28 N6 O	Full match	Full match	No results		428.233	8.126	352303	1	0		92.9		ddMS2 for preferred ion
TRUE	[Similar to: PEG n13; ΔMass: 30.9942 Da]	C25 H53 N O12	Full match	Invalid mass	No results		559.357	6.896	351203	28	0			74.6	ddMS2 for preferred ion	170731	183551	163721	172879	164255	160804	152874	166609	143745	304760	214479	142665	309189	216675	309798	218385	223978	105856		351203	125335	257082	164815	237409	289639	229700	250470	179977	232546	192128	285996	260350	206901	286005
TRUE	[Similar to: Estriol; ΔMass: 82.1478 Da]	C4 H8 Cl N6 P	Invalid mass	Invalid mass	No results		206.025	9.106	348702	4	0			95	ddMS2 for preferred ion																				189927	205845	165117	172071	205355	166068	197510	200671	222697	237747	255868	259958	292748	210670	200794
TRUE	[Similar to: N3-(1,3,5-Trimethyl-1H-pyrazol-4-yl)-2,5-dichlorothiophene-3-sulfonamide; ΔMass: 215.8871 Da]	C6 H9 N3	Full match	Invalid mass	No results		123.08	14.338	347884	12	0			99.5	ddMS2 for preferred ion												219565				101167
TRUE	Hypoxanthine	C5 H4 N4 O	Full match	Full match	Partial match		136.039	1.114	347631	2	5	Other	87.1		ddMS2 for preferred ion		95719.1	73719.4	87097.7	92056.3	92469.4	90094.4	77358.1	84619.9	63821.1		108146	60950		123058				347631	136539	73079.6	75789.9		63741.7			78873.7		73080.4	94362.2		145353		145005
TRUE			No results	No results	No results		87.0164	0.099	346528	0	0				ddMS2 for preferred ion		260265												346528
TRUE	PEG n5	C10 H22 O6	Full match	Full match	No results		238.142	4.236	346229	1	0		90.4		ddMS2 for preferred ion														201405	104499				346229	237430					235280						213925	232758		229531
TRUE		C43 H65 N3 O3 S3	Full match	No results	No results		767.416	14.535	343540	0	0				ddMS2 for preferred ion	185411	170639	154908		139557	150908	132450	135199	133098	259222	171390		252360	188176	271218	187713	176762		343540	317703		240848	142829	180055	286723	214347	223592	164801	193233	146762	283953	221187	242033	264443
TRUE	[Similar to: 1,2,3-Tris({4-[(2S,3R,4S,5S,6R)-3,4,5-trihydroxy-6-(hydroxymethyl)tetrahydropyran-2-yl]oxyphenyl}methyl) 2-hydroxypropane-1,2,3-tricarboxylate; ΔMass: 782.3022 Da]	C4 H2 N6 O5	Full match	Invalid mass	No results		214.009	0.933	342964	1	0			96.4	ddMS2 for preferred ion	168953	170096	179081	205221	213408	197163	184888	204308	189096	153929	57618.7	173917	266435	114888	247889		131193	157263	134661	212860	186541	248222	230292	193187	200030	170912	221405	193669	252198	163244	260001	61490.4	277035	137217
TRUE		C7 H5 N6 O P	Full match	No results	No results		220.027	14.577	342126	0	0				ddMS2 for other ion	286535	108530	205005										229918						70852.5	139816									342126
TRUE	PEG n12	C24 H50 O13	No match	Invalid mass	No results		563.352	5.83	340847	1	0		84.9		ddMS2 for preferred ion	311572	294774	293236	272437	263476	264701	254452	234106	271707		340847	232324						189174			227190		265089							283307
TRUE	[Similar to: A-836339; ΔMass: 210.0822 Da]	C6 H12 O	Full match	Invalid mass	Partial match		100.089	1.582	338868	9	2	Superpathway of lipoxygenase;Superpathway of lipoxygenase;Superpathway of steroid hormone biosynthesis;Superpathway of steroid hormone biosynthesis		88	ddMS2 for preferred ion																						338868					171235		151036
TRUE			No results	No results	No results		122.072	14.618	338506	0	0				No MS2										338506
TRUE	[Similar to: A-836339; ΔMass: 210.0822 Da]	C6 H12 O	Full match	Invalid mass	Partial match		100.089	1.417	337555	18	2	Superpathway of lipoxygenase;Superpathway of lipoxygenase;Superpathway of steroid hormone biosynthesis;Superpathway of steroid hormone biosynthesis		88.9	ddMS2 for preferred ion
TRUE	[Similar to: Palmitoyl sphingomyelin; ΔMass: 0.0001 Da]	C39 H79 N2 O6 P	Full match	Partial match	No results		702.567	13.306	336330	21	0			74.2	ddMS2 for other ion	182481	336330
TRUE	[Similar to: A-836339; ΔMass: 210.0822 Da]	C6 H12 O	Full match	Invalid mass	Partial match		100.089	3.409	336266	29	2	Superpathway of lipoxygenase;Superpathway of lipoxygenase;Superpathway of steroid hormone biosynthesis;Superpathway of steroid hormone biosynthesis		88.9	ddMS2 for preferred ion										331700					303997									239396
TRUE		C4 H11 N3 O P2	Full match	No results	No results		179.038	1.703	335873	0	0				ddMS2 for other ion																												335873
TRUE		C17 H45 N9 O9 P2	Full match	No results	No results		581.279	10.838	335286	0	0				ddMS2 for other ion	142098	119753	125819	160035	173221	162100	183747	184675	165084	194065		196932	127603	104273	111898	178154	180498	195830	144066	234477	156964	143347	133174	235654	221723	209912	127361	102737	140203	173980	124024	160619		127908
TRUE	[Similar to: N3-(1,3,5-Trimethyl-1H-pyrazol-4-yl)-2,5-dichlorothiophene-3-sulfonamide; ΔMass: 215.8871 Da]	C6 H9 N3	Full match	Invalid mass	No results		123.08	14.887	334645	36	0			99.8	ddMS2 for preferred ion									237967					82279.2
TRUE			No results	No results	No results		86.093	0.66	334551	0	0				ddMS2 for preferred ion	64054.8	37955.7	105488	94798.1	104884	49880.5	32430.4	36434	43339.8	36027.6	50389.8		88637.6	55267			53576				48573.2				48014.9	34063.4								42442.1
TRUE		C8 H9 N2 O15 P3 S	Full match	No results	No results		497.894	0.556	334478	0	0				ddMS2 for preferred ion	302842	309210	289003	259257	309354	314274	265372	313517	247226	277566	309658	313157	319764	331635	282566	333744	295615	272028	278847	300644	285592	307949	334478	291519	296705	295613	286629	297267	308866	253477	262759	295613	278487	287265
TRUE		C5 H8 N6 O18 P2 S2	Full match	No results	No results		565.882	0.555	334114	0	0				ddMS2 for preferred ion	298148	285878	252241	272572	331481	334114	271300	310482	233221	264156	297002	299318	292657	301674	254237	303037	273905	253250	257058	307058	281935	298061	320979	300847	301500		292994	273795	320000	245569	263177	281706	284296	284014
TRUE	[Similar to: A-836339; ΔMass: 210.0823 Da]		No results	Invalid mass	Unused		100.089	3.73	333815	9	2	Superpathway of lipoxygenase;Superpathway of steroid hormone biosynthesis		89	ddMS2 for preferred ion										239556																333815
TRUE		C32 H53 N5 O2 S3	Full match	No results	No results		635.338	14.662	333549	0	0				ddMS2 for preferred ion	157195	135302	139250	134270	132121	124490	119301	118253	137133	202047	146018	118189	205552	172735	234260	171986	177636		333549	249252		218495	121349	205231	252475	180602	170530	141719	200546	156930	249210	194958	172511	224556
TRUE	[Similar to: Sulfamethazine; ΔMass: 196.0303 Da]	C4 H6 N2	Full match	Invalid mass	No results		82.0535	14.334	333050	12	0			98.8	ddMS2 for other ion									333050		215095
TRUE		C4 H11 N3 O P2	Full match	No results	No results		179.038	8.923	332238	0	0				ddMS2 for other ion							181700			153880				219196						117366			28765.1							166235		238506		92586.4
TRUE		C20 H43 N5 O	Full match	No results	No results		369.348	14.214	331400	0	0				No MS2
TRUE		C4 H Br Cl3 O P S	Full match	No results	No results		311.775	0.59	329249	0	0				No MS2		200979	260685	189712			191593			201839	244351		243128	294565	260788		259495	258532		186308	255524		256191		197643		262105	266691	208158	210433	233532	257467	252263	270124
TRUE	[Similar to: Docosahexaenoic acid ethyl ester; ΔMass: -18.0105 Da]	C24 H38 O3	Full match	Invalid mass	No results		374.282	9.872	328891	23	0			86.8	ddMS2 for preferred ion													328891
TRUE	[Similar to: A-836339; ΔMass: 210.0822 Da]		No results	Invalid mass	Unused		100.089	1.714	324586	2	2	Superpathway of lipoxygenase;Superpathway of steroid hormone biosynthesis		68.3	ddMS2 for preferred ion											159625	324586										217841
TRUE		C33 H55 N5 O4 S2	Full match	No results	No results		649.371	13.147	324274	0	0				ddMS2 for preferred ion	139340	141069	127173		146284	125040		133781	135328	217502	159212	118955	203853	164529	237600	188163	182991		324274	245098		194157	120041	184260	233175	185759	193393	128867	168680	126682	235496	206317	165693	224722
TRUE	[Similar to: 4-Ethylbenzaldehyde; ΔMass: 56.0619 Da]		No results	Invalid mass	No results		78.0113	1.693	323728	39	0			88.8	ddMS2 for preferred ion																														323728
TRUE	[Similar to: PEG n13; ΔMass: -13.0321 Da]	C27 H57 N O13	Full match	Invalid mass	No results		603.383	6.974	322398	30	0			77.6	ddMS2 for preferred ion	107553	118046	116590	113201	110198	108307	107537	108315	118453	199467	147401	108238	191180	167789	212758	169528	152743	78222.1	322398	229882	94413.7	180080	94265.8	166839	202540	149220	163820	123107	161460	138485	194080	159178	170474	202224
TRUE			No results	No results	No results		69.0587	0.434	321500	0	0				ddMS2 for preferred ion
TRUE		C18 H46 N7 O5 P3	Full match	No results	No results		533.279	11.182	321406	0	0				ddMS2 for other ion	188246	179685	163350	207775	211742	231210	277577	248373	191024	207651	139365	177693	141242	155690	160162	135495	171428	157924	178040	224362	183638	214552	191156	242952	229347	252021	176973	193855	199153	196112	241075	228588	197132	153666
TRUE		C34 H47 N3 S2	Full match	No results	No results		561.319	13.244	321305	0	0				ddMS2 for preferred ion	113261	121336	144624	110013	104875	116231	107890		122923	192637	124324	110238	220135	148905	225183	141751	167085		321305	200607		206809	104018	169027	224658	154624	177873	132254	169863	104502	186689	194004	164401	191358
TRUE	[Similar to: Cytidine 5'-diphosphocholine; ΔMass: -7.2260 Da]	C24 H50 N O7 P	Full match	Invalid mass	No results		495.333	11.417	321277	13	0			70.2	ddMS2 for preferred ion															264255											117535
TRUE	[Similar to: A-836339; ΔMass: 210.0822 Da]	C6 H12 O	Full match	Invalid mass	Partial match		100.089	12.483	320430	8	2	Superpathway of lipoxygenase;Superpathway of lipoxygenase;Superpathway of steroid hormone biosynthesis;Superpathway of steroid hormone biosynthesis		74.9	ddMS2 for preferred ion															320430
TRUE	[Similar to: Cytidine 5'-diphosphocholine; ΔMass: -31.2261 Da]	C25 H49 N3 O6 S	Full match	Invalid mass	No results		519.333	10.962	320387	13	0			67.4	ddMS2 for preferred ion	171690	186133				145553				320387				175030							162763			198363								175038
TRUE			No results	No results	No results		223.06	9.117	319943	0	0				No MS2																						250929											319943
TRUE			No results	No results	No results		683.545	13.332	319312	0	0				No MS2																									227969
TRUE		C6 H12 O	Full match	No results	Partial match		100.089	8.966	315149	0	2	Superpathway of lipoxygenase;Superpathway of lipoxygenase;Superpathway of steroid hormone biosynthesis;Superpathway of steroid hormone biosynthesis			ddMS2 for preferred ion									307667	179275	198293							240765						182352		255383
TRUE		C3 H10 N2 O11 S4	Full match	No results	No results		377.918	0.605	314436	0	0				No MS2			118595	134209	160629	101687	155446			148398		128516	88811.2	112543			120012	102838	93126.4		157357	189656	109643		186459	194193			155482
TRUE	[Similar to: N3-(1,3,5-Trimethyl-1H-pyrazol-4-yl)-2,5-dichlorothiophene-3-sulfonamide; ΔMass: 215.8871 Da]	C6 H9 N3	Full match	Invalid mass	No results		123.08	14.739	313477	12	0			99.7	ddMS2 for preferred ion									40918	313477									77748.3
TRUE		C37 H79 N9 O3 P2	Full match	No results	No results		759.578	12.529	312792	0	0				No MS2																			312792
TRUE	[Similar to: Diundecyl phthalate; ΔMass: -322.1438 Da]	C36 H72 N6 O13	Full match	Invalid mass	No results		796.515	7.669	312626	31	0			79.6	ddMS2 for other ion	116027	103317	106752	101196						186661	114962	97906.1	164291	129024	162804	155092	126050		312626	174156	83850.3	127103	83940.2	91561.9	172032	130315	138579	108222		111574	148987	137009	125014	173229
TRUE	[Similar to: AKB48 N-(4-hydroxypentyl) metabolite; ΔMass: 159.1850 Da]		No results	Invalid mass	No results		222.057	0.4	312388	8	0			92.5	ddMS2 for preferred ion	281049		212868						106156		212476					148335						184162	109953
TRUE			No results	No results	No results		1267.74	0.555	312335	0	0				ddMS2 for other ion			236421		288381		248650	282342	220144		265282	286598		308029	228954	286964	234714	228654	249438	263674	258330	263286	285401	256395			259622	248695	312335	228890	244396	267019	237374
TRUE	[Similar to: PEG n16; ΔMass: 75.0206 Da]	C30 H57 N5 O10	Full match	Invalid mass	No results		647.409	7.043	310819	31	0			78.8	ddMS2 for preferred ion	71492.6	67154.1	67712.3	58698						141366	81337.1	70763.8	115915	90881.9	125237	94186.9	94472.3		310819	290735		241473		160043	207127	165301	167073	66360.5	158420	140999	187788	180115	80513.4	195813
TRUE		C H3 Cl N2 S4	Full match	No results	No results		205.887	0.568	310494	0	0				No MS2	209950	156368	97586.8	196207	176528	217236	204897	186377	242815	193514	183083	136643	185110	220811	140338	87395.1	120554	196216	127686	116058	89491.8	116832	176571	201391	254524	253411	81975.2	137467	310494	127974	164628	84041.7	158751	275863
TRUE	Butyl butyrate	C8 H16 O2	Full match	Full match	No results		144.115	9.164	309324	1	0		53.9		ddMS2 for preferred ion																					244685												117240
TRUE	L-Kynurenine	C10 H12 N2 O3	Full match	Full match	Full match		208.085	1.928	308777	1	8	Other	89.9		ddMS2 for preferred ion										239645					272267				205590			172015		223120	174969	201665	164507		174844					308777
TRUE	[Similar to: Palmitoyl sphingomyelin; ΔMass: 18.0105 Da]	C38 H78 N4 O2 P2	Full match	Invalid mass	No results		684.557	13.053	307616	21	0			74.1	ddMS2 for other ion		307616
TRUE	[Similar to: DL-Dipalmitoylphosphatidylcholine; ΔMass: -24.0003 Da]	C42 H80 N O8 P	Full match	Invalid mass	No results		757.562	13.459	307327	41	0			96.9	ddMS2 for preferred ion							307327
TRUE			No results	No results	No results		1131.76	0.554	307261	0	0				ddMS2 for other ion																										307261
TRUE	Hexanoylcarnitine	C13 H25 N O4	Full match	Full match	No results		259.178	6.002	307086	1	0		93.4		ddMS2 for preferred ion	59492.1	56893.8	54190.7			53264.8	50898.8			66127.6		187268	113384		56518.6			59818.6					46259.3				77350					56274.7	59855.3
TRUE	[Similar to: DL-Dipalmitoylphosphatidylcholine; ΔMass: 240.2449 Da]	C24 H48 N O7 P	Full match	Invalid mass	No results		493.317	10.232	306975	13	0			94.7	ddMS2 for preferred ion		81389.9	104604	91706.5	110438	109094				235433		163318			112630			87348.2		137278	306975		99766.1			145152	86173.6		97501.9	156388	149512		118263	116680
TRUE			No results	No results	No results		69.0587	3.524	305720	0	0				ddMS2 for preferred ion
TRUE	Isobutyraldehyde	C4 H8 O	No results	Invalid mass	No results		72.0583	3.551	304972	2	0		66.7		ddMS2 for preferred ion																						304972		95662
TRUE	[Similar to: A-836339; ΔMass: 210.0822 Da]	C6 H12 O	Full match	Invalid mass	Partial match		100.089	8.803	304063	9	2	Superpathway of lipoxygenase;Superpathway of lipoxygenase;Superpathway of steroid hormone biosynthesis;Superpathway of steroid hormone biosynthesis		85.5	ddMS2 for preferred ion					242651											234224												289602
TRUE		C65 H82 N8 O18 P2	Full match	No results	No results		1324.52	6.37	303952	0	0				No MS2	124010	126417	127767	163491	151466	141817	157903	147485	118492	210437	139409	109606	139269	125407	136113	108636	90556	129912	296125	158617	175774	199740	197293	303952	188318	101930		154417	104258	155525	207317	250061
TRUE	Palmitoylcarnitine	C23 H45 N O4	Full match	Full match	No results		399.335	10.894	303394	1	0		93.1		ddMS2 for preferred ion	116397	127224	132307	132629	119150	124184	113222	112359	108816	157190	57557.4	197218	223120		115332	90117.9	97744.2	181720	105490	135397		107415	141706	107018	102927	170120	155078		157712	79805.7	109314	130835	87274.5	88622.9
TRUE	[Similar to: DL-Dipalmitoylphosphatidylcholine; ΔMass: 59.0255 Da]	C37 H75 N2 O6 P	Full match	Invalid mass	No results		674.537	12.988	302736	26	0			98.6	ddMS2 for preferred ion	302736
TRUE	Paracetamol	C8 H9 N O2	Full match	Full match	Partial match		151.063	3.257	302550	5	2	Other	92.8		ddMS2 for preferred ion
TRUE		C42 H74 N7 O6 P	Full match	No results	No match		803.545	14.705	301563	0	2	Other			ddMS2 for preferred ion		301563	273927			190534		182609	186918
TRUE	[Similar to: Taurochenodeoxycholic acid; ΔMass: 86.0039 Da]	C26 H39 N O3	Full match	Invalid mass	No results		413.293	8.394	301333	23	0			78.9	ddMS2 for preferred ion																										301333
TRUE			No results	No results	No results		69.006	0.488	300974	0	0				ddMS2 for preferred ion	168388	136218					144036		188184	141781	141062	145738	150671	140517	196502	169722					162932			221845		155113	188159				154617	148517		100316
TRUE		C11 H30 Cl N6 O7 P3 S	Full match	No results	No results		518.081	9.105	300777	0	0				ddMS2 for other ion																				170724	144232	142739	179366	171628	146079	147584	165045	201064	211818	238477	195360	214452	162306	162746
TRUE	[Similar to: Choline; ΔMass: -404.2695 Da]	C21 H51 N9 O P2	Full match	Invalid mass	No results		507.369	11.767	300165	1	0			60.7	ddMS2 for preferred ion	135651	191255	159964	157310	201081	199819	172228	188344	201540	214730	160696	227537	164413	183301	300165	166936	128808	192174	237926	295000		167184	162256	270501	245882	181465	159753	136243	133692	133216	140271	145218	140770	111516
TRUE	[Similar to: Betaine; ΔMass: -75.0685 Da]	C8 H20 N2 O3	Full match	Invalid mass	No results		192.147	0.605	299280	5	0			97.9	ddMS2 for preferred ion	75925.1	95953.5	182961	87875.2	77094.2	75875.3	71220.8	72977	97093.7	76866.5	81065.9	76440.7	86015.9	25434.8	46565.5	75858.7		105038	67021.9	37264.2		299280	63651.9	120468	133867	167851		51032.1	84818.8		68264.6	79942.2	44440.6	53610.4
TRUE	[Similar to: 4-[(2S,3S,4S)-4-[4-(β-D-Glucopyranosyloxy)-3-methoxybenzyl]-3-(hydroxymethyl)tetrahydro-2-furanyl]-2-methoxyphenyl β-D-glucopyranoside; ΔMass: 466.1710 Da]	C9 H10 N6 O	Full match	Invalid mass	No results		218.092	6.818	298481	18	0			98.1	ddMS2 for preferred ion																														298481
TRUE	[Similar to: N3-(1,3,5-Trimethyl-1H-pyrazol-4-yl)-2,5-dichlorothiophene-3-sulfonamide; ΔMass: 215.8871 Da]	C6 H9 N3	Full match	Invalid mass	No results		123.08	14.183	296856	12	0			99.7	ddMS2 for preferred ion										296856								50166.1
TRUE		C32 H54 N2 O11	Full match	No results	No results		642.373	8.305	296304	0	0				ddMS2 for preferred ion
TRUE		C42 H76 O9	Full match	No results	No results		724.55	13.811	296175	0	0				No MS2	296175
TRUE	[Similar to: AKB48 N-(4-hydroxypentyl) metabolite; ΔMass: 159.1850 Da]		No results	Invalid mass	No results		222.057	3.761	295340	8	0			92.8	ddMS2 for preferred ion			86622.5							295340					228497											196220			149390
TRUE			No results	No results	No results		633.869	0.554	294972	0	0				ddMS2 for preferred ion	293002	257013		253047		294972				260664			284985												293632	283087								241780
TRUE	[Similar to: N-{4-[({(1S,4S,6S)-6-Isopropyl-3-methyl-4-[2-oxo-2-(1-pyrrolidinyl)ethyl]-2-cyclohexen-1-yl}methyl)sulfamoyl]phenyl}acetamide; ΔMass: 359.1188 Da]	C6 H16 N2	Full match	Invalid mass	No results		116.132	0.728	294176	12	0			82.1	ddMS2 for preferred ion
TRUE		C9 H15 N O2 S	Full match	No results	No results		201.082	5.048	294078	0	0				ddMS2 for preferred ion					55369.4	48096.6	50592.8	54067.4		108099		96662		105890	139059						52941.5	68103.2		128949	104547	102947		119462	55083.4	53117.5	83575.1	67010.1	79278.1	294078
TRUE	[Similar to: AKB48 N-(4-hydroxypentyl) metabolite; ΔMass: 159.1850 Da]		No results	Invalid mass	No results		222.057	5.063	293863	4	0			92.6	ddMS2 for preferred ion																	167171					290477				90135.8			188089
TRUE	Sertraline	C17 H17 Cl2 N	Full match	Full match	No results		305.074	8.14	292368	1	0		95.4		ddMS2 for preferred ion
TRUE		C23 H43 N O4	Full match	No results	No results		397.319	10.359	292201	0	0				ddMS2 for preferred ion
TRUE	DL-Carnitine	C7 H15 N O3	Full match	Full match	No results		161.105	0.792	291416	3	0		97		ddMS2 for preferred ion																												226755
TRUE	Betaine	C5 H11 N O2	Full match	Full match	Partial match		117.079	1.004	290951	10	8	Superpathway of jasmonoyl-amino acid conjugates biosynthesis;Superpathway of indole-3-acetate conjugate biosynthesis;Superpathway of jasmonoyl-amino acid conjugates biosynthesis;Superpathway of indole-3-acetate conjugate biosynthesis;Superpathway of linamarin and lotaustralin biosynthesis;Superpathway of linamarin and lotaustralin biosynthesis;Superpathway of branched chain amino acid biosynthesi…	88.9		ddMS2 for preferred ion		254299							263783							163474	218086		262614											262800	213907
TRUE		C67 H90 N9 O17 P3 S	Full match	No results	No results		1417.54	6.478	290227	0	0				No MS2										105978	142142			103516	162739	162273	106162		155485	176209		142533		136467			290227			177013	141475	165119	160795
TRUE	[Similar to: Netilmicin; ΔMass: 254.1590 Da]	C13 H19 N O2	Full match	Invalid mass	No results		221.142	8.483	290196	29	0			96.8	ddMS2 for preferred ion																														290196
TRUE	[Similar to: A-836339; ΔMass: 210.0822 Da]	C6 H12 O	Full match	Invalid mass	Partial match		100.089	2.209	289171	9	2	Superpathway of lipoxygenase;Superpathway of lipoxygenase;Superpathway of steroid hormone biosynthesis;Superpathway of steroid hormone biosynthesis		88.4	ddMS2 for preferred ion						289171							126527				208840
TRUE		C4 H11 N3 O P2	Full match	No results	No results		179.038	6.29	287895	0	0				ddMS2 for other ion											75576.9					287895				23371.9	37772.9
TRUE		C6 H12 O	Full match	No results	Partial match		100.089	9.178	286622	0	2	Superpathway of lipoxygenase;Superpathway of lipoxygenase;Superpathway of steroid hormone biosynthesis;Superpathway of steroid hormone biosynthesis			ddMS2 for preferred ion
TRUE			No results	No results	No results		1403.71	0.554	286469	0	0				ddMS2 for other ion	251427	250559	218065	236986	271264			254245	185219		264008	266176	279834	284373	193767	259331	251962		208342	243607	245286	249796	275056	253099	259698		221372		285916	182448	219042	238930	223545
TRUE		C37 H71 N8 O4 P	Full match	No results	No results		722.535	13.794	285856	0	0				ddMS2 for preferred ion	285856
TRUE	[Similar to: Cytidine 5'-diphosphocholine; ΔMass: -21.2412 Da]	C25 H52 N O7 P	Full match	Invalid mass	No results		509.349	11.605	285023	13	0			72.1	ddMS2 for preferred ion										285023		186965								214290	181173			280857		184380					131193	225918
TRUE		C H2 Br Cl4 N2 O P3	Invalid mass	No results	No results		369.734	0.587	283831	0	0				No MS2			283831								250686			272588	258114		259073										226232	279525
TRUE	[Similar to: Cytidine 5'-diphosphocholine; ΔMass: -81.2413 Da]	C30 H52 N O7 P	Full match	Invalid mass	No results		569.349	11.082	282850	13	0			72.9	ddMS2 for preferred ion	93903.2	107956	130793	124832	145536	161789	158623	173834	172029	252184		171368	91987.4	108353	99598.6		93397.7	102903	122920	200835	128258	74704	140435	169004	202863	229566	87227.2		132128	113473	150347	161114
TRUE	[Similar to: AKB48 N-(4-hydroxypentyl) metabolite; ΔMass: 159.1850 Da]	C8 H16 O3 P2	Full match	Invalid mass	No results		222.057	9.564	282124	4	0			91	ddMS2 for preferred ion																						49433.3										245330
TRUE	Isobutyraldehyde	C4 H8 O	No results	Invalid mass	No results		72.0582	2.599	281832	1	0		66.2		ddMS2 for preferred ion																							27864.9	281832
TRUE	Escitalopram	C20 H21 F N2 O	Unused	Full match	No results		324.164	7.323	280412	2	0		96.5		ddMS2 for preferred ion																						280412
TRUE	Caprolactam	C6 H11 N O	Full match	Full match	No results		113.084	3.851	280410	8	0		58.1	68.7	ddMS2 for preferred ion																						280410
TRUE	4-Ethoxy ethylbenzoate	C11 H14 O3	Full match	Full match	No results		194.094	10.587	278830	1	0		90.8		ddMS2 for preferred ion	255524	186738	214609	249692	246531	250420	240413	254718	165435	178484	194932	198486	178153	195542	196799	198269	197323	197545	177471	245835	214969	266443	253024	261817	216372	240718	264363	251903	235803	258624	231866	204962	248232	250207
TRUE	[Similar to: [(3S)-3-(5-Benzyl-1,3,4-oxadiazol-2-yl)-1-pyrrolidinyl](3-pyridinyl)methanone; ΔMass: 236.0943 Da]		No results	Invalid mass	No results		98.0486	14.339	278658	10	0			65	ddMS2 for preferred ion									68507.4
TRUE		C14 H17 N O4 S	Full match	No results	No results		295.088	7.675	278437	0	0				ddMS2 for preferred ion
TRUE		C35 H69 N O2 P2 S3	Full match	No results	No results		693.398	13.095	278223	0	0				ddMS2 for preferred ion				101557						182916	125361		164814		202222	130161	141191		278223	208695		165909		164073	190484	144926	159921	124134	154590		188755	171642	139596	187664
TRUE	Acetanilide	C8 H9 N O	Full match	Full match	No results		135.068	1.01	277079	2	0		72.3		ddMS2 for preferred ion	231429	257688	217924	252072		223465	227691			277079	194270	217962	134180	196874	167559	243060		159113		191454			248100	194249				186921	224885			203475	188381
TRUE			No results	No results	No results		701.857	0.554	276915	0	0				ddMS2 for preferred ion						261103	251671			243449								209529								257240		220892						237948
TRUE	[Similar to: Cytidine 5'-diphosphocholine; ΔMass: -59.2568 Da]	C31 H45 N7 O2	Full match	Invalid mass	No results		547.364	11.821	276342	13	0			70.8	ddMS2 for preferred ion	130088	138892	138731	151892	166220	160943	166937	178301	171343	177794	138284	151009		156964	165523	106286	120707		168098	165391	114618	182529	125605	118700	193735	174517	114764	155831	119783	136025	163789	125587	200894
TRUE	Leucine	C6 H13 N O2	Full match	Full match	Not the top hit		131.095	1.352	276084	8	6	Superpathway of jasmonoyl-amino acid conjugates biosynthesis;Superpathway of indole-3-acetate conjugate biosynthesis;Superpathway of jasmonoyl-amino acid conjugates biosynthesis;Superpathway of indole-3-acetate conjugate biosynthesis;Superpathway of linamarin and lotaustralin biosynthesis;Superpathway of linamarin and lotaustralin biosynthesis;Superpathway of branched chain amino acid biosynthesi…	77.6		ddMS2 for preferred ion																										276084
TRUE	[Similar to: Lithocholic acid; ΔMass: -39.0109 Da]	C26 H41 N O3	Full match	Invalid mass	No results		415.309	9.394	275780	4	0			70	ddMS2 for preferred ion
TRUE	Nicotinamide	C6 H6 N2 O	Full match	Full match	Full match		122.048	0.932	275543	1	2	Other	89.2		ddMS2 for preferred ion
TRUE			No results	No results	No results		69.0587	7.597	274616	0	0				ddMS2 for preferred ion
TRUE		C6 H9 N3	Full match	No results	No results		123.08	14.702	274581	0	0				No MS2																96363.2		274581
TRUE	4-Formylaminoantipyrine	C12 H13 N3 O2	Full match	Full match	No results		231.101	5.098	274207	1	0		97.4		ddMS2 for preferred ion
TRUE			No results	No results	No results		69.0587	6.937	273407	0	0				ddMS2 for preferred ion
TRUE	[Similar to: Cytidine 5'-diphosphocholine; ΔMass: -57.2411 Da]	C30 H47 N3 O6	Full match	Invalid mass	No results		545.348	11.053	272947	13	0			95.7	ddMS2 for preferred ion	112432	119933	126299	120340	139894	158011	169594	183914	151430	252696	82926.4	163499		99342.7	99447.4	131284	85287.9	126988	150622	200039	171644	133156	111392	82334.9	144436	197442	103107		119922	160510	163034	173529	136853	98462.9
TRUE	N-Ethylaniline	C8 H11 N	Full match	Full match	Partial match		121.089	2.538	272632	3	1	Other	80.8		ddMS2 for preferred ion										173017					188536																			272632
TRUE			No results	No results	No results		558.124	14.645	272231	0	0				ddMS2 for preferred ion
TRUE	[Similar to: N3-(1,3,5-Trimethyl-1H-pyrazol-4-yl)-2,5-dichlorothiophene-3-sulfonamide; ΔMass: 215.8871 Da]	C6 H9 N3	Full match	Invalid mass	No results		123.08	14.545	271403	12	0			99.7	ddMS2 for preferred ion														55536.9				271403	84462.1
TRUE		C24 H43 N O5	Full match	No results	No results		425.314	9.206	271399	0	0				ddMS2 for preferred ion													111804																257957
TRUE	[Similar to: Methyl 3,5-di-tert-butyl-4-hydroxybenzoate; ΔMass: 14.0520 Da]	C14 H18 O4	Full match	Invalid mass	No results		250.121	9.69	270373	9	0			96.2	ddMS2 for preferred ion	133432	159605	151827	170768	168878	177574	160427	174867	147038	152511	82306.4	199838		100598		71306	95708	151921	254726	240222			163657		83413	110924			86606.7		94156.2	133034		67034.3
TRUE	Isobutyraldehyde	C4 H8 O	No results	Invalid mass	No results		72.0583	0.912	269692	3	0		67.8		ddMS2 for preferred ion				269692																	206547	258237	101399
TRUE	2,2,6,6-Tetramethyl-4-piperidinol	C9 H19 N O	Full match	Full match	No results		157.147	9.06	269078	2	0		77.8		ddMS2 for preferred ion	269078	167129	164013	182960	240555	180855	204958	181540	180916	163320	202284	156288	163847	175273	176532	214078	196968	163664	187759	173254	195789	176233	172424	172989	168807	163566	215785	183282	179449	195780	214882	172703	196918	217249
TRUE	[Similar to: PEG n16; ΔMass: 383.2043 Da]	C16 H29 N5 O3	Full match	Invalid mass	No results		339.226	6.306	268955	27	0			69.2	ddMS2 for preferred ion	167341	137891	149127	139354	136725	131016	126334	126245	135388	232352	175560	133249	220764	178636	263750	214429	184332	81909.2		268955	107714	198210	120058	170974	235491	188027	194272	146199	184707	141294	231843	203522	161726	222028
TRUE			No results	No results	No results		86.093	1.09	268582	0	0				ddMS2 for preferred ion	63839.2	176586			165536	195331	192171	138612	172249	199467	178318	147353	41794.2	98431.5	172352	134936	145159	132074	215556	149389	163425	195716	162912	149759	175241	252020	199856	147614	137686	103546	142791	193841	140859	148008
TRUE		C17 H17 N3 O3 S	Full match	No results	No results		343.099	5.776	268452	0	0				ddMS2 for preferred ion										268452										219286					73004.5
TRUE		C20 H37 N7 O2	Full match	No results	No results		407.301	14.515	268375	0	0				ddMS2 for preferred ion	268375	136256		89972.8	87281	104850	98310	144574
TRUE	[Similar to: N3-(1,3,5-Trimethyl-1H-pyrazol-4-yl)-2,5-dichlorothiophene-3-sulfonamide; ΔMass: 256.9136 Da]	C4 H6 N2	Full match	Invalid mass	No results		82.0534	14.406	268200	24	0			99.6	ddMS2 for other ion													268200
TRUE	Isobutyraldehyde	C4 H8 O	No results	Invalid mass	No results		72.0582	3.23	267941	4	0		67.6		ddMS2 for preferred ion				55531.2																		202647		267941
TRUE		C14 H31 N O2	Full match	No results	No results		245.235	7.779	267515	0	0				ddMS2 for preferred ion	143428	88532.8	84196	95949.5	86121.9	86610.1	86232.3			83316.7	100580	92883.2	93565.1	89244.6	80879.5	92757.6	103596	88417.1	86572.4	97813.3	93835.8	84937.5	78313.5	94240.7	81820.2	88247.1	90831.7	91566.6	85557.3	91302.3	85601.7	87338.5	90727.6	93670.2
TRUE	Diphenylphosphinic acid	C12 H11 O2 P	Full match	Full match	No results		218.05	6.701	267082	2	0		85.1		ddMS2 for preferred ion
TRUE			No results	No results	No results		69.0587	4.285	266105	0	0				ddMS2 for preferred ion
TRUE	Inosine	C10 H12 N4 O5	Full match	Full match	Full match		268.081	1.113	265415	1	5	Other	91.6		ddMS2 for preferred ion																			265415	77702.6												130839		68320.8
TRUE		C3 H5 Cl N2 O9	Full match	No results	No results		247.969	0.658	265349	0	0				ddMS2 for preferred ion		178898	148009	159505	224012	170971	193039			248263	175001	244340		205513	251021	256980	140864	205161	208419	211524		229564		147918	239081	157209		175302	194620	167834	156990		157588	168123
TRUE		C4 H11 N3 O P2	Full match	No results	No results		179.038	10.192	264977	0	0				ddMS2 for other ion																112815
TRUE		C37 H73 N5 O6 S4	Full match	No results	No results		811.443	14.49	262037	0	0				ddMS2 for preferred ion	124907	134203								171387	144004		183513	98711.5	210556	157213	152521		262037	231721		187195		139706	214959	161545	172127		141976		204334	169294	152894	180653
TRUE	[Similar to: AKB48 N-(4-hydroxypentyl) metabolite; ΔMass: 159.1850 Da]		No results	Invalid mass	No results		222.057	5.466	261879	4	0			92.7	ddMS2 for preferred ion		244982														261879								223638					163795
TRUE	[Similar to: [(3R,4S)-3-[(6-Methoxy-3,4-dihydro-1-isoquinolinyl)methyl]-1-(4-morpholinylcarbonyl)-4-piperidinyl]acetic acid; ΔMass: -161.0844 Da]	C33 H42 N4 O6	Full match	Invalid mass	No results		590.311	7.063	260357	1	0			79.5	ddMS2 for preferred ion													260357					83785
TRUE			No results	No results	No results		80.0382	14.929	259974	0	0				ddMS2 for preferred ion									68620.3
TRUE	[Similar to: (4E)-1,7-Bis(4-hydroxyphenyl)-4-hepten-3-one; ΔMass: 198.6360 Da]		No results	Invalid mass	No results		97.5052	1.019	258709	34	0			87.3	ddMS2 for preferred ion		258709
TRUE			No results	No results	No results		95.915	0.589	258649	0	0				No MS2		103955	69876				200809		196509		204007			118430		190070		258649		214208	167111		143677	215368				194353				182686	187019
TRUE		C6 H11 N2 O P S	Full match	No results	No results		190.033	0.592	258537	0	0				ddMS2 for preferred ion	168181	194441	185009				130139		180737	210527		144379		202515		188378	258537	225949	174961		187845	177178	222556				169251	247503
TRUE		C4 H6 N2	Invalid mass	No results	No results		82.0535	14.887	258165	0	0				No MS2									40311.2										258165
TRUE	[Similar to: A-836339; ΔMass: 210.0822 Da]		No results	Invalid mass	Unused		100.089	5.762	256573	7	2	Superpathway of lipoxygenase;Superpathway of steroid hormone biosynthesis		86.6	ddMS2 for preferred ion
TRUE	[Similar to: Palmitoyl sphingomyelin; ΔMass: 161.2529 Da]	C28 H48 N O7 P	Full match	Invalid mass	No results		541.315	10.295	255816	13	0			73.2	ddMS2 for preferred ion										255816										159569	185639
TRUE	[Similar to: PEG n14; ΔMass: -74.0844 Da]	C37 H65 N4 O7 P	Full match	Invalid mass	No results		708.462	7.11	255071	31	0			77.9	ddMS2 for other ion	134127	110643	117161	119531	105153	102669	108040	94150.8	97947.6	177277	117858	109141	193417	136157	172464	155393	138738		255071	230180	95553.4	174294	117163	146487	201763	154854	147052	116165	151607	103007	197708	147591	152205	178038
TRUE	[Similar to: AKB48 N-(4-hydroxypentyl) metabolite; ΔMass: 159.1850 Da]		No results	Invalid mass	No results		222.057	0.081	254578	8	0			92.6	ddMS2 for preferred ion											179022							36831.6
TRUE	1-(4-Methyl-1-piperazinyl)-2-[(3R,4S)-3-({5-[4-(2-methyl-2-propanyl)phenyl]-1,2-oxazol-3-yl}methyl)-4-piperidinyl]ethanone	C26 H38 N4 O2	No match	Invalid mass	No results		476.26	7.267	254441	1	0		50.4		ddMS2 for preferred ion	82063.8	69270	83035.9	84699	80404.6	77861.2	85209.1	79678.5		146486	101162		140471	95751	160510	90655.7	125700		254441	174166	69484.4	179670	73706.3	107147	143127	121898	124214	85526.4	114043	95750.6	148284	136728	124026	145580
TRUE	[Similar to: 5-Chloro-3-[(1E,3E)-3,5-dimethyl-1,3-heptadien-1-yl]-7-methyl-6,8-dioxo-2,6,7,8-tetrahydro-7-isoquinolinyl acetate; ΔMass: 128.0837 Da]	C14 H12 Cl N O2	Full match	Invalid mass	No results		261.056	7.27	252663	7	0			85.8	ddMS2 for preferred ion																252663				196075
TRUE	Hypoxanthine	C5 H4 N4 O	Full match	Full match	Partial match		136.039	0.662	252413	4	5	Other	83.8		ddMS2 for preferred ion	101814	83391.8	101297	145702	75250	72147.1	109700	56058.6	51459.5	41430.7	35410.3	49540.9	71492.3	60777.4	61586.3	61559.9	47466.7		172302	63336.1	55514	60428.6	64951.3	64962.5	85515.2	70141.2	64239	58682.8	67280.2	73156.6	119979	182591	57506.9	176865
TRUE			No results	No results	No results		98.0486	14.89	251977	0	0				ddMS2 for preferred ion																			251977
TRUE		C35 H57 N5 O4 P2	Full match	No results	No results		673.386	6.032	251624	0	0				ddMS2 for other ion	102454	91477.8	107269	111096	105109	110803	128282	119060	93991.3	144085	101579	83003.6	144632	129545	152470	119244	124897	63589.7	189251	227629	92868.9	165606	107022	155265	202121	131606	130120	132269	168377	115539	251624	175634	153969	210552
TRUE		C34 H48 N O2 P S	Full match	No results	No results		565.315	10.85	251550	0	0				ddMS2 for preferred ion					172969	200731	203972	184288																							155946
TRUE	[Similar to: N3-(1,3,5-Trimethyl-1H-pyrazol-4-yl)-2,5-dichlorothiophene-3-sulfonamide; ΔMass: 215.8870 Da]	C6 H9 N3	Full match	Invalid mass	No results		123.08	14.95	251359	12	0			99.8	ddMS2 for preferred ion	251359									124925								66850.4
TRUE		C13 H24 N6 O5	Full match	No results	No results		344.181	6.936	250539	0	0				ddMS2 for preferred ion	66515.8	76497.3	69284.6	82676.1	82966.4	90232.6	78234.5	89153.2		135632	76755.1	55043.9	121604	84089.1	128480	85834.8	90263.4		250539	165638	68478	147143	73128.7	110068	156126	112200	121961	88164.7	127417	97702.6	136077	144205	114482	134941
TRUE	[Similar to: AKB48 N-(4-hydroxypentyl) metabolite; ΔMass: 159.1849 Da]		No results	Invalid mass	No results		222.057	1.08	250262	4	0			92.6	ddMS2 for preferred ion																			136596											188249
TRUE		C5 H5 N7	Full match	No results	No results		163.061	0.401	250050	0	0				ddMS2 for other ion				250050															233013													176217
TRUE	[Similar to: Cytidine 5'-diphosphocholine; ΔMass: -79.2256 Da]	C30 H50 N O7 P	Full match	Invalid mass	No results		567.333	10.68	249816	13	0			96.9	ddMS2 for preferred ion	103502	110001	117479	113660	119000	137892	147498	150894	138605	137068		146833	87840.1		84527.3		162675	101725	102217	126923		99360.1		114406	93783.8	162383		155196	115124	81956.9		229516
TRUE	Isobutyraldehyde	C4 H8 O	No results	Invalid mass	No results		72.0583	1.563	248079	4	0		67.4		ddMS2 for preferred ion																					176989	248079	126857
TRUE		C3 H6 N6 O S	Full match	No results	No results		174.033	0.482	248035	0	0				ddMS2 for other ion									83319.8					248035	171649	201183					161146			143694			127862	155589
TRUE	Tropinone	C8 H13 N O	Full match	Full match	Full match		139.1	6.357	248011	2	1	Other	66.5		ddMS2 for preferred ion																													121279					248011
TRUE	3-(Benzylamino)-5-(4-chlorophenyl)cyclohex-2-en-1-one	C19 H18 Cl N O	No match	Full match	No results		311.109	6.084	247708	1	0		54.7		ddMS2 for preferred ion										247708
TRUE	Isobutyraldehyde	C4 H8 O	No results	Invalid mass	No results		72.0583	1.775	247620	4	0		68.3		ddMS2 for preferred ion																						247620		161270
TRUE		C25 H45 N6 O7 P	Full match	No results	No results		572.307	4.867	245694	0	0				ddMS2 for other ion
TRUE	[Similar to: DL-Dipalmitoylphosphatidylcholine; ΔMass: -76.0315 Da]	C41 H81 N9 O3 P2	Full match	Invalid mass	No results		809.594	12.939	245301	26	0			96.6	ddMS2 for preferred ion
TRUE			No results	No results	No results		81.0456	14.337	245044	0	0				ddMS2 for preferred ion									245044
TRUE	[Similar to: Diundecyl phthalate; ΔMass: -234.0910 Da]	C32 H64 N6 O11	Full match	Invalid mass	No results		708.462	7.581	244971	31	0			74.7	ddMS2 for other ion	120184	137067	127676	155147	143528	133964	132229	131133				120957		146179							126596		146857	184832		212719		149693	191965	156822		233011	200927	244971
TRUE		C72 H87 N9 O17	Full match	No results	No results		1349.62	5.508	244912	0	0				No MS2										145903	140046				163533	190945	225834		221065	132276		79208.5			96007.4	137229	185711		106111	128441		95068.1	116204
TRUE			No results	No results	No results		69.0587	1.229	244840	0	0				ddMS2 for preferred ion
TRUE	Betaine	C5 H11 N O2	Full match	Full match	Partial match		117.079	11.064	244619	3	8	Superpathway of jasmonoyl-amino acid conjugates biosynthesis;Superpathway of indole-3-acetate conjugate biosynthesis;Superpathway of jasmonoyl-amino acid conjugates biosynthesis;Superpathway of indole-3-acetate conjugate biosynthesis;Superpathway of linamarin and lotaustralin biosynthesis;Superpathway of linamarin and lotaustralin biosynthesis;Superpathway of branched chain amino acid biosynthesi…	90.5		ddMS2 for preferred ion		166969																224380	180880			188569		148046	244619						189297
TRUE	[Similar to: A-836339; ΔMass: 210.0822 Da]	C6 H12 O	Full match	Invalid mass	Partial match		100.089	6.677	243480	19	2	Superpathway of lipoxygenase;Superpathway of lipoxygenase;Superpathway of steroid hormone biosynthesis;Superpathway of steroid hormone biosynthesis		86.1	ddMS2 for preferred ion																											243480
TRUE		C5 H6 N8 O P2 S2	Full match	No results	No results		319.96	0.604	241652	0	0				No MS2					182777		124896		161853	174407								110123	142559				140222					92101.2					141631
TRUE		C4 H2 O8 S2	Full match	No results	No results		241.918	0.56	241479	0	0				ddMS2 for preferred ion	156651	172750	167187	170475	200003	205315	180002	196857	173916	152600	195246	167934	198446	139739	167431	215978	138750	189588	140339	198353	189908	178053	183372	209184	152912	158242	189081	217518	124515	155828	165133	236467	186945	241479
TRUE	[Similar to: Cytidine 5'-diphosphocholine; ΔMass: -19.2254 Da]	C26 H46 N5 O3 P	Full match	Invalid mass	No results		507.333	10.939	241037	13	0			68.9	ddMS2 for preferred ion										174093											241037													118384
TRUE	[Similar to: Cytidine 5'-diphosphocholine; ΔMass: -5.2104 Da]	C24 H48 N O7 P	Full match	Invalid mass	No results		493.318	10.534	240947	13	0			68.9	ddMS2 for preferred ion																					240947
TRUE			No results	No results	No results		155.032	4.242	240939	0	0				No MS2
TRUE	L-Histidine	C6 H9 N3 O2	Full match	Full match	Full match		155.07	0.929	239774	1	2	Other	63.9		ddMS2 for preferred ion		52919.3	44997.2		45364.3	55628.4	65110.1	65379.2	47704													92632.7				67328.5
TRUE	Creatinine	C4 H7 N3 O	Full match	Full match	No results		113.059	0.756	238733	9	0		63.1	72.9	ddMS2 for preferred ion		151655										222863										238733
TRUE		C15 H37 N8 O2 P	Full match	No results	No results		392.279	10.058	238178	0	0				ddMS2 for preferred ion
TRUE	[Similar to: A-836339; ΔMass: 210.0822 Da]	C6 H12 O	Full match	Invalid mass	Partial match		100.089	1.227	238055	17	2	Superpathway of lipoxygenase;Superpathway of lipoxygenase;Superpathway of steroid hormone biosynthesis;Superpathway of steroid hormone biosynthesis		88	ddMS2 for preferred ion																													170188
TRUE	[Similar to: 13,14-Dihydro-15-keto Prostaglandin A2 ; ΔMass: 139.2040 Da]	C7 H5 N3 O2 S	Full match	Invalid mass	No results		195.01	10.298	237268	12	0			90.9	ddMS2 for other ion																													237268
TRUE	[Similar to: 1-{4-[(2S)-2-{3-[6-(2-Methoxyethoxy)-3-pyridinyl]-1,2,4-oxadiazol-5-yl}-1-pyrrolidinyl]-1-piperidinyl}ethanone; ΔMass: 221.0799 Da]	C11 H18 N2 O	Full match	Invalid mass	No results		194.142	4.967	236265	8	0			92.3	ddMS2 for preferred ion
TRUE	[Similar to: DL-Dipalmitoylphosphatidylcholine; ΔMass: -24.0003 Da]	C42 H80 N O8 P	Full match	Invalid mass	No results		757.562	12.503	235383	13	0			97.3	ddMS2 for preferred ion																				133329				235383
TRUE		C26 H43 N3 O8 S	Full match	No results	No results		557.279	10.621	235107	0	0				ddMS2 for other ion	120460	122988	124056	140691	139838	149046	169366	182162	160879	102720	103729	123356	80249.6	147982	157078	88535.8	113159	130422	127510	167726		186398		163011	118669	150617	103806	166884		108523	151602	115810
TRUE	Metoprolol	C15 H25 N O3	Full match	Full match	No results		267.183	5.908	234624	1	0		96.8		ddMS2 for preferred ion																													53697
TRUE			No results	No results	No results		78.0146	0.677	234599	0	0				ddMS2 for preferred ion			71409.4								234599	137284	82711	125355	157908	121690		96236.7	86889.6	108820		95450.2	98284			68885.9	98934.7	94913.1		54255.3	98249.5	90354.9	88519.5
TRUE		C2 H Br Cl4 N2 O2 P2 S2	Full match	No results	No results		429.689	0.583	232904	0	0				ddMS2 for preferred ion			170890		121217					134551	140887			161212	232904		184451	112873			125354						157791	168748			88471.5	109525	135444
TRUE		C4 H8 N8	Full match	No results	No results		168.087	0.534	231822	0	0				ddMS2 for preferred ion	159684				201786			174292	179497				138534	182468	178765			185302		143738		206423	155901	207502	211570	209710			194472	157789	231822		160490
TRUE	[Similar to: A-836339; ΔMass: 210.0822 Da]	C6 H12 O	Full match	Invalid mass	Partial match		100.089	4.273	231472	26	2	Superpathway of lipoxygenase;Superpathway of lipoxygenase;Superpathway of steroid hormone biosynthesis;Superpathway of steroid hormone biosynthesis		88.6	ddMS2 for preferred ion																						231472
TRUE			No results	No results	No results		78.0113	0.054	231212	0	0				ddMS2 for preferred ion																																	105762
TRUE	Isobutyraldehyde	C4 H8 O	No results	Invalid mass	No results		72.0583	0.128	231059	2	0		67.3		ddMS2 for preferred ion				231059																		116028
TRUE			No results	No results	No results		69.0587	6.018	230361	0	0				ddMS2 for preferred ion
TRUE			No results	No results	No results		69.0587	6.597	230267	0	0				ddMS2 for preferred ion
TRUE	[Similar to: (1R,9R)-5-Cyclohexyl-11-(propylsulfonyl)-7,11-diazatricyclo[7.3.1.02,7]trideca-2,4-dien-6-one; ΔMass: -786.2987 Da]	C55 H83 N4 O17 P3	Full match	Invalid mass	No results		1164.5	9.012	229756	1	0			63.1	ddMS2 for other ion										75438.9		110936	229756		125875		84538.6	92283.5							63530.9				91564.4
TRUE	[Similar to: PEG n8; ΔMass: -17.0267 Da]	C17 H33 N5 O5	Full match	Invalid mass	No results		387.247	5.252	229406	30	0			95.9	ddMS2 for preferred ion																						159344	105893
TRUE		C4 H11 N3 O P2	Full match	No results	No results		179.038	6.819	229218	0	0				ddMS2 for other ion	69904.8									178410		211189				44263.1		106708							58452.2
TRUE			No results	No results	No results		313.772	0.597	228796	0	0				No MS2	164500				159368	164792		179999	176278			177224				128326			215900			73838.7		156934		109693
TRUE	D-Erythro-sphingosine 1-phosphate	C18 H38 N O5 P	Full match	Full match	No results		379.249	9.981	228773	1	0		90.7		ddMS2 for preferred ion	137638	128283	139873	135941	148458	141649	135461	130886	125725	119534	78282.5	142643	188003	122309	172401	89782.7	132078	103068	228773	129891	113247	206611	86307.4	134939	119752	169447	131393	127414	107127	142556	178276	186748	128879	98317.8
TRUE	[Similar to: CP-532623; ΔMass: 327.1099 Da]	C14 H13 N3 O S	Full match	Invalid mass	No results		271.078	6.596	228503	1	0			66.5	ddMS2 for preferred ion																				224878					139718
TRUE	[Similar to: [(3S)-3-(5-Benzyl-1,3,4-oxadiazol-2-yl)-1-pyrrolidinyl](3-pyridinyl)methanone; ΔMass: 236.0943 Da]		No results	Invalid mass	No results		98.0487	14.76	227834	1	0			61.5	ddMS2 for preferred ion
TRUE	Prolylleucine	C11 H20 N2 O3	Full match	Full match	No results		228.147	1.158	227378	3	0		84.8		ddMS2 for preferred ion	86587.5	88951.4	111555		94463.3	83067.9	92049	104596	89941.3	102426	79609.5	125053	146052	65942.5	128211			151721	121078	95838.4		201789		192525			89978.8		89088.9	95991.4			98453
TRUE		C H Cl3 O4 P2 S4	Full match	No results	No results		371.731	0.593	227267	0	0				No MS2	159185	168076			168181	156007	170783		191857	178318		160059	187778			151823		190135	210438	141887	170513	107128	190886	134810	145251	108279			178298		185138	169461	195314	205819
TRUE	[Similar to: AKB48 N-(4-hydroxypentyl) metabolite; ΔMass: 159.1850 Da]		No results	Invalid mass	No results		222.057	6.286	226938	8	0			92.8	ddMS2 for preferred ion								226938
TRUE		C28 H54 N3 O2 P S3	Full match	No results	No results		591.311	14.702	225246	0	0				ddMS2 for preferred ion	94263.6									143433	99687.1		127122		140691	115491	130969		225246	204597		147635		125199	160344	129278	119412		126150		151996	125815	119255	149282
TRUE		C4 H11 N3 O P2	Full match	No results	No results		179.038	8.186	224570	0	0				ddMS2 for other ion					71684.9									128466	136830								45013.7				46130.9
TRUE	[Similar to: A-836339; ΔMass: 210.0822 Da]	C6 H12 O	Full match	Invalid mass	Partial match		100.089	10.267	224365	5	2	Superpathway of lipoxygenase;Superpathway of lipoxygenase;Superpathway of steroid hormone biosynthesis;Superpathway of steroid hormone biosynthesis		80.5	ddMS2 for preferred ion												224365
TRUE	[Similar to: (5ξ,9ξ,16ξ)-17-Hydroxykauran-19-oic acid; ΔMass: 222.1865 Da]		No results	Invalid mass	No results		98.0486	14.543	223980	4	0			64.3	ddMS2 for preferred ion																		66680.9
TRUE		C4 H6 N2	Full match	No results	No results		82.0535	14.925	223976	0	0				No MS2			13125.1											14259.2
TRUE		C37 H73 N8 O4 P	Full match	No results	No results		724.55	14.095	223870	0	0				ddMS2 for preferred ion	223870
TRUE			No results	No results	No results		138.012	0.486	221619	0	0				ddMS2 for other ion																						185979						221619
TRUE	[Similar to: UR-144 N-(5-Chloropentyl) analog; ΔMass: 203.0865 Da]	C8 H14 O2	Full match	Invalid mass	Partial match		142.099	6.77	221230	12	1	Superpathway of lipoxygenase;Superpathway of lipoxygenase		75.5	ddMS2 for preferred ion																					62534.6												221230
TRUE		C4 H11 N3 O P2	Full match	No results	No results		179.038	7.061	221141	0	0				ddMS2 for other ion																			221141						128975
TRUE	[Similar to: Taurochenodeoxycholic acid; ΔMass: 86.0038 Da]	C26 H39 N O3	Full match	Invalid mass	No results		413.293	9.303	220622	21	0			78.8	ddMS2 for preferred ion																					135519					220622
TRUE	[Similar to: Cytidine 5'-diphosphocholine; ΔMass: -29.2099 Da]	C28 H43 N3 O6	Full match	Invalid mass	No results		517.317	10.342	220540	13	0			70.2	ddMS2 for preferred ion										135485										220540	172016					111352				85554.9	146393
TRUE		C37 H63 N5 O6 S2	Full match	No results	No results		737.424	13.042	220358	0	0				ddMS2 for preferred ion										137178					145273				220358	143402		123835			133408	110891					127388	117965		135883
TRUE	4-Hydroxyindole	C8 H7 N O	Full match	Full match	Partial match		133.053	5.202	219798	8	1	Other	89.5		ddMS2 for preferred ion																								219798
TRUE	[Similar to: AKB48 N-(4-hydroxypentyl) metabolite; ΔMass: 159.1850 Da]		No results	Invalid mass	No results		222.057	5.64	219688	4	0			92.9	ddMS2 for preferred ion																												219688			158098
TRUE		C45 H70 N9 O7 P3	Full match	No results	No results		941.461	5.958	219171	0	0				ddMS2 for other ion	97782.6	89468.1	90028.9	99787.7	95190.2	96448	96737.5	103174		137660		212770	75547.6	81222.9	117595	191771	87423.3		166424	103422		73609.8	78002.9	99998.7		92339	149278	90018.8	82427.7	114483		153524	84840.4	97438.1
TRUE			No results	No results	No results		80.0381	14.356	218698	0	0				ddMS2 for preferred ion									218698		67026.3		17788.9	17527.4			25544.5
TRUE		C3 H6 N8	Full match	No results	No results		154.072	0.534	218696	0	0				No MS2							87490.7										168981			151246		218696							133087		201740		170826
TRUE			No results	No results	No results		145.05	0.489	218529	0	0				ddMS2 for other ion	111788	127371	119946	118839	139602	144040	115170	119454	111470	123173		103539	144539	108621	170451		92422.3	77375.3	127297	178566				194224	136323	137209	182252	116063	158387	163974	158414		218529	160810
TRUE		C25 H48 N3 O2 P S2	Full match	No results	No results		517.293	13.29	218015	0	0				ddMS2 for preferred ion	87745.5	93005.6	93118.2							140319			150189	100138	162246	108034	120278		218015	155767		131056		110123	135888	103055	117651	87639.1	113133		136534	124001	96835.1	139144
TRUE	[Similar to: AKB48 N-(4-hydroxypentyl) metabolite; ΔMass: 159.1850 Da]		No results	Invalid mass	No results		222.057	6.047	217394	8	0			92.8	ddMS2 for preferred ion								217394
TRUE	[Similar to: (2E,6E)-10,11,15,19,23,27,31,35-Octahydroxy-3,7,11,15,19,23,27,31,35-nonamethyl-2,6-hexatriacontadien-1-yl hexopyranoside; ΔMass: 510.3252 Da]	C30 H48 O	Full match	Invalid mass	Partial match		424.37	8.245	217209	37	1	Other		88	ddMS2 for preferred ion											122922							210873						217209					92080.1
TRUE	[Similar to: (4E)-1,7-Bis(4-hydroxyphenyl)-4-hepten-3-one; ΔMass: 101.1308 Da]	C7 H5 N3 O2 S	Full match	Invalid mass	No results		195.01	10.455	216327	11	0			91.9	ddMS2 for other ion																													170227
TRUE		C44 H89 N4 O16 P S	Full match	No results	No results		992.574	7.186	216309	0	0				ddMS2 for other ion			89619.3							130844			119166	103176	101782	107281			216309	135015		118164			106534	98743.4					143273			111496
TRUE	[Similar to: PEG n15; ΔMass: -74.0845 Da]	C32 H71 N10 O4 P3	Full match	Invalid mass	No results		752.488	7.167	216123	32	0			76.2	ddMS2 for other ion	86662.5	99974.1	99610.9	82594.7		77123.7	85816.2	87633.8		143450	95654.4	80150.7	135925	114768	105622	131882	115812		216123	145899		135705	77530	111073	134786	125155	105418	97941.8	101141	76248.6	128866	103018	94679.6	162056
TRUE	[Similar to: Cytidine 5'-diphosphocholine; ΔMass: -61.2726 Da]	C27 H57 N3 O4 P2	Full match	Invalid mass	No results		549.38	12.654	216036	13	0			71.4	ddMS2 for preferred ion																									124396
TRUE			No results	No results	No results		769.844	0.554	214716	0	0				ddMS2 for preferred ion	207188			176026								204665		195295					164766	160250								167842		164307	164356
TRUE	[Similar to: Cytidine 5'-diphosphocholine; ΔMass: -21.2412 Da]	C25 H52 N O7 P	Full match	Invalid mass	No results		509.349	11.565	214010	13	0			72.1	ddMS2 for preferred ion										214010
TRUE			No results	No results	No results		81.9382	0.733	213977	0	0				ddMS2 for preferred ion																														213977
TRUE	[Similar to: Quetiapine; ΔMass: -13.9793 Da]	C21 H23 N3 O3 S	Full match	Invalid mass	No results		397.146	6.921	213889	4	0			78.9	ddMS2 for preferred ion										213889
TRUE	[Similar to: DL-Dipalmitoylphosphatidylcholine; ΔMass: -45.9843 Da]	C44 H78 N O8 P	Full match	Invalid mass	No results		779.546	14.241	213875	13	0			95.3	ddMS2 for preferred ion
TRUE		C68 H90 N7 O17 P3 S2	Full match	No results	No results		1433.51	6.478	213868	0	0				No MS2											97857.3				127792	137190			119887	115137							213868			130281		70300.8
TRUE	[Similar to: Cytidine 5'-diphosphocholine; ΔMass: -83.2568 Da]	C30 H54 N O7 P	Full match	Invalid mass	No results		571.364	11.669	213706	13	0			72	ddMS2 for preferred ion										169591										103774	109389				98463.6	138180
TRUE		C21 H40 N6 O9	Full match	No results	No results		520.286	7.344	213664	0	0				ddMS2 for preferred ion		62843.5	64016	68264.3						112763	86130.8		129749	90425.6	126177	84762.8	95875.7		213664	140157		124712	69703.7	100032	129555	106322	116310	78792.9	108098	86548.5	130436	103204	97077.4	126713
TRUE		C68 H91 N10 O12 P3 S2	Full match	No results	No results		1396.55	6.524	213019	0	0				No MS2					103231					181775		139615		106509	213019				149385	143164		114728			123180						179057		194929
TRUE	3-(2,6-Dichlorophenyl)pentanediamide	C11 H12 Cl2 N2 O2	No match	Invalid mass	No results		274.031	8.023	212932	1	0		50.4		ddMS2 for preferred ion
TRUE	[Similar to: AKB48 N-(4-hydroxypentyl) metabolite; ΔMass: 159.1850 Da]		No results	Invalid mass	No results		222.057	7.049	212674	8	0			92.4	ddMS2 for preferred ion																				212674
TRUE	[Similar to: Chlorogenic acid; ΔMass: 220.0994 Da]	C4 H7 O P S	Full match	Invalid mass	No results		133.996	0.749	212388	21	0			84.7	ddMS2 for preferred ion	102647	107216	108165	159153	148084	140439	162472	173353	133028	102938	70450.8	131940	112415	133599	100564	95578.9	94202	82873.5	124082	147413	136234	156643	97768.1	112049	161914	164278	150801	144322	195412	180005	166076	151796	173531	151481
TRUE	[Similar to: PEG n15; ΔMass: -122.1058 Da]	C35 H72 N6 O14	Full match	Invalid mass	No results		800.51	6.278	211949	31	0			79.8	ddMS2 for other ion	121109	100471	109721	104943	87505.7	100093	83317.3	80917.7	87922.3	163452	119206	92831.5	162389	139395	179816	139041	130232	72112.2	211949	177457	73804	146168	80431.2	128493	149329	114982	116659	113350	129601	83530.4	149348	117890	110469	161164
TRUE			No results	No results	No results		70.0225	0.491	210940	0	0				ddMS2 for preferred ion	157254	167725	195708	144986	146979	160044	153029	151394	160295	172724	131762	152159	210392	141213	210940	102387	139841	111917	174159	210448	175883	184219	165470	191722	163570	152440			181618	180188	144228	118218	208866	179746
TRUE	[Similar to: Methyl 1,4a-dimethyl-6-methylene-5-[2-(2-oxo-2,5-dihydro-3-furanyl)ethyl]decahydro-1-naphthalenecarboxylate; ΔMass: 191.1197 Da]	C8 H13 N O2	Full match	Invalid mass	No results		155.095	5.361	210707	20	0			87.8	ddMS2 for preferred ion														102045									58009.4	73170.6					210707					93725
TRUE		C4 H11 N3 O P2	Full match	No results	No results		179.038	9.213	210336	0	0				ddMS2 for other ion			83782.5				176844				59824.7									46686.2
TRUE			No results	No results	No results		69.0587	5.392	210183	0	0				ddMS2 for preferred ion
TRUE		C4 H11 N3 O P2	Full match	No results	No results		179.038	5.443	209581	0	0				ddMS2 for other ion							79563.3										209581						145169
TRUE	[Similar to: Uric acid; ΔMass: -0.0228 Da]	C3 H4 N8 O	Full match	Invalid mass	No results		168.051	0.676	209512	2	0			93.9	ddMS2 for preferred ion							150813	102096
TRUE		C20 H37 N7 O2	Full match	No results	No results		407.301	14.697	208906	0	0				ddMS2 for preferred ion	208906				90274.7	99211.5	95831.8	114424
TRUE	[Similar to: Butyl benzoate; ΔMass: 22.0768 Da]	C3 H4 N6 S	Full match	Invalid mass	No results		156.023	1.816	208793	15	0			87.5	ddMS2 for other ion
TRUE		C5 H Cl2 N10 O6 P S3	Full match	No results	No results		493.836	0.6	208730	0	0				No MS2	126245	127791		133638	139071	101543	129101		139039	140398		149953	119424				143448					141105				150896	135009		174491	146927			87502.3
TRUE	[Similar to: Sparfloxacin; ΔMass: 279.2094 Da]		No results	Invalid mass	No results		112.957	10.186	208532	10	0			82.3	ddMS2 for preferred ion																													208532
TRUE			No results	No results	No results		1539.69	0.554	208270	0	0				No MS2		167212	160847		188735	178146	162363	193464	133193	161984	163785		199264		166913	190540	154993	132548			148316	159852	197752	155836	163605	179398	147862		208270			162538	146876	158766
TRUE	[Similar to: Nα-{[(1S,3R,4R,5S)-1,3,4-trihydroxy-5-{[(phenylsulfonyl)acetyl]amino}cyclohexyl]carbonyl}-D-phenylalaninamide; ΔMass: 241.0044 Da]	C15 H22 N2 O3	Full match	Invalid mass	No results		278.163	5.716	207331	31	0			82.3	ddMS2 for preferred ion	60858.2	68049.9	64127.1	75505.2	65182	72218.7	69932.4	70775.5	64226.2		60725.1			68106.9					59568.5					69497.6	124457	64229.4	52903.1	71007		46732.6	79590.6	97859.9	114073
TRUE	Betaine	C5 H11 N O2	Full match	Full match	Partial match		117.079	6.496	207095	5	8	Superpathway of jasmonoyl-amino acid conjugates biosynthesis;Superpathway of indole-3-acetate conjugate biosynthesis;Superpathway of jasmonoyl-amino acid conjugates biosynthesis;Superpathway of indole-3-acetate conjugate biosynthesis;Superpathway of linamarin and lotaustralin biosynthesis;Superpathway of linamarin and lotaustralin biosynthesis;Superpathway of branched chain amino acid biosynthesi…	89.6		ddMS2 for preferred ion															160096					142486		207095									156798
TRUE			No results	No results	No results		83.0741	0.513	207001	0	0				ddMS2 for preferred ion	121848	117623	95834.3	130714	118757	127527	113956	128054	114425	136940	99347.8	87082.6	85484.4	131769	140848	114877	186444	142275	112446	102853	202404	173932	96116.8	187860	124514	162060	98869.4	187948	169534	101986	174097	207001	128981	130787
TRUE		C42 H71 N6 O2 P	Full match	No results	No results		722.535	13.577	206993	0	0				ddMS2 for preferred ion	206993
TRUE	[Similar to: 13,14-Dihydro-15-keto Prostaglandin A2 ; ΔMass: 91.0309 Da]	C13 H25 N O3	Full match	Invalid mass	No results		243.184	14.516	206745	33	0			75.5	ddMS2 for preferred ion	206745	162827	124177	98887.8	100747	97930.1	110129	151885	138778
TRUE		C70 H95 N8 O15 P3 S	Full match	No results	No results		1412.59	6.477	206400	0	0				No MS2															74690.5	118721				111079		127383		106126			206400			140858		142396	119393
TRUE	[Similar to: AKB48 N-(4-hydroxypentyl) metabolite; ΔMass: 159.1850 Da]		No results	Invalid mass	No results		222.057	5.258	206364	4	0			92.8	ddMS2 for preferred ion											197411													186278			206364
TRUE			No results	No results	No results		100.072	1.866	206045	0	0				ddMS2 for preferred ion																		151005	183711		172711	138822										197333
TRUE	[Similar to: DL-Glutamine; ΔMass: -1.0205 Da]	C6 H13 N O3	Full match	Invalid mass	Partial match		147.09	0.662	205791	22	1	Superpathway of linamarin and lotaustralin biosynthesis;Superpathway of linamarin and lotaustralin biosynthesis		82.3	ddMS2 for other ion										205791																168126
TRUE	[Similar to: Salvinorin B; ΔMass: 137.0364 Da]	C13 H19 N O4	Full match	Invalid mass	No results		253.131	7.595	205534	21	0			76.9	ddMS2 for preferred ion
TRUE		C18 H46 N7 O5 P3	Full match	No results	No results		533.279	10.973	204461	0	0				ddMS2 for other ion	108181	107373	95817.5	118880	142310	148532	152816	139969		146379		93104.4		89646.1	94273.7		98190.4	88112.2	116061	138187	101165	137472	91584.3	122687	124669	204461	88790.8	115059	109661		145847	140088	109299
TRUE	α-Lactose	C12 H22 O11	No match	Invalid mass	No results		359.143	7.686	204254	1	0		89		ddMS2 for preferred ion											110037							198758						204254					124997
TRUE		C45 H86 N6 O7 P2 S2	Full match	No results	No results		948.548	7.144	203884	0	0				ddMS2 for other ion										127096			106406		112408	96405			203884	139383		119131			105925						108819			113275
TRUE		C4 H10 N10 O2 P2 S	Full match	No results	No results		324.019	9.105	203794	0	0				ddMS2 for preferred ion										88312.9	79053.3		79089.3	105922	74373.3	111110	113651	96649.1	98005.4	125355	127010	119285	124956	106912	86603.8	79298.4	137029	107404	123506	141410	130691	155651	156355	122511
TRUE		C49 H94 N6 O9 P2 S2	Full match	No results	No results		1036.6	7.221	203257	0	0				No MS2										101752			104712			120497			203257	140974		106738		98949.2	137470						134387			109816
TRUE	[Similar to: 7-Methoxy-5,3',4'-trihydroxyflavanone; ΔMass: 118.0418 Da]	C8 H8 O5	Full match	Invalid mass	Partial match		184.037	4.958	202896	17	1	Other		96	ddMS2 for preferred ion																197229		202896
TRUE			No results	No results	No results		73.0535	1.379	202687	0	0				ddMS2 for preferred ion																						110635	180250
TRUE		C9 H21 Cl N8 O2 P2	Full match	No results	No results		370.094	14.642	202422	0	0				ddMS2 for preferred ion
TRUE		C15 H25 N5 O6	Full match	No results	No results		371.179	5.224	202392	0	0				ddMS2 for preferred ion																																202392
TRUE	Propionylcarnitine	C10 H19 N O4	Full match	Full match	No results		217.131	0.736	202275	2	0		91.5		ddMS2 for preferred ion																										202275
TRUE		C9 H22 N2 O14	Full match	No results	No results		382.109	0.693	201893	0	0				No MS2																						40426.6
TRUE	β-Asarone	C12 H16 O3	Full match	Full match	No results		208.11	9.694	201191	1	0		55.1		ddMS2 for preferred ion															83159.7							126420		201191
TRUE	[Similar to: Cytidine 5'-diphosphocholine; ΔMass: -297.4867 Da]	C44 H84 N O8 P	Full match	Invalid mass	No results		785.594	12.522	200821	13	0			97.4	ddMS2 for preferred ion																			200821
TRUE	[Similar to: Pentoxazone; ΔMass: 18.0271 Da]	C16 H14 Cl N O5	Full match	Invalid mass	No results		335.056	6.973	200587	1	0			77.6	ddMS2 for preferred ion												91214.8								86070.2				200587
TRUE			No results	No results	No results		121.051	1.848	200552	0	0				ddMS2 for preferred ion
TRUE	Uric acid	C5 H4 N4 O3	Full match	Full match	Not the top hit		168.029	1.003	200365	2	7	Other	88.9		ddMS2 for preferred ion
TRUE			No results	No results	No results		89.5191	0.045	199215	0	0				ddMS2 for preferred ion
TRUE	Hexadecanamide	C16 H33 N O	Full match	Full match	No results		255.256	13.761	198982	1	0		94		ddMS2 for preferred ion												160093							91683.1									198982		103701			179598
TRUE		C42 H76 N7 O6 P	Full match	No results	No results		805.559	14.878	198828	0	0				ddMS2 for preferred ion										198828		157593	143981
TRUE		C11 H19 Br Cl3 P3 S2	Full match	No results	No results		491.838	0.596	197486	0	0				No MS2																									197486
TRUE	[Similar to: Taurodeoxycholic Acid; ΔMass: 86.0038 Da]	C26 H39 N O3	Full match	Invalid mass	No results		413.293	7.637	197091	14	0			76.9	ddMS2 for preferred ion																										197091
TRUE			No results	No results	No results		81.0456	14.406	196467	0	0				No MS2													196467
TRUE	[Similar to: Methyl 3-[({[2-(methoxycarbonyl)-3-thienyl]amino}carbothioyl)amino]thiophene-2-carboxylate; ΔMass: -4.0711 Da]	C4 H13 N10 O8 P	Full match	Invalid mass	No results		360.067	9.102	196158	7	0			71.6	ddMS2 for other ion											99081.2			88401.3				100515	91684	97861.1				90320.5							86179.7			93950.6
TRUE	[Similar to: AKB48 N-(4-hydroxypentyl) metabolite; ΔMass: 159.1850 Da]		No results	Invalid mass	No results		222.057	2.39	196037	4	0			92.8	ddMS2 for preferred ion																							85184.7					196037
TRUE	Cetirizine	C21 H25 Cl N2 O3	Full match	Full match	No results		388.155	7.965	195844	1	0		93.2		ddMS2 for preferred ion											195844
TRUE	[Similar to: Chlorpheniramine; ΔMass: 14.0155 Da]	C15 H17 Cl N2	Full match	Invalid mass	No results		260.108	6.072	195721	4	0			98.2	ddMS2 for preferred ion																120679				195721
TRUE		C28 H52 N O7 P	Full match	No results	No results		545.348	11.501	194981	0	0				No MS2										110460											194981													96998.1
TRUE		C14 H17 N O4 S	Full match	No results	No results		295.088	7.366	194593	0	0				ddMS2 for preferred ion
TRUE	Glimepiride	C24 H34 N4 O5 S	Not the top hit	Full match	No results		490.225	10.555	194219	1	0		94		ddMS2 for preferred ion
TRUE			No results	No results	No results		784.579	14.097	194020	0	0				No MS2																194020
TRUE	[Similar to: A-836339; ΔMass: 210.0822 Da]	C6 H12 O	Full match	Invalid mass	Partial match		100.089	2.407	193722	27	2	Superpathway of lipoxygenase;Superpathway of lipoxygenase;Superpathway of steroid hormone biosynthesis;Superpathway of steroid hormone biosynthesis		87.5	ddMS2 for preferred ion
TRUE	[Similar to: A-836339; ΔMass: 210.0823 Da]	C6 H12 O	Full match	Invalid mass	Partial match		100.089	3.906	193587	17	2	Superpathway of lipoxygenase;Superpathway of lipoxygenase;Superpathway of steroid hormone biosynthesis;Superpathway of steroid hormone biosynthesis		88.6	ddMS2 for preferred ion																										193587
TRUE	[Similar to: Butyl benzoate; ΔMass: 100.0881 Da]		No results	Invalid mass	No results		78.0113	3.35	193166	8	0			83.7	ddMS2 for preferred ion
TRUE			No results	No results	No results		782.566	14.871	193139	0	0				No MS2																		193139
TRUE			No results	No results	No results		186.077	0.489	193024	0	0				ddMS2 for other ion	143983	178803	181033	111048	123808	140682	129460	156303	161473	159591	121171	156427	180910	130981	186676	96828.5	133843	109689	159428	170319	141911	140983	137115	160622	133887	119141	160470	105915	147317	173433	133472	86157.7	176986	165751
TRUE	Acetylcholine	C7 H15 N O2	Full match	Full match	No results		145.11	0.623	192130	1	0		87.5		ddMS2 for preferred ion	88948.3	130712	136024	101570	123950	104208	90444.3	108090	123809	118805	131479	165856	116474	124342	101352	63739.4	121156	42259.1	112001	129775	41688.4	79253.3	98934.9	115609	94955.5	64576.3	184568	87320.3	93524.8	96753.3	108987	92908.9	138934	76172.5
TRUE	2-[(3S)-1-(1-Methyl-4-piperidinyl)-3-pyrrolidinyl]-1H-benzimidazole-5-carbonitrile	C18 H23 N5	Not the top hit	Full match	No match		309.194	7.082	191986	1	1	Superpathway of jasmonoyl-amino acid conjugates biosynthesis;Superpathway of jasmonoyl-amino acid conjugates biosynthesis	52.8		ddMS2 for preferred ion												120341										191986		103873
TRUE			No results	No results	No results		69.0587	3.984	191732	0	0				ddMS2 for preferred ion
TRUE		C4 H9 N O3	Full match	No results	Partial match		119.058	0.615	190842	0	17	Superpathway of branched chain amino acid biosynthesis;Superpathway of branched chain amino acid biosynthesis;Other			No MS2			113431											141738			129328	121739	116957		160893	165457		162112	146611		100931	116554			190842	106069	169535	175398
TRUE	[Similar to: 2-{(3R,4S)-3-[(5-Butyl-1,2-oxazol-3-yl)methyl]-4-piperidinyl}-1-(4-methyl-1-piperazinyl)ethanone; ΔMass: 281.2225 Da]		No results	Invalid mass	No results		81.0456	14.889	190056	11	0			95.9	ddMS2 for other ion																			190056
TRUE		C5 H7 O P S	Full match	No results	No results		145.996	1.088	188465	0	0				ddMS2 for preferred ion													188465
TRUE		C28 H54 N O3 P3 S	Full match	No results	No results		577.305	11.509	187904	0	0				ddMS2 for other ion					135225	129682		137811		143714		128826			111449					154029		109010		132180	136023	161239		122629			145603	124256
TRUE		C19 H25 Cl2 O2 P3	Full match	No results	No results		448.046	9.988	187526	0	0				ddMS2 for preferred ion						171375														174506			143247						171130				166677
TRUE	[Similar to: Diundecyl phthalate; ΔMass: -366.1699 Da]	C50 H72 N4 O7	Full match	Invalid mass	No results		840.541	7.706	187330	31	0			79	ddMS2 for other ion										117958			95581.3		103540	94534.3			187330	112691		99163.8			121712						97132.5			110852
TRUE	[Similar to: Anandamide (AEA); ΔMass: 79.0634 Da]	C20 H28	Full match	Invalid mass	No results		268.219	13.994	187182	49	0			91.4	ddMS2 for preferred ion	94644.8	91383.6			74769.2			83286.1		120097		72036.6							84934.1	117798		109228		119299		187182					87286
TRUE	[Similar to: A-836339; ΔMass: 210.0822 Da]	C6 H12 O	Full match	Invalid mass	Partial match		100.089	4.106	186576	48	2	Superpathway of lipoxygenase;Superpathway of lipoxygenase;Superpathway of steroid hormone biosynthesis;Superpathway of steroid hormone biosynthesis		89.2	ddMS2 for preferred ion
TRUE	PEG n8	C16 H34 O9	Full match	Full match	No results		370.22	7.175	186314	1	0		83.2		ddMS2 for preferred ion				71237.6	64675.5			70921.7		94320.7	63830.8		99751.2	63973	103748	77575.1	79316.2		186314	123997		117030		90443.3	125975	93328.4	110401	80231.7	96137	72758.9	113702	106854	92382.4	112143
TRUE	Docosahexaenoic acid ethyl ester	C24 H36 O2	Not the top hit	Full match	No results		356.271	9.218	185502	1	0		84.7		ddMS2 for preferred ion										85151.8									111992													86482.1
TRUE	[Similar to: AB-FUBINACA metabolite 3; ΔMass: -190.1459 Da]	C25 H48 N5 O3 P3	Full match	Invalid mass	No results		559.295	11.507	184948	1	0			63.8	ddMS2 for other ion										160017		125610								154413		124512		167700		157505				127106	161880	140705
TRUE		C23 H41 N O4	Full match	No results	No results		395.304	9.864	184899	0	0				ddMS2 for preferred ion
TRUE		C38 H60 N9 O13 P3	Full match	No results	No results		943.353	4.352	184816	0	0				ddMS2 for other ion																									103652
TRUE		C30 H66 N5 O8 P3	Full match	No results	No results		717.412	6.12	184777	0	0				ddMS2 for other ion	77759.5	85570.9	76401.2	92392.6	93618.1	99429.5	98251	99547.7	72955.1	140723	92161.2		121028	106288	149683	100387	110335		184777	159973	78799.5	139899	87288.2	116655	156409	129881	132285	125593	128312	74932.4	135402	127774	126731	182112
TRUE	[Similar to: AKB48 N-(4-hydroxypentyl) metabolite; ΔMass: 159.1850 Da]		No results	Invalid mass	No results		222.057	4.864	184575	4	0			92.3	ddMS2 for preferred ion	184575
TRUE		C12 H27 N O2	Full match	No results	No results		217.204	6.654	183747	0	0				ddMS2 for preferred ion
TRUE	Pipecolic acid	C6 H11 N O2	Full match	Full match	Full match		129.079	0.746	183304	6	1	Superpathway of L-lysine degradation;Superpathway of L-lysine degradation	63		ddMS2 for preferred ion					86050.5																											154672
TRUE		C3 H4 N6 O	Full match	No results	No results		140.045	0.492	183101	0	0				ddMS2 for other ion																											183101	116724
TRUE	[Similar to: 1-Linoleoyl glycerol; ΔMass: 75.0208 Da]	C18 H33 N O	Full match	Invalid mass	No results		279.256	13.171	182725	19	0			78.6	ddMS2 for preferred ion												152151							82061.4			84800.4						182725		100957			158286
TRUE	Finasteride	C23 H36 N2 O2	Full match	Full match	No results		372.278	9.381	182221	1	0		91.8		ddMS2 for preferred ion																				105332
TRUE		C21 H41 N O4	Full match	No results	No results		371.303	10.065	181820	0	0				ddMS2 for preferred ion
TRUE	[Similar to: Uric acid; ΔMass: 19.9907 Da]	C5 H8 O5	Full match	Invalid mass	Partial match		148.038	6.453	181352	1	3	Other		72.7	ddMS2 for preferred ion						63322.3	64472.1	75896.3					51240.6					85166		119903		99371.4			102559	112981	93016	123954	154949			181352	132299	148912
TRUE	[Similar to: 4-((4Z,6E)-5,7-Dimethyl-2,3-dihydro-1H-1,4-diazepin-6-yl)morpholine; ΔMass: 87.0807 Da]		No results	Invalid mass	No results		122.072	14.757	180321	15	0			81.3	ddMS2 for preferred ion
TRUE	[Similar to: Cytidine 5'-diphosphocholine; ΔMass: -29.2099 Da]	C28 H43 N3 O6	Full match	Invalid mass	No results		517.317	10.241	180217	13	0			70.5	ddMS2 for preferred ion					87161.1							92024.8		113272	99420.1				128322	94520.6		131418	79496.3		86875.8	128076					136790		81798.1
TRUE	[Similar to: 2-[(3R,4S)-3-({5-[4-(2-Methyl-2-propanyl)phenyl]-1,2-oxazol-3-yl}methyl)-4-piperidinyl]-1-(1-piperidinyl)ethanone; ΔMass: 217.1335 Da]	C10 H23 Cl N2	Full match	Invalid mass	No results		206.155	0.648	179390	39	0			90.5	ddMS2 for preferred ion
TRUE	13(S)-HOTrE	C18 H30 O3	Full match	Full match	Partial match		294.219	11.359	178945	3	1	Superpathway of lipoxygenase;Superpathway of lipoxygenase	88.1		ddMS2 for preferred ion													178945
TRUE	Cyclohexylamine	C6 H13 N	Full match	Full match	No results		99.1053	1.104	178935	1	0		84.5		ddMS2 for preferred ion
TRUE	DL-Carnitine	C7 H15 N O3	Full match	Full match	No results		161.105	0.821	178905	3	0		96.6		ddMS2 for preferred ion
TRUE		C22 H38 N5 O3 P	Full match	No results	No results		451.27	10.361	178792	0	0				ddMS2 for preferred ion										82112.4											178792
TRUE		C60 H75 N7 O18 P2 S	Full match	No results	No results		1275.44	6.649	178302	0	0				No MS2			91031.2	84043.4	96766.8					101938	107992	99202	109594		111449				168858	108063		89567		142481						108149	95423.2
TRUE		C61 H62 N4 O15	Full match	No results	No results		1090.42	5.696	177979	0	0				No MS2
TRUE		C7 H2 N6 O3	Full match	No results	No results		218.019	0.593	177685	0	0				ddMS2 for preferred ion		72852.7	56464.6	121389	116083	128930	106146	119381		88578.9			71956.1						71633.7	111410	84905.9	112498		89669.6	132047	104624	100661	81284	98007.2	115853	89190.1	136984	99676.6	98974.8
TRUE			No results	No results	No results		279.647	11.509	176935	0	0				ddMS2 for preferred ion				131444	148117	146860		176935													158325				147338			128226
TRUE		C38 H57 N9 O14	Full match	No results	No results		863.403	6.042	176850	0	0				ddMS2 for other ion				75321.2	77506	73293.5		74925.5		58236.8	111052	75824.2	69996.5	78971.6	86619.2	78234.4			117223	137124		120646		171096	82510.7	98667.7	176850			92553			70086.6
TRUE	Paracetamol	C8 H9 N O2	Full match	Full match	Partial match		151.063	1.589	176428	5	2	Other	93.4		ddMS2 for preferred ion
TRUE		C21 H41 N10 O2 P S	Full match	No results	No results		528.288	9.358	176400	0	0				ddMS2 for other ion																					136464					176400
TRUE	[Similar to: 1,5-Anhydro-2-O-(6-O-benzoyl-α-L-galactopyranosyl)-D-glucitol; ΔMass: 244.0971 Da]	C4 H6 N6 O3	Full match	Invalid mass	No results		186.05	0.637	175521	1	0			91.9	ddMS2 for preferred ion				64795.7	58909.5	55795.4	97720.3	96911.6				58189.9		64293.8		66802.7	51763.2		33966.5		106691		63578.9			74450.1				48110.4	85887.8	65985.1	108782	65117.2
TRUE		C31 H36 N5 O4 P	Full match	No results	No results		573.252	10.787	174999	0	0				ddMS2 for other ion		174999
TRUE		C17 H32 N6 O7	Full match	No results	No results		432.234	7.176	174731	0	0				ddMS2 for preferred ion				69206.1	67519.2					118295			83627.6		140958	73853.1	73498.1		174731	113973	62812	113381		87535.9	125880	78717.7	130148	77836.2	95554.3	92218.5	134650	132897	116669	118447
TRUE	[Similar to: A-836339; ΔMass: 210.0822 Da]	C6 H12 O	Invalid mass	Invalid mass	Invalid mass		100.089	0.855	173646	7	2	Superpathway of lipoxygenase;Superpathway of steroid hormone biosynthesis		87	ddMS2 for preferred ion																													120615
TRUE		C30 H43 N2 O8 P	Full match	No results	No results		590.278	11.181	173590	0	0				ddMS2 for other ion	173590	123284
TRUE	[Similar to: (4E)-1,7-Bis(4-hydroxyphenyl)-4-hepten-3-one; ΔMass: 101.1308 Da]	C7 H5 N3 O2 S	Full match	Invalid mass	No results		195.01	1.014	172567	19	0			88.4	ddMS2 for other ion
TRUE		C6 H8 N7 O P	Full match	No results	No results		225.052	9.107	171527	0	0				ddMS2 for preferred ion																				95596.1	101986		99678.1	98857.3		85336	86442.9	119096	102690	116765	126857	141060		95106.8
TRUE	[Similar to: Sparfloxacin; ΔMass: 279.2093 Da]		No results	Invalid mass	No results		112.957	0.447	171211	4	0			62.4	ddMS2 for preferred ion	171211
TRUE		C27 H52 N4 O5 S2	Full match	No results	No results		576.339	11.186	170614	0	0				ddMS2 for other ion					121611																			136239							142430
TRUE	2-[(3S)-1-(1-Methyl-4-piperidinyl)-3-pyrrolidinyl]-1H-benzimidazole-5-carbonitrile	C18 H23 N5	Not the top hit	Full match	No match		309.194	7.303	170197	1	1	Superpathway of jasmonoyl-amino acid conjugates biosynthesis;Superpathway of jasmonoyl-amino acid conjugates biosynthesis	57.2		ddMS2 for preferred ion												147040			94596.6			77611.4	101386	67508		143687		132904					74438.9
TRUE	N-(3-Amino-4-chlorophenyl)-2-hydroxybenzamide	C13 H11 Cl N2 O2	No match	Invalid mass	No results		262.049	9.104	169953	1	0		54.2		ddMS2 for preferred ion																				83899.6	109377			77616.2		74890			95096.9	103184	105572			109313
TRUE			No results	No results	No results		837.832	0.554	168632	0	0				ddMS2 for preferred ion				128119						138948																					126855
TRUE			No results	No results	No results		73.0535	1.766	168323	0	0				No MS2																						168323
TRUE	[Similar to: 1-({(2R,3S,4R,5S)-3,4-Dihydroxy-5-[2-(4-morpholinyl)-2-oxoethyl]tetrahydro-2-furanyl}methyl)-3-(3-fluorophenyl)urea; ΔMass: 299.0913 Da]		No results	Invalid mass	Unused		98.0736	5.873	168231	20	1	Superpathway of lipoxygenase		92.7	ddMS2 for preferred ion														77568	110179																			168231
TRUE			No results	No results	No results		73.0535	0.728	168121	0	0				ddMS2 for preferred ion																							168121	89595										161327
TRUE			No results	No results	No results		72.5252	0.491	168114	0	0				ddMS2 for preferred ion											103038					68544.5					141891	168114	120903									86926.4
TRUE		C39 H82 N3 O10 P	Full match	No results	No results		783.573	14.499	167817	0	0				No MS2					155881
TRUE		C37 H50 N6 O2 P2 S	Full match	No results	No results		704.32	8.296	167803	0	0				ddMS2 for other ion
TRUE	1-Linoleoyl glycerol	C21 H38 O4	Full match	Full match	No results		354.277	13.441	167795	1	0		94.3		ddMS2 for preferred ion
TRUE		C15 H28 N6 O6	Full match	No results	No results		388.207	7.066	166949	0	0				ddMS2 for preferred ion					67285.1					89237.5	60914.9		94414.9		93870.6				166949	116259		98305.8		90826.6	110062	98805.6	85828.1	83654.1	98373.7	72697.2	124720	107102	86089.9	105549
TRUE	Quetiapine	C21 H25 N3 O2 S	Not the top hit	Full match	No results		383.167	6.873	166634	2	0		95.4		ddMS2 for preferred ion										166634																					64999.6
TRUE			No results	No results	No results		1675.66	0.554	165764	0	0				ddMS2 for other ion	139982	128240	117005		138679	138042	123440	143538	110824		125173	142836	153165	142234	110896	141520	120057	113586	122877	127906	122837	128955	165764	119397	129347	132180	116439	115772	154083	112254		119219	121767	140666
TRUE	[Similar to: (+/-)5(6)-DiHET; ΔMass: 166.1745 Da]	C4 H8 N6 O2	Full match	Invalid mass	No results		172.071	1.229	165719	1	0			89.9	ddMS2 for preferred ion								86952
TRUE	[Similar to: Ginsenoside Rd; ΔMass: 460.3916 Da]	C18 H30 O15	Full match	Invalid mass	No results		486.158	7.689	165117	23	0			96.6	ddMS2 for preferred ion																		129001						165117					109803
TRUE	N,N-Diisopropylethylamine (DIPEA)	C8 H19 N	Full match	Full match	No results		129.152	4.724	164861	2	0		62.5		ddMS2 for preferred ion	82230.9	86472.6	109268	96146.3	92544	94746.4	92225.8	99265.1	107211
TRUE	[Similar to: N3-(1,3,5-Trimethyl-1H-pyrazol-4-yl)-2,5-dichlorothiophene-3-sulfonamide; ΔMass: 215.8871 Da]	C6 H9 N3	Full match	Invalid mass	No results		123.08	14.854	164212	12	0			99.3	ddMS2 for preferred ion																164212		160350
TRUE	[Similar to: 1-Linoleoyl glycerol; ΔMass: -123.0089 Da]	C23 H44 N O7 P	Full match	Invalid mass	No results		477.286	10.576	163927	2	0			91.6	ddMS2 for preferred ion	68926.8	72532.7	72221.8	69796.7	70883.7					122450				85123.7	93480.5		68354.5			103321	79465.6	148683	79471.9	77614.1	84019	125846		85243.8		77473.6	163927		79630
TRUE	Uric acid	C5 H4 N4 O3	Full match	Full match	Not the top hit		168.028	0.746	163676	1	7	Other	88.9		ddMS2 for preferred ion												144067												163676
TRUE	[Similar to: Sulfisomidine; ΔMass: 155.0038 Da]	C6 H9 N3	Full match	Invalid mass	No results		123.08	14.272	163674	12	0			99.5	ddMS2 for preferred ion									92305.8										163674										62146.3
TRUE	[Similar to: Choline; ΔMass: 0.0360 Da]	C4 H9 N O2	Full match	Invalid mass	Partial match		103.064	0.621	163613	1	7	Other		91.1	ddMS2 for preferred ion														163613	85207.9							88468.8					83719.7	86619.2
TRUE		C53 H101 N8 O16 P S	Full match	No results	No results		1168.68	7.324	163482	0	0				No MS2																			163482	118474
TRUE	8-Hydroxyquinoline	C9 H7 N O	Full match	Full match	No results		145.053	5.468	163061	3	0		92.3		ddMS2 for preferred ion											156400					163061													79531.7		61306.4			133608
TRUE	α-Linolenic acid	C18 H30 O2	Full match	Full match	Full match		278.224	13.433	162964	3	1	Superpathway of lipoxygenase;Superpathway of lipoxygenase	91.8		ddMS2 for preferred ion												162964
TRUE		C4 H11 N3 O P2	Full match	No results	No results		179.038	8.479	162931	0	0				ddMS2 for other ion					34352.7		130805						162931						115447												144706
TRUE		C2 H7 O3 P	Full match	No results	No results		110.013	13.796	162320	0	0				ddMS2 for preferred ion
TRUE	[Similar to: PEG n10; ΔMass: 44.0262 Da]	C19 H34 N4 O6	Full match	Invalid mass	No results		414.247	7.266	162040	33	0			97.7	ddMS2 for preferred ion										89798.2			86903.1		100135	79570.4	72397.8		162040	130757		97354.7		82129.8	112691	86795.4	104745		90889.9		115406	96633.9	82297	101375
TRUE	Cotinine	C10 H12 N2 O	Full match	Full match	No results		176.095	0.928	161021	3	0		92.7		ddMS2 for preferred ion
TRUE	2-Amino-1,3,4-octadecanetriol	C18 H39 N O3	Full match	Full match	No results		317.293	8.759	160552	1	0		73.6		ddMS2 for preferred ion																	75481.7
TRUE	PEG n7	C14 H30 O8	Full match	Full match	No results		326.194	7.066	159809	1	0		90		ddMS2 for preferred ion										83951.6			88415.4		87748.9	66003.4	62933.7		159809	114671		89963.5		71158.5	101363	84487.7	79125.8	77202.7	94699.3		116032	93729.9	86974.9	97714.6
TRUE	Hypoxanthine	C5 H4 N4 O	Full match	Full match	Partial match		136.039	0.694	159767	4	5	Other	80.5		ddMS2 for preferred ion
TRUE		C44 H76 Cl N3 O5 P2 S	Full match	No results	No results		855.469	14.445	159394	0	0				ddMS2 for preferred ion																			158891	159394					149060
TRUE	DL-Stachydrine	C7 H13 N O2	Full match	Full match	No results		143.095	0.692	159038	2	0		91.1		ddMS2 for preferred ion
TRUE	[Similar to: γ-Cyhalothrin; ΔMass: 47.8743 Da]	C16 H35 N O10	Full match	Invalid mass	No results		401.226	5.349	158856	14	0			69.7	ddMS2 for preferred ion																																158856
TRUE		C4 H11 N3 O P2	Full match	No results	No results		179.038	6.529	158665	0	0				ddMS2 for other ion							158665
TRUE	[Similar to: (+/-)-C75; ΔMass: 46.9894 Da]	C13 H21 N O	Full match	Invalid mass	No results		207.162	14.513	158100	55	0			82.6	ddMS2 for preferred ion	158100
TRUE			No results	No results	No results		69.0587	5.652	157247	0	0				ddMS2 for preferred ion
TRUE			No results	No results	No results		100.089	5.952	157034	0	0				No MS2
TRUE		C7 H15 N2 P S	Full match	No results	No results		190.069	0.534	156910	0	0				ddMS2 for preferred ion		97883.7	103208	103220		91563.5	88288.9			109134	73134.4	73973.2				109912	133267		90931.9		156910						101889	145311				134351		102153
TRUE		C67 H88 N2 O8 S	Full match	No results	No results		1080.63	7.253	156857	0	0				No MS2										84906.2						104549			156857	120889				69150	123938						125403
TRUE			No results	No results	No results		69.0587	4.869	156853	0	0				ddMS2 for preferred ion
TRUE			No results	No results	No results		197.855	0.609	156302	0	0				No MS2								156302
TRUE		C20 H42 N5 O4 P	Full match	No results	No results		447.299	8.906	155766	0	0				ddMS2 for preferred ion
TRUE	[Similar to: 5,7-Dihydroxy-4-(4-methoxyphenyl)-2-chromanone; ΔMass: -215.2016 Da]	C26 H40 N5 O3 P	Full match	Invalid mass	No results		501.286	10.642	155684	8	0			61.3	ddMS2 for preferred ion										155684					77437.4		80149.7			103238	82050.7		72933.1	126694	78090.8	109363				80673.9	76773.9
TRUE		C26 H56 N5 O8 P S	Full match	No results	No results		629.36	5.935	155638	0	0				ddMS2 for other ion																				131812		118958			131324		115133				130922	139214	123494	155638
TRUE			No results	No results	No results		278.64	10.619	155083	0	0				ddMS2 for preferred ion																							109022						98043.2				120145
TRUE		C53 H73 N6 O3 P S	Full match	No results	No results		904.521	7.103	154017	0	0				ddMS2 for other ion										94582.1					94824.8				154017	112773		95666.7			81839.7						92797
TRUE	[Similar to: L-Tyrosine; ΔMass: -142.0741 Da]	C15 H21 N3 O5	Full match	Invalid mass	No results		323.148	1.002	153975	7	0			75.7	ddMS2 for preferred ion													153975
TRUE	[Similar to: (2E,6E,10E)-12-{[6-Deoxyhexopyranosyl-(1->4)-6-deoxyhexopyranosyl-(1->3)hexopyranosyl]oxy}-2,6,10-trimethyl-2,6,10-dodecatrien-1-yl 6-deoxyhexopyranosyl-(1->4)-6-deoxyhexopyranosyl-(1->3)hexopyranoside; ΔMass: 867.3835 Da]	C15 H21 N O4	Full match	Invalid mass	No results		279.147	5.419	153734	1	0			61.8	ddMS2 for preferred ion										95216											70306.6	153734											90535.7	60066.2
TRUE	[Similar to: Cytidine 5'-diphosphocholine; ΔMass: -23.2204 Da]	C24 H50 N O8 P	Full match	Invalid mass	No results		511.328	8.623	152398	13	0			68.5	ddMS2 for preferred ion																				152398						139312
TRUE		C14 H32 N3 O9 P	Full match	No results	No results		417.186	1.427	151847	0	0				ddMS2 for preferred ion
TRUE	[Similar to: Benztropine; ΔMass: 141.1152 Da]	C13 H10	Full match	Invalid mass	No results		166.078	9.363	151745	25	0			96.5	ddMS2 for preferred ion
TRUE	3-Methylhistidine	C7 H11 N3 O2	Full match	Full match	No results		169.085	0.534	151611	5	0		86.1		ddMS2 for preferred ion																								151611
TRUE		C57 H110 N6 O13 P2 S2	Full match	No results	No results		1212.71	7.351	151109	0	0				No MS2																			151109	112020					105686
TRUE	[Similar to: A-836339; ΔMass: 210.0822 Da]		No results	Invalid mass	No results		100.089	4.893	150937	6	0			87.5	ddMS2 for preferred ion																									110555
TRUE	Isobutyraldehyde	C4 H8 O	No results	Invalid mass	No results		72.0582	1.967	150390	2	0		67.6		ddMS2 for preferred ion																								150390
TRUE	[Similar to: Triforine; ΔMass: 235.8311 Da]	C4 H8 N10	Full match	Invalid mass	No results		196.094	0.563	150313	4	0			75.8	ddMS2 for preferred ion
TRUE			No results	No results	No results		82.0537	14.51	150305	0	0				No MS2									20912.7
TRUE			No results	No results	No results		80.0381	14.875	150033	0	0				ddMS2 for preferred ion									124522
TRUE	[Similar to: N-(2-Morpholinoethyl)-4-(1H-pyrazol-1-yl)benzamide; ΔMass: 0.0038 Da]	C11 H20 N6 O4	Full match	Invalid mass	No results		300.155	6.768	149882	1	0			96.5	ddMS2 for preferred ion										71085.1			62244.6		70400.3				149882	84775.7		76848.1		71759.5	78874	79640.8	63863		64388.7		83428.3	78800.3	63460.5	78515.1
TRUE	[Similar to: AKB48 N-(4-hydroxypentyl) metabolite; ΔMass: 159.1852 Da]	C8 H16 O3 P2	Full match	Invalid mass	No results		222.056	6.832	149802	8	0			92.7	ddMS2 for preferred ion	149802
TRUE		C31 H48 O7 S	Full match	No results	No results		564.312	7.414	149623	0	0				ddMS2 for preferred ion										81868.7			75395.4		85978				149623	111710		94521.5		83005.2	77053.1	88565.9					78677.9			98458.3
TRUE	[Similar to: DL-Dipalmitoylphosphatidylcholine; ΔMass: 225.2340 Da]	C19 H46 N10 O2 P2	Full match	Invalid mass	No results		508.328	10.302	149255	13	0			97.4	ddMS2 for preferred ion
TRUE			No results	No results	No results		82.0149	0.63	149057	0	0				ddMS2 for preferred ion	45005			51847.2	59010.6		93854.5	85551.1		59311.8					81793.4			68214.3		45385.1		107286	53828.7	140324		34387.6	54284.9	54021.2		36917.6	70408.1	42028.5		75951.2
TRUE	Palmitoyl sphingomyelin	C39 H79 N2 O6 P	Full match	Full match	No results		702.568	10.989	147732	1	0		90.9		ddMS2 for preferred ion														147732
TRUE		C21 H39 N O4	Full match	No results	No results		369.288	9.533	147658	0	0				ddMS2 for preferred ion												62450.6
TRUE	[Similar to: Atenolol; ΔMass: 71.0370 Da]	C11 H17 N O2	Full match	Invalid mass	No results		195.126	6.501	147521	8	0			83.9	ddMS2 for preferred ion																														147521
TRUE		C5 H14 N4 O2 P2	Full match	No results	No results		224.06	9.101	146979	0	0				No MS2																						89822.4											141207
TRUE	α-Aspartylphenylalanine	C13 H16 N2 O5	Full match	Full match	No results		280.106	4.367	146151	1	0		86.6		ddMS2 for preferred ion																									134393
TRUE	Betaine	C5 H11 N O2	Full match	Full match	Partial match		117.079	8.522	145924	3	8	Superpathway of jasmonoyl-amino acid conjugates biosynthesis;Superpathway of indole-3-acetate conjugate biosynthesis;Superpathway of jasmonoyl-amino acid conjugates biosynthesis;Superpathway of indole-3-acetate conjugate biosynthesis;Superpathway of linamarin and lotaustralin biosynthesis;Superpathway of linamarin and lotaustralin biosynthesis;Superpathway of branched chain amino acid biosynthesi…	89.4		ddMS2 for preferred ion																					124820
TRUE		C20 H43 N O2	Full match	No results	No results		329.329	10.437	145551	0	0				ddMS2 for preferred ion										81638.9	106634	88752.1	115123	137966	94287.8	84611.4	110196	136656	126454	107973	108099	107756	80658.8	96456.6	111444	96039.2	117231	83319.6	110304	122231	119344	119520		112103
TRUE	[Similar to: PEG n10; ΔMass: 0.0000 Da]	C21 H38 N4 O7	Full match	Unused	No results		458.273	7.344	145391	33	0			97.5	ddMS2 for preferred ion										84430.3			78478		91596.9				145391	105382		83199.2		79537.5	103832	80179.5	89187.7		86960.5		110295	86890.5	80157.2	101841
TRUE	[Similar to: 3',6'-Dimethoxy-1,1':4',1''-terphenyl-2',4,4''-triol; ΔMass: -83.7822 Da]	C15 H4 Cl N2 O5 P S2	Full match	Invalid mass	No results		421.898	10.214	145028	2	0			69.7	ddMS2 for preferred ion																										145028
TRUE	[Similar to: PEG n10; ΔMass: 28.9788 Da]	C20 H39 N5 O5	Full match	Invalid mass	No results		429.294	6.837	144812	28	0			69.3	ddMS2 for preferred ion	52966.5	53890.7								87747.7	59867.7		84950.3	61054.9	101173	65603.9	67339.1		144812	99948.3		77910.5		72021.4	89343.6	68952.9	71117.2		72962		81853.6	74038	59283.6	75776.8
TRUE	[Similar to: 15(R)-Prostaglandin D2; ΔMass: 148.1098 Da]	C13 H16 O2	Full match	Invalid mass	No results		204.115	7.428	144661	35	0			81.8	ddMS2 for preferred ion
TRUE	[Similar to: Cytidine 5'-diphosphocholine; ΔMass: -295.4704 Da]	C38 H83 N5 O7 P2	Full match	Invalid mass	No results		783.578	14.915	144582	13	0			96.4	ddMS2 for preferred ion					144582
TRUE	[Similar to: PEG n16; ΔMass: -122.1058 Da]	C37 H76 N6 O15	Full match	Invalid mass	No results		844.536	6.347	144498	31	0			80.7	ddMS2 for other ion	68001.8		68230.5							102930			89577.6	72148.8	106020		78838.3		144498	103042		79346.7		67914	92838.9	68841.3	76736.6		73005.5		85430.8	70243.3		107872
TRUE	[Similar to: Kanamycin; ΔMass: 337.2027 Da]	C5 H9 N O2 S	Full match	Invalid mass	No results		147.035	0.93	144365	1	0			60.2	ddMS2 for preferred ion	66021.6	67501.9	72071.2	66102.7	63982.8	63213.5	69300.1	54478	57793.7	85132.3				74160.1	91148.3	58025.2	86616.8		82075.8	93024.8	76949	100050	64104.3	83800	75287.7	59688.7	84739.7	108082	72163.6	93903.6	89267.6	89970.1	81203.4	75048.6
TRUE	[Similar to: Arctiin; ΔMass: 162.0526 Da]	C21 H24 O6	Full match	Not the top hit	No results		372.158	7.211	143914	27	0			97.7	ddMS2 for preferred ion
TRUE			No results	No results	No results		83.0377	0.585	143556	0	0				No MS2																															143556	48160.1
TRUE	[Similar to: Acid red 26; ΔMass: 188.9882 Da]	C4 H14 Cl N5 O3 S	Full match	Invalid mass	No results		247.052	9.111	143516	4	0			96.8	ddMS2 for preferred ion																78073.8
TRUE		C6 H9 N3	Full match	No results	No results		123.08	14.41	143487	0	0				No MS2														143487
TRUE		C69 H76 N5 O12 P3	Full match	No results	No results		1259.47	6.649	143234	0	0				No MS2																			112514	89103.7				128295
TRUE		C53 H91 N8 O9 P3	Full match	No results	No results		1076.61	10.788	143230	0	0				No MS2																				100174		122223						99220			112540
TRUE	[Similar to: 1,2,3-Tris({4-[(2S,3R,4S,5S,6R)-3,4,5-trihydroxy-6-(hydroxymethyl)tetrahydropyran-2-yl]oxyphenyl}methyl) 2-hydroxypropane-1,2,3-tricarboxylate; ΔMass: 782.3022 Da]	C4 H2 N6 O5	Full match	Invalid mass	No results		214.009	0.679	142590	1	0			85.1	ddMS2 for preferred ion	70040.9	40495.4		73866.8						66433.4					74897.5						53216.8	142590	69641				62437.5	79913.6	65874.8	46164.8	67011.3		56898.2
TRUE		C61 H88 N10 O15 P2	Full match	No results	No results		1262.59	5.52	142444	0	0				No MS2																102808	142444		89911.6
TRUE		C43 H91 N4 O18 P3 S	Full match	No results	No results		1076.53	5.431	142230	0	0				No MS2										107654	72883				77919.8	121418	133373		142230	81229						78073.3	110205			88371.5
TRUE		C7 H14 N2 O3	Full match	No results	Partial match		174.101	1.038	142210	0	2	Other			ddMS2 for preferred ion
TRUE	Palmitoyl sphingomyelin	C39 H79 N2 O6 P	Full match	Full match	No results		702.568	11.13	142169	2	0		91.1		ddMS2 for preferred ion														142169
TRUE	Betaine	C5 H11 N O2	Full match	Full match	Partial match		117.079	6.662	141684	3	8	Superpathway of jasmonoyl-amino acid conjugates biosynthesis;Superpathway of indole-3-acetate conjugate biosynthesis;Superpathway of jasmonoyl-amino acid conjugates biosynthesis;Superpathway of indole-3-acetate conjugate biosynthesis;Superpathway of linamarin and lotaustralin biosynthesis;Superpathway of linamarin and lotaustralin biosynthesis;Superpathway of branched chain amino acid biosynthesi…	93.1		ddMS2 for preferred ion			64398.2							141684	65931.2									95103.9					120198
TRUE	[Similar to: PEG n10; ΔMass: -15.0475 Da]	C22 H43 N5 O6	Full match	Invalid mass	No results		473.32	6.938	141683	28	0			71.2	ddMS2 for preferred ion										86987.1	57874.4		82342.6		85355.8		62533		141683	87201.5		73922.4		63710.2	82314.8	66712.5	69249.5		65792.7		80799	75337.1		76696.3
TRUE	[Similar to: N-{[(2R,4S,5R)-5-{[Methyl(phenyl)amino]methyl}-1-azabicyclo[2.2.2]oct-2-yl]methyl}-2-thiophenesulfonamide; ΔMass: 109.9550 Da]	C13 H29 N O6	Full match	Invalid mass	No results		295.199	6.109	141291	30	0			70.4	ddMS2 for preferred ion										69051.4			63646.9	55288	75367.9	61426			141291	75878.2		57921.5		51276.6	70352.5		53186.7				58263.7	48939.6	53750.3	65521.8
TRUE	[Similar to: AKB48 N-(4-hydroxypentyl) metabolite; ΔMass: 159.1851 Da]		No results	Invalid mass	No results		222.057	5.796	141244	4	0			92.8	ddMS2 for preferred ion	123067							141244
TRUE	Laurolactam	C12 H23 N O	Full match	Full match	No results		197.178	14.515	140575	1	0		92.2		ddMS2 for preferred ion	140575	125270	79445.1		71248.5	81582.8	78394.8	98553.7	94599.4
TRUE			No results	No results	No results		1615.65	5.709	140508	0	0				No MS2															122712		140508					115222									101054
TRUE		C23 H44 N3 O P S2	Full match	No results	No results		473.266	13.338	140468	0	0				ddMS2 for preferred ion															88757				140468	88951.3
TRUE	[Similar to: DL-Dipalmitoylphosphatidylcholine; ΔMass: -45.9843 Da]	C44 H78 N O8 P	Full match	Invalid mass	No results		779.546	14.357	140448	26	0			95.3	ddMS2 for preferred ion
TRUE		C50 H85 N9 O18 P2 S	Full match	No results	No results		1193.52	5.997	140150	0	0				No MS2															76534.1				140150			93354.9					81705.7
TRUE		C27 H51 N O2 P2 S2	Full match	No results	No results		547.285	14.739	139857	0	0				ddMS2 for preferred ion										96659.8									139857
TRUE		C61 H98 N4 O9 P2 S	Full match	No results	No results		1124.65	7.29	139651	0	0				No MS2																			139651	122531					120008						114199
TRUE	[Similar to: N3-(1,3,5-Trimethyl-1H-pyrazol-4-yl)-2,5-dichlorothiophene-3-sulfonamide; ΔMass: 215.8871 Da]	C6 H9 N3	Full match	Invalid mass	No results		123.08	14.059	139601	12	0			99.4	ddMS2 for preferred ion
TRUE	Cyclohexylamine	C6 H13 N	Full match	Full match	No results		99.1052	1.47	139381	2	0		76.7		ddMS2 for preferred ion															139381
TRUE	[Similar to: 2-{[2-(1-Pyrrolidinyl)-5-(trifluoromethyl)anilino]carbonyl}benzoic acid; ΔMass: 230.1079 Da]		No results	Invalid mass	No results		148.011	1.118	139077	46	0			81.7	ddMS2 for preferred ion													139077
TRUE		C7 H5 N6 O P	Full match	No results	No results		220.027	14.853	138456	0	0				ddMS2 for other ion																		89159.1			18193.2
TRUE		C27 H46 N O7 P	Full match	No results	No results		527.301	11.338	138184	0	0				ddMS2 for preferred ion
TRUE	[Similar to: PEG n8; ΔMass: -15.0473 Da]	C18 H35 N5 O4	Full match	Invalid mass	No results		385.268	6.718	137958	26	0			66.8	ddMS2 for preferred ion				46561.4						81750.4	52836.1		79171.4		82355.9	63425.9	56981.4		137958	77261.2		75529.2		62035.7	80340.1	64032.1	61596.8	48240.4	62531.2		78629.7	65966.1	65211.8	77151.2
TRUE	Betaine	C5 H11 N O2	Full match	Full match	Partial match		117.079	7.798	137936	3	8	Superpathway of jasmonoyl-amino acid conjugates biosynthesis;Superpathway of indole-3-acetate conjugate biosynthesis;Superpathway of jasmonoyl-amino acid conjugates biosynthesis;Superpathway of indole-3-acetate conjugate biosynthesis;Superpathway of linamarin and lotaustralin biosynthesis;Superpathway of linamarin and lotaustralin biosynthesis;Superpathway of branched chain amino acid biosynthesi…	90		ddMS2 for preferred ion																								137936
TRUE		C6 H9 N3	Full match	No results	No results		123.08	14.376	137927	0	0				No MS2	135716
TRUE	[Similar to: DL-Stachydrine; ΔMass: 0.0363 Da]	C6 H9 N O3	Full match	Invalid mass	No results		143.058	0.611	136554	7	0			94.5	ddMS2 for preferred ion						92558.4		76312.4	84593.7			78611.7					54925.1					91048			86919.4	107353			62709.1
TRUE	PEG n6	C12 H26 O7	Full match	Full match	No results		282.168	6.937	136151	1	0		91		ddMS2 for preferred ion										64080.9			57291.6		70826.7				136151	82516.2		65387.4		55876.3	78268.1						73024.6	74929.6		73477.3
TRUE	Paliperidone	C23 H27 F N4 O3	No match	Full match	No results		426.207	6.329	135850	3	0		94.8		ddMS2 for preferred ion										75009.2						135850
TRUE	[Similar to: Vernolate; ΔMass: 102.0135 Da]	C6 H15 N	Full match	Invalid mass	No results		101.121	0.656	135649	1	0			83.9	ddMS2 for preferred ion															57869.1
TRUE		C27 H53 N O4 P2 S	Full match	No results	No results		549.318	6.033	135508	0	0				ddMS2 for preferred ion	57035.6	59905.2	53806.7							87798.1	65764.2		74752.8	80449.6	99585.9	72350.9	67775.8		135508	107069		84787		68891.7	91661.7	62380.9	64292.9	57616.2	77440	57074.4	86358	71686.1	74837.9	90960.9
TRUE	[Similar to: AKB48 N-(4-hydroxypentyl) metabolite; ΔMass: 159.1850 Da]		No results	Invalid mass	No results		222.057	7.743	135478	4	0			92.6	ddMS2 for preferred ion
TRUE		C7 H14 Cl O4 P S	Full match	No results	No results		260.004	0.692	135292	0	0				ddMS2 for preferred ion						56386.3		124214																	77175.7
TRUE	Glycerophospho-N-palmitoyl ethanolamine	C21 H44 N O7 P	Not the top hit	Full match	No results		453.286	10.921	135028	1	0		66.4		ddMS2 for preferred ion										135028											88341			71359.6		90692.7					73442.3
TRUE	[Similar to: Uric acid; ΔMass: 18.9780 Da]		No results	Invalid mass	Unused		149.05	0.929	134231	1	27	Other		99.5	ddMS2 for other ion	29252.9		30383.2		51647.2	66117.8	55987.5	59490	38023.3	49570.6	28307	60726.9		36156.1	53295.7	47121.8	25571.8	32584.9	37771.7	63005.8		93638.1	39106.7	52900.3	49827.3	32414.5	31956	39817.8	47519	44127	40453.9	27693	61080.6	40905.8
TRUE	[Similar to: DL-Dipalmitoylphosphatidylcholine; ΔMass: -47.8878 Da]	C44 H67 N3 O5 S2	Full match	Invalid mass	No results		781.45	13	133792	17	0			75	ddMS2 for preferred ion																			133792
TRUE	[Similar to: N6,N6,N6-Trimethyl-L-lysine; ΔMass: 28.0313 Da]	C7 H16 N2 O2	Full match	Invalid mass	No results		160.121	0.53	133709	23	0			87.1	ddMS2 for preferred ion												116986				91837.8						133709							86709.6
TRUE	[Similar to: Cefadroxil; ΔMass: -52.1167 Da]	C17 H29 N5 O7	Full match	Invalid mass	No results		415.206	5.435	133601	1	0			68.4	ddMS2 for preferred ion																																133601
TRUE	Methyl palmitate	C17 H34 O2	No match	Invalid mass	No results		287.282	9.144	133226	2	0		95.7		ddMS2 for preferred ion	82954.7		79470.1	78452.9	104001	104245	117739	133226	133127	85717.1			71412.3								65513.2		77093.5		86961.2	82314.5				89963.6	55400.7	87540.2		74389.5
TRUE			No results	No results	No results		542.318	10.79	132816	0	0				No MS2			90786.5			103280						93310.7						89251.6								93859.1
TRUE	Betaine	C5 H11 N O2	Full match	Full match	Partial match		117.079	1.143	131861	5	8	Superpathway of jasmonoyl-amino acid conjugates biosynthesis;Superpathway of indole-3-acetate conjugate biosynthesis;Superpathway of jasmonoyl-amino acid conjugates biosynthesis;Superpathway of indole-3-acetate conjugate biosynthesis;Superpathway of linamarin and lotaustralin biosynthesis;Superpathway of linamarin and lotaustralin biosynthesis;Superpathway of branched chain amino acid biosynthesi…	88.7		ddMS2 for preferred ion															103197		82163.3
TRUE			No results	No results	No results		110.999	0.492	131311	0	0				ddMS2 for preferred ion													109548		121719					120461	54192.6	131311		72720.9		56362.1	111732		60182.4	60091.4	48225.6		126011
TRUE	Isobutyraldehyde	C4 H8 O	No results	Invalid mass	No results		72.0583	3.893	131288	2	0		68.2		ddMS2 for preferred ion																						131288
TRUE		C7 H14 O	Full match	No results	No results		114.105	3.781	131278	0	0				ddMS2 for preferred ion										131278														58474.9
TRUE		C17 H31 N O4	Full match	No results	No results		313.225	8.096	131214	0	0				No MS2												102855	69171.7
TRUE	Diltiazem	C22 H26 N2 O4 S	Full match	Full match	No results		414.162	7.421	131073	1	0		95.1		ddMS2 for preferred ion
TRUE	[Similar to: Dioctyl phthalate; ΔMass: 94.2524 Da]	C4 H13 N2 O11 P	Full match	Invalid mass	No results		296.025	9.104	130371	46	0			90.4	ddMS2 for other ion																				84335.4	67836.4						78678.9	88884.9	86771.6	89070.7	88963.1	97507.9
TRUE	Betaine	C5 H11 N O2	Full match	Full match	Partial match		117.079	10.717	130310	3	8	Superpathway of jasmonoyl-amino acid conjugates biosynthesis;Superpathway of indole-3-acetate conjugate biosynthesis;Superpathway of jasmonoyl-amino acid conjugates biosynthesis;Superpathway of indole-3-acetate conjugate biosynthesis;Superpathway of linamarin and lotaustralin biosynthesis;Superpathway of linamarin and lotaustralin biosynthesis;Superpathway of branched chain amino acid biosynthesi…	90.2		ddMS2 for preferred ion																		130310						114994
TRUE			No results	No results	No results		69.0587	0.908	130298	0	0				ddMS2 for preferred ion
TRUE		C30 H56 N2 O4	Full match	No results	No results		508.424	6.701	128883	0	0				ddMS2 for other ion																		128883
TRUE	[Similar to: PEG n6; ΔMass: -17.0266 Da]	C13 H25 N5 O3	Full match	Invalid mass	No results		299.194	4.75	128208	30	0			97.1	ddMS2 for preferred ion
TRUE		C37 H35 N5 O2	Full match	No results	No results		581.279	10.682	128187	0	0				ddMS2 for other ion																		67493.7		70294.3
TRUE	4-Pyridineacetic acid	C7 H7 N O2	Full match	Full match	Partial match		137.048	0.633	127796	9	14	Other	83.3		ddMS2 for preferred ion																								94452.5
TRUE			No results	No results	No results		321.074	9.105	127593	0	0				ddMS2 for other ion																										113238
TRUE			No results	No results	No results		138.113	0.537	127523	0	0				No MS2
TRUE		C7 H16 N2 O	Full match	No results	No results		144.126	5.493	127417	0	0				ddMS2 for preferred ion						94718.7	90040.4
TRUE	[Similar to: PEG n14; ΔMass: -61.0527 Da]	C26 H61 N7 O14	Full match	Invalid mass	No results		695.43	6.12	127262	32	0			82.9	ddMS2 for other ion	61139.8		63793	59838.2							63899		82920.7	77546.7	95704.1	77775.3	72235.1		127262	91772.3		88185.3			107882	69250	83302.1		79910.3		81543.7	77891.3	77515.4	116213
TRUE		C25 H43 N3 O5	Full match	No results	No results		465.322	12.74	127006	0	0				ddMS2 for preferred ion																						98143.7
TRUE			No results	No results	No results		98.0485	14.924	126992	0	0				ddMS2 for preferred ion
TRUE	[Similar to: Cytidine 5'-diphosphocholine; ΔMass: 6.7902 Da]	C23 H48 N O7 P	Full match	Invalid mass	No results		481.317	10.421	126499	13	0			93.5	ddMS2 for preferred ion										126499											92443.3
TRUE	[Similar to: Bromhexine; ΔMass: -19.9722 Da]	C12 H13 Cl N2 O5 P2 S	Full match	Invalid mass	No results		393.971	6.043	126337	1	0			94.3	ddMS2 for preferred ion													126337						123014
TRUE		C25 H49 N O3 P2 S	Full match	No results	No results		505.292	5.926	125687	0	0				ddMS2 for preferred ion	51390.2									81989.3	58436.7		77361	79917.3	92142.1	70923.9	71420.8		125687	95444		74349.7			83590	66023.5	72264.8	59795.8	69865	58468.3	82570.4	74669.9	80077.4	85627.8
TRUE			No results	No results	No results		69.0587	2.611	125592	0	0				ddMS2 for preferred ion
TRUE			No results	No results	No results		82.0537	14.347	125473	0	0				No MS2
TRUE		C26 H51 N5 O8 S	Full match	No results	No results		593.345	6.129	125029	0	0				ddMS2 for preferred ion										84081.7			74770	77940.8	87546.2				125029	91105.1		69565.9			80175.9	60255.8	62102.6	58595	66368.7	53754.8	70630.1		62877.3	76375.7
TRUE	[Similar to: Desmethylmirtazapine; ΔMass: 57.0577 Da]	C13 H10 N2	Full match	Invalid mass	No results		194.085	5.656	124799	9	0			99.6	ddMS2 for preferred ion
TRUE	Indole-3-lactic acid	C11 H11 N O3	Full match	Full match	Partial match		205.074	6.386	124607	2	1	Other	91.4		ddMS2 for preferred ion										77702.2		66457.1			83466			56834.6	124607			69731		68576.1										57833.1
TRUE		C4 H8 N4 O4	Full match	No results	Partial match		176.054	0.533	124493	0	7	Other			No MS2	45969	57941.4		53453.1	94944.8	54703.9		98871.6	95891.2	78277.3	87542.6			91079.8		40012.3		51322			99926.4		51378.9	49167.6	55463.1	60685				76377.6		50805.5		41022.5
TRUE	[Similar to: Quetiapine; ΔMass: -29.9741 Da]	C21 H23 N3 O4 S	Full match	Invalid mass	No results		413.141	6.308	124412	10	0			67.4	ddMS2 for preferred ion										124412
TRUE		C42 H71 N6 O2 P	Full match	No results	No results		722.535	14.092	124155	0	0				ddMS2 for preferred ion	124155
TRUE	Nicotinuric acid	C8 H8 N2 O3	No match	Invalid mass	No results		180.051	0.666	123818	1	0		65.7		ddMS2 for preferred ion													123818
TRUE	[Similar to: Palmitoyl sphingomyelin; ΔMass: 361.2968 Da]		No results	Invalid mass	No results		341.271	13.494	123461	14	0			72.6	ddMS2 for preferred ion	123461
TRUE	[Similar to: (+/-)-C75; ΔMass: 134.0869 Da]		No results	Invalid mass	Unused		120.065	0.702	123337	31	1	Other		61.5	ddMS2 for preferred ion					46041.6		67222.3			66771.2								71070.7				118234	61695.2					53407.9					50055.4
TRUE	[Similar to: Sparfloxacin; ΔMass: 279.2094 Da]		No results	Invalid mass	No results		112.957	10.301	123248	11	0			69.8	ddMS2 for preferred ion																													123248
TRUE		C5 H10 N6 O	Full match	No results	No results		170.092	5.053	122770	0	0				ddMS2 for preferred ion
TRUE	Hypoxanthine	C5 H4 N4 O	Full match	Full match	Partial match		136.039	1.092	122730	4	5	Other	84		ddMS2 for preferred ion
TRUE	[Similar to: C-12 NBD-dihydro-ceramide; ΔMass: 224.1870 Da]	C21 H44 N O6 P	Full match	Invalid mass	No results		437.291	11.48	122622	1	0			73	ddMS2 for preferred ion																						91993.8
TRUE	[Similar to: Creatine; ΔMass: 0.0112 Da]	C5 H9 N O3	Full match	Invalid mass	Partial match		131.058	0.595	122439	7	7	Arginine, ornithine and proline interconversion;Arginine, ornithine and proline interconversion;Other		96.7	ddMS2 for preferred ion																						122439									64568.3
TRUE	[Similar to: Dioctyl phthalate; ΔMass: 242.2647 Da]	C3 H4 N2 O5	Full match	Invalid mass	No results		148.012	9.108	122184	93	0			88.9	ddMS2 for preferred ion																										72754.7
TRUE			No results	No results	No results		1471.7	0.554	122086	0	0				No MS2	73522.1	60658.7	60915.3	66867.1	82860.8	76832	57228	69010.2	58889.6	67294.6	66688.8	69743.2	75915.7	96495.2	60999.2	86359	122086	48755	75767.1	56784.9	55726.4	64925.1	87799.1	63292.3	71000.3	79280	54535.2	74205.9	105027	52113	52970.2	52462	58872.6	62048.3
TRUE	[Similar to: Fenamidone; ΔMass: -79.9567 Da]	C15 H22 N O5 P S2	Full match	Invalid mass	No results		391.066	4.932	122035	1	0			72.5	ddMS2 for preferred ion										122035
TRUE		C4 H6 N2	Full match	No results	No results		82.0535	14.136	121632	0	0				No MS2											33137.5
TRUE		C14 H31 N O	Full match	No results	No results		229.241	8.741	121480	0	0				ddMS2 for preferred ion	121480	101492	92859.9	87610.8	98848.9	101105
TRUE	[Similar to: 1-[(1S,2S,3S,4R,5R)-4-(Diethylamino)-3-hydroxy-6,8-dioxabicyclo[3.2.1]oct-2-yl]-3-(4-methoxyphenyl)urea; ΔMass: 92.0263 Da]	C12 H23 N3 O4	Full match	Invalid mass	No results		273.169	1.027	121467	19	0			86	ddMS2 for preferred ion													121467
TRUE	4-Hydroxybenzaldehyde	C7 H6 O2	Full match	Full match	Not the top hit		122.037	1.01	121014	1	13	Other	85.6		ddMS2 for preferred ion	92694.6	83535.8	82037.9	79493.4	86127.1	91203	83400.4	98015.8	82038.8	93947.3	71196.3	84586.6	55665	64469.3	73516.4	86732.4	94784.6	57467.8	79795.9	64129.5	107887	96488.7	96695.5	69917.5	96987.2	98933.9	87226.7	69507.8	90995.4	88690.3	106585	74179.3	83864.4	121014
TRUE		C23 H46 N5 O4 P3	Full match	No results	No results		549.275	10.407	120885	0	0				ddMS2 for other ion																					120885
TRUE			No results	No results	No results		69.0587	3.112	120783	0	0				ddMS2 for preferred ion
TRUE	[Similar to: 3-(Dimethylamino)-1-(3-pyridyl)prop-2-en-1-one; ΔMass: 45.0577 Da]	C8 H5 N O	Full match	Invalid mass	No results		131.037	4.547	120672	30	0			98.6	ddMS2 for preferred ion
TRUE	Betaine	C5 H11 N O2	Full match	Full match	Partial match		117.079	10.902	120204	3	8	Superpathway of jasmonoyl-amino acid conjugates biosynthesis;Superpathway of indole-3-acetate conjugate biosynthesis;Superpathway of jasmonoyl-amino acid conjugates biosynthesis;Superpathway of indole-3-acetate conjugate biosynthesis;Superpathway of linamarin and lotaustralin biosynthesis;Superpathway of linamarin and lotaustralin biosynthesis;Superpathway of branched chain amino acid biosynthesi…	88.8		ddMS2 for preferred ion				120204														92653.8	95316.4
TRUE	[Similar to: Cefamandole; ΔMass: 282.0446 Da]	C3 H10 N4 O P2	Full match	Invalid mass	No results		180.033	9.106	120010	6	0			73.6	ddMS2 for preferred ion										67552.5							87263.9
TRUE	Docosahexaenoic acid	C22 H32 O2	Full match	Full match	No results		328.24	13.749	119847	1	0		97		ddMS2 for preferred ion												82492.6																				106662
TRUE			No results	No results	No results		1397.55	6.52	119733	0	0				No MS2																								119733
TRUE		C29 H64 N9 O12 P	Full match	No results	No results		761.439	6.202	119441	0	0				ddMS2 for other ion								61722.9		90904			83426		88483.1	72324	61289.8		119441	96247.3		97619.2		75725.8	116954	72562.7	86888.6	76420.2	86579.5	59772.9	107846	89608.7	76392.5	112525
TRUE			No results	No results	No results		73.0535	0.794	119360	0	0				ddMS2 for preferred ion																						111113		119360
TRUE	[Similar to: (2E,6E,10E)-12-{[6-Deoxyhexopyranosyl-(1->4)-6-deoxyhexopyranosyl-(1->3)hexopyranosyl]oxy}-2,6,10-trimethyl-2,6,10-dodecatrien-1-yl 6-deoxyhexopyranosyl-(1->4)-6-deoxyhexopyranosyl-(1->3)hexopyranoside; ΔMass: 833.3052 Da]	C17 H31 N O4	Full match	Invalid mass	No results		313.225	7.828	119347	1	0			60.4	ddMS2 for preferred ion												119347
TRUE	2-Hydroxy-4,5',8a'-trimethyl-1'-oxo-4-vinyloctahydro-1'H-spiro[cyclopentane-1,2'-naphthalene]-5'-carboxylic acid	C20 H30 O4	Full match	Full match	Partial match		334.214	10.135	119246	20	1	Other	90.9		ddMS2 for preferred ion												99562.9												86705					119246
TRUE	Docosahexaenoic acid ethyl ester	C24 H36 O2	Full match	Full match	No results		356.271	9.486	119151	1	0		84.8		ddMS2 for preferred ion															74866.1											119151
TRUE			No results	No results	No results		82.0537	14.061	119089	0	0				ddMS2 for preferred ion											31137.4	43051							119089
TRUE		C17 H9 Cl O4 S4	Full match	No results	No results		439.908	10.355	118937	0	0				ddMS2 for preferred ion																		118937								114640
TRUE		C42 H76 N7 O6 P	Full match	No results	No results		805.56	14.702	118594	0	0				ddMS2 for preferred ion										106685
TRUE	[Similar to: 3-[4-(tert-Butyl)anilino]-1-[4-(tert-butyl)phenyl]-2,5-dihydro-1H-pyrrole-2,5-dione; ΔMass: -87.9545 Da]	C18 H35 N4 O2 P3 S	Full match	Invalid mass	No results		464.17	1.006	118419	10	0			76.8	ddMS2 for other ion													118419
TRUE	[Similar to: 2-{(3R,4S)-3-[(5-Butyl-1,2-oxazol-3-yl)methyl]-4-piperidinyl}-1-(4-methyl-1-piperazinyl)ethanone; ΔMass: 240.1961 Da]		No results	Invalid mass	No results		122.072	14.857	117912	11	0			97.6	ddMS2 for preferred ion																		117912
TRUE		C70 H89 N6 O10 P3 S2	Full match	No results	No results		1330.53	6.038	117069	0	0				No MS2																			112339
TRUE			No results	No results	No results		100.089	11.711	116989	0	0				No MS2											116989
TRUE			No results	No results	No results		572.244	10.79	116976	0	0				ddMS2 for other ion																															116976
TRUE	[Similar to: N3-(1,3,5-Trimethyl-1H-pyrazol-4-yl)-2,5-dichlorothiophene-3-sulfonamide; ΔMass: 215.8871 Da]	C6 H9 N3	Full match	Invalid mass	No results		123.08	14.027	116970	12	0			99.5	ddMS2 for preferred ion									84773	116970									65964.5
TRUE	5-Chloro THJ 018	C23 H21 Cl N2 O	No match	Full match	No results		376.135	5.223	116851	3	0		64.2		ddMS2 for preferred ion																																116851
TRUE			No results	No results	No results		110.002	0.49	116523	0	0				ddMS2 for preferred ion													49993.1		56933					53812.7	47795.4	59832.7		116523			59993.6						67260.9	57464
TRUE	5-Ethylcyclohexane-1,3-dione	C8 H12 O2	Full match	Full match	No results		140.084	8.489	116443	1	0		72.8		ddMS2 for preferred ion																					93055.5												116443
TRUE		C57 H109 N8 O18 P S	Full match	No results	No results		1256.73	7.385	115902	0	0				No MS2																			115902
TRUE	[Similar to: N3-(1,3,5-Trimethyl-1H-pyrazol-4-yl)-2,5-dichlorothiophene-3-sulfonamide; ΔMass: 215.8871 Da]	C6 H9 N3	Full match	Invalid mass	No results		123.08	14.586	115725	24	0			99.7	ddMS2 for preferred ion																				45434.3
TRUE	[Similar to: 1-({(2R,3S,4R,5S)-3,4-Dihydroxy-5-[2-(4-morpholinyl)-2-oxoethyl]tetrahydro-2-furanyl}methyl)-3-(3-fluorophenyl)urea; ΔMass: 298.6406 Da]		No results	Invalid mass	No results		98.5243	9.142	115672	29	0			92.3	ddMS2 for preferred ion							115672
TRUE	[Similar to: A-836339; ΔMass: 210.0822 Da]		No results	Invalid mass	No results		100.089	5.126	115662	21	0			87.8	ddMS2 for preferred ion
TRUE	[Similar to: PEG n10; ΔMass: -176.1048 Da]	C29 H54 N4 O11	Full match	Invalid mass	No results		634.378	6.032	115644	33	0			82.3	ddMS2 for other ion	47598.2				61704.8					73343.7	58772.6		77586.8	70266.9	89723.7	59632	58370.3		102606	115644		93449	53893.6	75596.4	101727	65277.2	74729.8		83405.5		95068.3	90068.8	71710.7	107041
TRUE	(+/-)11(12)-EET	C20 H32 O3	No match	Invalid mass	No match		302.225	11.945	115551	12	5	Other	92.9		ddMS2 for preferred ion
TRUE	[Similar to: PEG n15; ΔMass: -35.0135 Da]	C29 H59 N7 O13	Full match	Invalid mass	No results		713.417	7.581	115323	12	0			60.9	ddMS2 for other ion															78926.9				115323	98931.1		81706.9			98608.2	74395.5	75667.3				101661
TRUE	[Similar to: PEG n15; ΔMass: -118.1111 Da]	C37 H68 N10 O9	Full match	Invalid mass	No results		796.515	7.22	115069	30	0			76.2	ddMS2 for other ion													83066.1			92150			115069	92592.9					77669.7						86097.6
TRUE	[Similar to: DL-Dipalmitoylphosphatidylcholine; ΔMass: -45.9825 Da]	C40 H74 N7 O6 P	Full match	Invalid mass	No results		779.545	14.823	115047	14	0			79	ddMS2 for preferred ion										115047		58056.7
TRUE			No results	No results	No results		104.103	0.591	114984	0	0				No MS2								94309.4
TRUE	Guvacoline	C7 H11 N O2	Full match	Full match	No results		141.079	0.663	114981	2	0		66.7		ddMS2 for preferred ion												93609.2										114981							69628.6
TRUE			No results	No results	No results		84.0217	7.687	114815	0	0				ddMS2 for preferred ion																		93426.4						114815					89139.3
TRUE		C28 H42 N5 O6 P	Full match	No results	No results		575.29	10.791	114781	0	0				ddMS2 for other ion
TRUE		C9 H20 N2 O2	Full match	No results	Partial match		188.153	0.539	114527	0	2	Other			No MS2											112293				108288							79553.6		91936.2
TRUE			No results	No results	No results		98.0486	14.406	113860	0	0				ddMS2 for preferred ion													113860
TRUE		C33 H52 N3 O2 P3 S	Full match	No results	No results		647.298	9.175	113474	0	0				ddMS2 for other ion
TRUE	[Similar to: 1-Stearoylglycerol; ΔMass: -123.0088 Da]	C24 H44 N5 O3 P	Full match	Invalid mass	No results		481.317	12.12	113312	1	0			87.4	ddMS2 for preferred ion										113312
TRUE	[Similar to: (2E,6E,10E)-12-{[6-Deoxyhexopyranosyl-(1->4)-6-deoxyhexopyranosyl-(1->3)hexopyranosyl]oxy}-2,6,10-trimethyl-2,6,10-dodecatrien-1-yl 6-deoxyhexopyranosyl-(1->4)-6-deoxyhexopyranosyl-(1->3)hexopyranoside; ΔMass: 861.3366 Da]	C15 H27 N O4	Full match	Invalid mass	No results		285.194	6.817	113140	2	0			63.4	ddMS2 for preferred ion												113140			99858.1				93716.8			112758											94966.3
TRUE	Docosahexaenoic acid ethyl ester	C24 H36 O2	Full match	Full match	No results		356.271	9.869	113140	1	0		84.8		ddMS2 for preferred ion																										113140
TRUE		C7 H5 N3 O2 S	Full match	No results	No results		195.01	0.235	113023	0	0				No MS2	113023
TRUE			No results	No results	No results		1335.73	0.554	112858	0	0				No MS2	92946.3	80838.3	80233.9	70027.7	91241.6	101974	76551.9	99301.6	78269	72110.3	76383.9	110224	91570.9	96310.6	70506.7	93998.2	79606.3	63611.5	82905.3	79153.5	82888.5	83037	112858	74562	83468.9	95007.3	75447.9	92908.9	95199.9	79772.4	71129.3	75216	71409.7	79234.1
TRUE	[Similar to: [(3S)-3-(5-Benzyl-1,3,4-oxadiazol-2-yl)-1-pyrrolidinyl](3-pyridinyl)methanone; ΔMass: 236.0944 Da]		No results	Invalid mass	No results		98.0486	14.737	112498	1	0			62	ddMS2 for preferred ion										112498		15833.1
TRUE	α-Hydroxyhippuric acid	C9 H9 N O4	Full match	Full match	Partial match		195.053	6.034	111869	2	1	Other	87.5		ddMS2 for preferred ion																															111869
TRUE		C23 H45 N4 O4 P	Full match	No results	No results		472.319	9.661	111701	0	0				ddMS2 for preferred ion																													111701
TRUE		C11 H9 Cl N5 O3 P S2	Full match	No results	No results		388.956	8.993	111646	0	0				ddMS2 for preferred ion																							111646
TRUE	Isobutyraldehyde	C4 H8 O	No results	Invalid mass	No results		72.0583	1.189	111635	2	0		67.2		ddMS2 for preferred ion																				42900.4		111635
TRUE	[Similar to: N3-(1,3,5-Trimethyl-1H-pyrazol-4-yl)-2,5-dichlorothiophene-3-sulfonamide; ΔMass: 256.9134 Da]		No results	Invalid mass	No results		82.0536	14.533	111090	12	0			99.4	ddMS2 for other ion	23573.6									68226.4			103296				19427.2	110430
TRUE		C5 H12 O8 P2	Full match	No results	Partial match		262.001	0.605	110122	0	4	Other			No MS2								65326.6																		90305.6			110122
TRUE	[Similar to: DL-Dipalmitoylphosphatidylcholine; ΔMass: 266.2606 Da]	C24 H41 N3 O6	Full match	Invalid mass	No results		467.302	9.891	110086	13	0			94.6	ddMS2 for preferred ion										110086											82108.2					88752.2
TRUE			No results	No results	No results		160.537	9.089	109682	0	0				ddMS2 for preferred ion
TRUE		C27 H42 O4	Full match	No results	No results		430.308	11.586	109230	0	0				ddMS2 for preferred ion																									109230
TRUE			No results	No results	No results		1811.64	0.554	109121	0	0				ddMS2 for other ion	109121	85332.2	73545.5	76297.2	85260	80765.9	81389.9	85046.4	64579.1	68312.4	82602	95302.2	106586	87730.7	71623.7	94907.2	75516.3		87209.2	82476.6	76240.7	67929	84293.1	73066.6	73764.3	81041.7	75469.9	68055.9	85494.3	70484.8	67024.3	71179	63133.1	72862.1
TRUE	(2R)-5-Methoxy-2-methyl-2,3,8,9-tetrahydro-4H-furo[2,3-H]chromen-4-one	C13 H14 O4	Full match	Full match	No results		234.089	7.729	108719	2	0		76.9		ddMS2 for preferred ion												65538.6										108719
TRUE	[Similar to: γ-Cyhalothrin; ΔMass: 3.8480 Da]	C18 H39 N O11	Full match	Invalid mass	No results		445.253	5.519	108706	14	0			69.6	ddMS2 for preferred ion																																108706
TRUE	[Similar to: 2-{[2-(1-Pyrrolidinyl)-5-(trifluoromethyl)anilino]carbonyl}benzoic acid; ΔMass: 82.0140 Da]	C10 H22 N2 O4 P2	Full match	Invalid mass	No results		296.105	7.388	108540	92	0			96.8	ddMS2 for other ion																					81967
TRUE		C3 H N4 P3 S	Full match	No results	No results		217.912	0.577	108501	0	0				No MS2																81636.4		108501
TRUE	Mexiletine	C11 H17 N O	Full match	Full match	No results		179.131	6.119	107874	1	0		68.6		ddMS2 for preferred ion	103291	103601	98499.5	95552.5	94691.8	107874	105047	93450.7	88574.2
TRUE			No results	No results	No results		122.072	14.547	107737	0	0				No MS2																		107737
TRUE			No results	No results	No results		1199.75	0.554	107575	0	0				No MS2	79454	64995.8	50063.3	76345.1	90629.5	87554.4	71432.7	90024	52897.1	59132.8	69807	72136	85335.2	77421.2	59560.6	72740.3	56555.3	63059.4	62758	66915	59248.9	98580.4	94830.7	68231	91012.6	85128.9	72148.2	72569.3	93161.5	68691.6	85400.4	77114	80439.6	63755.6
TRUE	[Similar to: A-834735; ΔMass: 197.1203 Da]	C8 H14 O2	Full match	Invalid mass	Partial match		142.099	9.007	107526	5	1	Superpathway of lipoxygenase;Superpathway of lipoxygenase		70.1	ddMS2 for preferred ion																					107526
TRUE	4-Indolecarbaldehyde	C9 H7 N O	Full match	Full match	No results		145.053	4.266	107210	3	0		91.9		ddMS2 for preferred ion										106989																107210	86057.9
TRUE		C49 H72 N4 O5 S2	Full match	No results	No results		860.495	7.053	106929	0	0				ddMS2 for other ion																			106929
TRUE	[Similar to: tert-Butyl 4-(2,1,3-benzothiadiazol-4-ylsulfonyl)-1,4-diazepane-1-carboxylate; ΔMass: -267.2034 Da]	C29 H55 N5 O4 S4	Full match	Invalid mass	No results		665.312	13.257	106870	3	0			78.4	ddMS2 for preferred ion																			106870
TRUE	L-Histidine	C6 H9 N3 O2	Full match	Full match	Full match		155.07	0.756	106826	1	2	Other	68.3		ddMS2 for preferred ion
TRUE	DEET	C12 H17 N O	Full match	Full match	No results		191.131	8.798	106581	6	0		93.3		ddMS2 for preferred ion
TRUE	[Similar to: A-836339; ΔMass: 210.0821 Da]		No results	Invalid mass	No results		100.089	0.076	106401	6	0			86.5	ddMS2 for preferred ion
TRUE			No results	No results	No results		84.0217	0.615	106254	0	0				No MS2
TRUE	[Similar to: L-Lysine; ΔMass: 17.0958 Da]		No results	Invalid mass	No results		129.01	0.493	106234	25	0			95.9	ddMS2 for preferred ion																											48973.1						58484.8	106234
TRUE		C14 H27 N3 O5	Full match	No results	No results		317.195	4.697	105796	0	0				ddMS2 for preferred ion																												105796
TRUE	L-Pyroglutamic acid	C5 H7 N O3	Full match	Full match	Full match		129.043	5.204	105524	2	2	Other	81.6		ddMS2 for preferred ion																						96307.5		105524
TRUE	[Similar to: NPEO; ΔMass: -209.1114 Da]	C24 H47 N5 O7	Full match	Invalid mass	No results		517.347	7.029	105419	30	0			72.2	ddMS2 for preferred ion										73124					73677				105419	69284.4		63063.2			67889.9
TRUE	Diaveridine	C13 H16 N4 O2	No match	Invalid mass	No results		260.123	4.238	104781	1	0		57		ddMS2 for preferred ion																						104781					87425.9	91151.7	98205.7				93994.9
TRUE	[Similar to: [(3R,4S)-3-[(6-Methoxy-3,4-dihydro-1-isoquinolinyl)methyl]-1-(4-morpholinylcarbonyl)-4-piperidinyl]acetic acid; ΔMass: -159.0687 Da]	C27 H41 N8 O5 P	Full match	Invalid mass	No results		588.295	7.101	104698	1	0			80.1	ddMS2 for preferred ion													104698
TRUE	Mephedrone	C11 H15 N O	Full match	Full match	No results		177.115	0.683	104524	4	0		68.4		ddMS2 for preferred ion	104524									83674.7	87313.8	91293.3		92013.4	83611.1	86060.2	101704				92423.1
TRUE	[Similar to: 1-({[3-(4-Chlorophenyl)-1-phenyl-1H-pyrazol-4-yl]methylene}amino)-4-(4-methylphenyl)tetrahydro-2,5-pyrazinedione; ΔMass: 131.9879 Da]	C14 H22 N7 O2 P	Full match	Invalid mass	No results		351.158	6.158	104492	6	0			75.7	ddMS2 for preferred ion			50402.9									89082.2														72886.3
TRUE	[Similar to: Tetraglyme; ΔMass: -223.1421 Da]	C20 H39 N5 O6	Full match	Invalid mass	No results		445.289	5.912	104395	1	0			61.9	ddMS2 for preferred ion										60070.5			58727.5		68979.6	50364			104395	59436.3				46132.5	58912.6						56052.4	59837.4		58586.1
TRUE		C33 H33 N5 O2	Full match	No results	No results		531.264	10.405	103545	0	0				ddMS2 for other ion										86773.2											103545
TRUE	[Similar to: tert-Butyl 4-(2,1,3-benzothiadiazol-4-ylsulfonyl)-1,4-diazepane-1-carboxylate; ΔMass: 102.0331 Da]	C5 H13 N8 O5 P	Full match	Invalid mass	No results		296.075	10.956	103446	3	0			84.7	ddMS2 for preferred ion
TRUE		C42 H70 O12	Full match	No results	No results		766.487	8.243	103174	0	0				No MS2																								103174
TRUE	[Similar to: Coenzyme Q1; ΔMass: 32.0262 Da]	C13 H14 O3	Full match	Invalid mass	No results		218.094	7.592	102797	30	0			85.5	ddMS2 for preferred ion
TRUE		C11 H25 O6 P S	Full match	No results	No results		316.111	8.61	102585	0	0				No MS2												102585
TRUE	[Similar to: γ-Cyhalothrin; ΔMass: -40.1783 Da]	C21 H39 N5 O8	Full match	Invalid mass	No results		489.279	5.675	102496	14	0			68.6	ddMS2 for preferred ion																																102496
TRUE			No results	No results	No results		223.06	9.064	101811	0	0				No MS2
TRUE		C14 H24 N2 O6 P2	Full match	No results	No results		378.11	8.467	101805	0	0				ddMS2 for other ion
TRUE	[Similar to: γ-Cyhalothrin; ΔMass: 91.9007 Da]	C15 H27 N5 O5	Full match	Invalid mass	No results		357.2	5.124	101299	3	0			66.4	ddMS2 for preferred ion																																101299
TRUE			No results	No results	No results		905.819	0.553	101137	0	0				ddMS2 for preferred ion																		70922.9
TRUE	[Similar to: PEG n8; ΔMass: -546.3553 Da]	C42 H85 N4 O15 P	Full match	Invalid mass	No results		916.576	7.166	101007	2	0			62.2	ddMS2 for other ion																			101007
TRUE	6-Phenoxynicotinic acid	C12 H9 N O3	Not the top hit	Full match	No results		215.059	5.787	100912	1	0		70.2		ddMS2 for preferred ion																																		100912
TRUE	[Similar to: PEG n11; ΔMass: -0.0002 Da]	C26 H48 O5 P2	Full match	Unused	No results		502.299	7.415	100807	33	0			97.3	ddMS2 for preferred ion																			100807	91923.6		63540.5			75750.8						78425.6
TRUE	[Similar to: Valsartan; ΔMass: -29.9743 Da]	C22 H32 N3 O6 P	Full match	Invalid mass	No results		465.201	7.871	100133	15	0			94.1	ddMS2 for preferred ion																													100133
TRUE	[Similar to: α-Cyclodextrin; ΔMass: 306.0951 Da]	C25 H38 N4 O17	Full match	Invalid mass	No results		666.222	7.689	99323.4	22	0			95.8	ddMS2 for preferred ion																								99323.4
TRUE	1,5-Naphthalenediamine	C10 H10 N2	Full match	Full match	No results		158.084	4.269	99114.2	1	0		51.9		ddMS2 for preferred ion										99114.2																97086.5
TRUE			No results	No results	No results		86.093	1.171	98437.3	0	0				ddMS2 for preferred ion	98437.3
TRUE		C23 H40 N4 O3	Full match	No results	No results		420.31	10.053	98417.2	0	0				ddMS2 for preferred ion
TRUE		C5 H13 N O	Full match	No results	No results		103.1	11.636	98206.9	0	0				No MS2																													98206.9
TRUE	[Similar to: N3-(1,3,5-Trimethyl-1H-pyrazol-4-yl)-2,5-dichlorothiophene-3-sulfonamide; ΔMass: 215.8870 Da]	C6 H9 N3	Full match	Invalid mass	No results		123.08	14.467	97909.2	12	0			99.6	ddMS2 for preferred ion		97909.2
TRUE	[Similar to: 4-((4Z,6E)-5,7-Dimethyl-2,3-dihydro-1H-1,4-diazepin-6-yl)morpholine; ΔMass: 87.0807 Da]		No results	Invalid mass	No results		122.072	14.954	97869.1	12	0			92.4	ddMS2 for preferred ion										97869.1		80131				20089
TRUE	[Similar to: Methanandamide; ΔMass: 286.2296 Da]	C3 H9 N O	Full match	Invalid mass	Partial match		75.0684	0.605	97745.3	3	2	Other		86.5	ddMS2 for other ion																						97745.3		32137.4		55680.2
TRUE	Docosahexaenoic acid ethyl ester	C24 H36 O2	Full match	Full match	No results		356.271	8.164	97413.5	1	0		84.8		ddMS2 for preferred ion
TRUE		C15 H5 Cl O7 P2 S	Full match	No results	No results		425.893	9.752	97351.4	0	0				ddMS2 for preferred ion																		97351.4
TRUE	[Similar to: Bromhexine; ΔMass: -180.0095 Da]	C21 H14 Cl N8 O3 P3	Full match	Invalid mass	No results		554.009	6.099	97211.3	1	0			87	ddMS2 for preferred ion																							97211.3
TRUE	[Similar to: Tetraglyme; ΔMass: -179.1159 Da]	C18 H35 N5 O5	Full match	Invalid mass	No results		401.263	5.763	96665.5	1	0			61	ddMS2 for preferred ion										56653			57903.3	50750.1	68327.5	51709.2			96665.5	69500.3					66608.2		51797.1		48449.6		57262.6	57648	49789.2	61550
TRUE	[Similar to: 10-Nitrooleate; ΔMass: 221.1987 Da]	C7 H6 O	Full match	Invalid mass	Partial match		106.042	4.407	96563.6	124	6	Other		93.8	ddMS2 for preferred ion																96563.6
TRUE	[Similar to: Diisodecyl phthalate; ΔMass: -144.0117 Da]	C23 H56 N6 O5 P2 S	Full match	Invalid mass	No results		590.351	5.934	96336.7	33	0			83.5	ddMS2 for other ion				54909									54869		60598.8				92844.3	96336.7		70556.3		75492	89501.6	63262.3	69839.2	53518.5	61911.5	57617.5	74914	81304.9	63172.3	92528.7
TRUE	Isoetharine	C13 H21 N O3	Full match	Full match	No results		239.152	7.431	96143.5	1	0		60.9		ddMS2 for preferred ion
TRUE			No results	No results	No results		84.0694	14.341	96031.1	0	0				ddMS2 for preferred ion									65939.9		18727.5
TRUE	[Similar to: 3-Glycidoxypropyltrimethoxysilane; ΔMass: -225.1578 Da]	C23 H45 N O2 P2 S	Full match	Invalid mass	No results		461.266	5.807	95784.1	1	0			65.5	ddMS2 for preferred ion				47260.8						73561.9	55286.9		67932.6	75838.9	90270.5	66539.4	61848.8		95784.1	82034		73057.2	46146.2	54283.2	83075.6	63678.2	58587.5	47655.6			70028.3	64073.5	63706.8	77647.2
TRUE		C9 H11 N O3	Full match	No results	Partial match		181.074	0.762	95613.8	0	11	Other			No MS2				95613.8												79612.5										77146.1				63603.4	74953.5
TRUE	[Similar to: PEG n15; ΔMass: -79.0399 Da]	C34 H66 N9 O4 P3	Full match	Invalid mass	No results		757.444	7.627	94845	12	0			61.9	ddMS2 for other ion																			94845	78104.4
TRUE		C6 H9 N3 O2	Full match	No results	Partial match		155.07	0.663	94415.7	0	2	Other			No MS2
TRUE		C43 H82 N6 O6 P2 S	Full match	No results	No results		872.549	7.122	94307.1	0	0				ddMS2 for other ion																			94307.1
TRUE			No results	No results	No results		100.089	10.809	94265.1	0	0				No MS2											94265.1
TRUE	[Similar to: Diundecyl phthalate; ΔMass: -410.1966 Da]	C34 H81 N10 O14 P	Full match	Invalid mass	No results		884.567	7.739	93690.8	32	0			81.5	ddMS2 for other ion																			93690.8
TRUE	[Similar to: (4E)-1,7-Bis(4-hydroxyphenyl)-4-hepten-3-one; ΔMass: 197.6358 Da]		No results	Invalid mass	No results		98.5054	0.486	93130.5	35	0			86.4	ddMS2 for preferred ion		92184.8	72006		72572.3	64676.7		85459.9	92968.5	75171.4	70791.7				76308.3	82474	86332.7			72406.3	87483.8	62734.8		88716.9	89331.7		72822.6	71034.7				55147
TRUE		C12 H10 Cl N4 O4 P S2	Full match	No results	No results		403.956	5.873	92997.6	0	0				ddMS2 for preferred ion																																92997.6
TRUE		C11 H21 Cl2 N6 O8 P S	Full match	No results	No results		498.027	0.6	92689.1	0	0				ddMS2 for preferred ion
TRUE	[Similar to: 1-(1-Benzofuran-2-yl)-2-({4-[4-(trifluoromethyl)phenyl]-4H-1,2,4-triazol-3-yl}thio)ethan-1-one; ΔMass: -18.0326 Da]	C13 H22 Cl N7 O3 P2	Full match	Invalid mass	No results		421.093	9.134	92453.2	2	0			76.5	ddMS2 for preferred ion																								92453.2
TRUE		C11 H19 N3 S2	Full match	No results	No results		257.103	0.579	92440.5	0	0				No MS2
TRUE	Zearalenone	C18 H22 O5	No match	Invalid mass	No results		300.134	0.545	92245.7	4	0		71.9		ddMS2 for preferred ion					81335.6			88831.1												75558.4		82542		78247.1
TRUE		C18 H39 N O2	Full match	No results	Partial match		301.298	9.577	92186.6	0	1	Other			ddMS2 for preferred ion													62420.6		69094.4		85425.7	70339.3		64961.2		73352.3			74651.6						60395.6
TRUE			No results	No results	No results		431.686	0.588	91916.1	0	0				No MS2																							53311						74656.9
TRUE		C12 H25 N O9	Full match	No results	No results		327.153	4.939	91775.7	0	0				ddMS2 for preferred ion																																91775.7
TRUE	Desnitro-imidacloprid	C9 H11 Cl N4	No match	Full match	No results		210.068	7.896	91681.9	1	0		60.9		ddMS2 for preferred ion												72268.4			91681.9
TRUE	[Similar to: (3β,5ξ,9ξ,18ξ)-22-Hydroxyolean-12-en-3-yl 6-deoxyhexopyranosyl-(1->2)pentopyranosyl-(1->2)hexopyranosiduronic acid; ΔMass: 649.3714 Da]	C11 H21 N O5	Full match	Invalid mass	No results		247.142	0.931	91469.2	2	0			64	ddMS2 for preferred ion													91469.2
TRUE		C47 H90 N6 O8 P2 S	Full match	No results	No results		960.602	7.205	91428.6	0	0				ddMS2 for other ion																			91428.6
TRUE	[Similar to: N,N-Diethyl-3-[(2S,5aS,8aR)-1-methyl-5-oxodecahydropyrrolo[3,2-E][1,4]diazepin-2-yl]propanamide; ΔMass: -43.8848 Da]	C10 H22 N4 O5 P2	Full match	Invalid mass	No results		340.106	1.011	91356	4	0			70	ddMS2 for other ion													91356
TRUE		C49 H77 N10 O13 P3	Full match	No results	No results		1106.49	6.02	90985.7	0	0				No MS2
TRUE		C39 H77 N2 O5 P	Full match	No results	No results		684.557	11.095	90946	0	0				No MS2																					90946
TRUE		C22 H44 N6 O11	Full match	No results	No match		568.307	5.83	90393.1	0	4	Other			ddMS2 for preferred ion	67668.2	59631.8	55224.1	62232.9	72554.7	67964.3	85826.8	71655.7	67090		74255	48029.3									57659.6		57018							84572.7
TRUE	[Similar to: Methyl 3-[(isopropylcarbamoyl)amino]-1-[(1-methyl-1H-pyrrol-2-yl)carbonyl]prolylprolinate; ΔMass: 129.0827 Da]	C12 H25 N4 O P S	Full match	Invalid mass	No results		304.15	4.75	90272.5	1	0			99.8	ddMS2 for preferred ion
TRUE	[Similar to: Diisodecyl phthalate; ΔMass: -232.0641 Da]	C25 H59 N8 O11 P	Full match	Invalid mass	No results		678.404	6.121	90236.1	32	0			82	ddMS2 for other ion										63687.5					78387.5		56543		90168	76565.3				56025	78619.5	59802.7	59093.1				64409.5	63957.7		90236.1
TRUE	[Similar to: PEG n13; ΔMass: -149.1054 Da]	C46 H57 N7 O2	Full match	Invalid mass	No results		739.457	6.201	89826.3	33	0			83	ddMS2 for other ion										63033.2					62967.6				89826.3	62931.7											61602.2			66076.3
TRUE	Butyl benzoate	C11 H14 O2	Full match	Full match	No results		178.099	6.812	89484	2	0		58.5		ddMS2 for preferred ion																														89484
TRUE	Hypoxanthine	C5 H4 N4 O	Full match	Full match	Partial match		136.039	1.233	89366.2	4	5	Other	77.2		ddMS2 for preferred ion	89366.2
TRUE	(+/-)11(12)-EET	C20 H32 O3	Full match	Full match	No results		320.235	8.588	89229.6	12	0		86.1		ddMS2 for preferred ion																													89229.6				85528.8
TRUE	2,4-Quinolinediol	C9 H7 N O2	No match	Invalid mass	No results		322.095	1.007	89112	1	0		66.9		ddMS2 for other ion													89112
TRUE	[Similar to: (+/-)11(12)-DiHET; ΔMass: 157.6982 Da]		No results	Invalid mass	No results		180.547	5.2	88863.7	20	0			81.3	ddMS2 for preferred ion																						88863.7
TRUE		C58 H75 N4 O11 P3 S	Full match	No results	No results		1128.44	6.071	88830.5	0	0				No MS2																											88830.5
TRUE	[Similar to: 3-Hydroxy-1-[3-(trifluoromethyl)phenyl]pyrazin-2(1H)-one; ΔMass: 66.0129 Da]	C6 H11 N2 O P S	Full match	Invalid mass	No results		190.033	0.673	88828.4	3	0			93.6	ddMS2 for preferred ion
TRUE	[Similar to: PEG n6; ΔMass: -59.0734 Da]	C16 H31 N5 O3	Full match	Invalid mass	No results		341.241	6.575	88611.7	25	0			65.1	ddMS2 for preferred ion										54493.4					54607.1				88611.7	58362.7		48024.2			56291.6
TRUE	[Similar to: (2E,6E,10E)-12-{[6-Deoxyhexopyranosyl-(1->4)-6-deoxyhexopyranosyl-(1->3)hexopyranosyl]oxy}-2,6,10-trimethyl-2,6,10-dodecatrien-1-yl 6-deoxyhexopyranosyl-(1->4)-6-deoxyhexopyranosyl-(1->3)hexopyranoside; ΔMass: 901.3679 Da]	C12 H23 N O4	Full match	Invalid mass	No results		245.163	4.976	88420.9	1	0			65.2	ddMS2 for preferred ion																						67892.3				70798.2
TRUE		C3 H5 N3 O5	Full match	No results	No results		163.022	0.606	88367.3	0	0				No MS2																															88367.3
TRUE	[Similar to: PEG n10; ΔMass: -31.0424 Da]	C22 H43 N5 O7	Full match	Invalid mass	No results		489.315	6.044	88331.6	11	0			61.3	ddMS2 for preferred ion										56975.1			50510		59763.4	47369.2			88331.6	56982.4											52473.8			53444.4
TRUE	3,12-Dihydroxy-13-methoxypodocarpa-8,11,13-trien-7-one	C18 H24 O4	Not the top hit	Full match	No results		304.169	7.895	88129.9	2	0		73.4		ddMS2 for preferred ion												64261			88129.9
TRUE	[Similar to: Omeprazole sulphone; ΔMass: -609.2580 Da]	C44 H61 N8 O11 P3	Full match	Invalid mass	No results		970.368	6.19	87343.2	12	0			70.9	ddMS2 for other ion																69384.8			85476.3	62737.6
TRUE		C7 H8 Cl O5 P S	Full match	No results	No results		269.951	0.659	86951.5	0	0				ddMS2 for preferred ion									86951.5												39698.6						76192.5
TRUE	Luvangetin	C15 H14 O4	No match	Invalid mass	No results		258.087	7.596	86713.9	4	0		68.6		ddMS2 for preferred ion
TRUE	[Similar to: tert-Butyl 4-(2,1,3-benzothiadiazol-4-ylsulfonyl)-1,4-diazepane-1-carboxylate; ΔMass: 102.0331 Da]	C6 H13 Cl N8 O4	Full match	Invalid mass	No results		296.075	13.572	86594.2	3	0			86.5	ddMS2 for preferred ion
TRUE			No results	No results	No results		84.0694	14.54	86548.6	0	0				ddMS2 for preferred ion										25449.6							19784.5
TRUE		C16 H31 N5 O4	Full match	No results	No results		357.236	5.587	86350.7	0	0				ddMS2 for preferred ion										51918.8				45324.4	64763.1				86350.7	51171.1		47624.5			51207.1							49200.7
TRUE			No results	No results	No results		99.0043	0.486	85867	0	0				ddMS2 for preferred ion		82596	57562.5		61592.7	58281.5			74432.5		69574.4				50841	79738.2	85867			68402.3	57011.6	47948.2		76627.4	65093.1		63173.6	54915.2				51593.4
TRUE	[Similar to: Nα-{[(1S,3R,4R,5S)-1,3,4-trihydroxy-5-{[(phenylsulfonyl)acetyl]amino}cyclohexyl]carbonyl}-D-phenylalaninamide; ΔMass: 206.9654 Da]	C11 H28 N4 O6	Full match	Invalid mass	No results		312.202	5.936	85857.9	58	0			93.6	ddMS2 for preferred ion				52800.9																68156.9					85857.9	65521.2	66251.6				62649.6	77613	69844.3	79470.5
TRUE	Pyridoxal	C8 H9 N O3	No match	Invalid mass	No results		167.056	1.232	85762	1	0		55.3		ddMS2 for preferred ion																								85762
TRUE	[Similar to: 1-Allyl-3-[(6aS,8S)-6,12-dioxo-2-(3-thienyl)-5,6,6a,7,8,9,10,12-octahydropyrido[2,1-c][1,4]benzodiazepin-8-yl]urea; ΔMass: 49.0462 Da]	C15 H16 N5 O4 P	Full match	Invalid mass	No results		361.095	5.204	85751	3	0			69.6	ddMS2 for other ion																								85751
TRUE		C6 H15 N	Full match	No results	No results		101.121	0.934	85637	0	0				ddMS2 for preferred ion
TRUE		C20 H40 N6 O10	Full match	No results	No results		524.281	5.714	85564.6	0	0				ddMS2 for preferred ion	74090.5											55245.4						53921.4
TRUE	[Similar to: Acetyl-L-carnitine; ΔMass: 0.0599 Da]	C7 H5 N7 O	Full match	Invalid mass	No results		203.056	1.008	84759.9	3	0			80.1	ddMS2 for preferred ion								51634.9													72721	68356.1	58568.5		61490	69417.9					64977			70616.5
TRUE	(4aS,9aR)-7-[2-(2,3-Dimethoxyphenyl)ethyl]-2-[(4-methoxyphenyl)acetyl]decahydro-6H-pyrido[3,4-d]azepin-6-one	C28 H36 N2 O5	No match	Invalid mass	No results		480.255	5.584	84742.7	2	0		70.2		ddMS2 for preferred ion
TRUE			No results	No results	No results		69.0586	0.628	84625.8	0	0				ddMS2 for preferred ion	51077.1		55264	30946.4	39073			38672.5			43776.2	59021.5		79257.3			50658.5	64039.3	84594.6	63807.7	49354.8	55947		42793.6	59162.1	50171	49046.7	84625.8	34742.8		62681.7	31905	39567.4
TRUE		C5 H9 N7 O	Full match	No results	No results		183.087	0.574	84370.5	0	0				No MS2
TRUE			No results	No results	No results		80.0381	14.578	84334.3	0	0				ddMS2 for preferred ion
TRUE		C14 H31 N O3	Full match	No results	No results		261.23	6.788	84298.2	0	0				ddMS2 for preferred ion
TRUE		C25 H48 N6 O11	Full match	No results	No results		608.339	7.475	84221.1	0	0				ddMS2 for preferred ion																			84221.1	68696.7
TRUE	[Similar to: Cefmetazole; ΔMass: 324.0100 Da]	C5 H9 N O2 S	Full match	Invalid mass	No results		147.035	0.756	84162	4	0			68.4	ddMS2 for preferred ion		58653.7															84162
TRUE		C6 H8 O4	Full match	No results	Partial match		144.042	7.687	83409.2	0	1	Other			No MS2																								83409.2
TRUE		C30 H62 N3 O3 P3 S	Full match	No results	No results		637.371	6.217	82903.9	0	0				ddMS2 for preferred ion															62305.5				82903.9	66951		58679.5			63398.9
TRUE	[Similar to: Amobarbital; ΔMass: 130.1102 Da]	C5 H4 O2	Full match	Invalid mass	No results		96.0216	7.689	82390.9	32	0			94.4	ddMS2 for preferred ion																								82390.9					72120.9
TRUE	Mexiletine	C11 H17 N O	Full match	Full match	No results		179.131	7.378	82151.2	1	0		69		ddMS2 for preferred ion																														82151.2
TRUE		C11 H2 O2	Full match	No results	No results		166.006	0.491	81564.5	0	0				ddMS2 for preferred ion															49975.1
TRUE		C26 H40 N10 O4 S	Full match	No results	No results		588.295	9.733	81518.6	0	0				No MS2													81518.6
TRUE	[Similar to: Loprazolam; ΔMass: 21.0458 Da]	C13 H23 Cl2 N7 O4 S	Full match	Invalid mass	No results		443.091	9.998	81510.1	15	0			67.6	ddMS2 for preferred ion																				81510.1
TRUE		C29 H59 N7 O13	Full match	No results	No results		713.417	7.108	81340.3	0	0				ddMS2 for other ion																			81340.3			64216.8
TRUE	[Similar to: N2-{[(3R,4R,5R)-4,5-dihydroxy-3-{[(4-methylphenyl)carbamoyl]amino}-1-cyclohexen-1-yl]carbonyl}-L-α-glutamine; ΔMass: 177.1111 Da]	C6 H17 N3 O4 P2	Full match	Invalid mass	No results		257.069	1.014	81321.7	25	0			84.8	ddMS2 for other ion													81321.7
TRUE			No results	No results	No results		80.0381	14.687	81165.9	0	0				ddMS2 for preferred ion																43159.3		33757.4
TRUE			No results	No results	No results		135.041	0.616	80959.4	0	0				No MS2															65170		80959.4
TRUE		C16 H11 N3 S2	Full match	No results	No results		309.04	6.315	80640.7	0	0				No MS2
TRUE		C28 H52 O14	Full match	No results	No results		612.334	5.934	80171	0	0				ddMS2 for preferred ion															56185				80171
TRUE	Allyl 2-(1H-benzimidazol-2-yl)-2-cyano-N-phenylethanimidothioate	C19 H16 N4 S	No match	Full match	No results		332.108	4.94	80084.4	1	0		70.2		ddMS2 for preferred ion																																80084.4
TRUE	3-Aminopyrrolidine	C4 H10 N2	No results	Invalid mass	No results		86.0849	0.492	79953.2	1	0		74.4		ddMS2 for preferred ion																													79953.2
TRUE			No results	No results	No results		83.0046	0.489	79837.9	0	0				ddMS2 for preferred ion		57955.3	54093	61980.7	57911.8	56970.2	53625.2	59292.4	54964	54952.9		50981.9	67338.1		72005.9				53815	71913.3	62301.9	71538.4	53881	76979.3	58248.2	56356.8	77020.8	55489.5	59503.4	67077.4	55834.8		79837.9	71048.6
TRUE	[Similar to: Hexyl octyl phthalate; ΔMass: 242.2243 Da]	C7 H4 O2	Full match	Invalid mass	No results		120.021	6.035	78902	53	0			95.4	ddMS2 for preferred ion																															78902
TRUE	[Similar to: 2,6-Bis(1,3-benzodioxol-5-ylmethylidene)cyclohexan-1-one; ΔMass: 18.0147 Da]	C17 H16 N2 O6	Full match	Invalid mass	No results		344.101	9.194	78522.5	1	0			79.6	ddMS2 for preferred ion																							78522.5
TRUE	[Similar to: O6-CM-dG; ΔMass: 173.0688 Da]	C5 H4 N4 O2	Full match	Invalid mass	Partial match		152.033	0.935	78500.1	9	6	Other		87.4	ddMS2 for preferred ion				36956.1	45425.2	45479.7	43413.9	42463.2			38371.9		34950.2	30083.5					35770.9	31657.1				30776.6			39676.8	32557.9		48704.1	43355.6	51078.9	39183.9	31137.7
TRUE	[Similar to: Cefalexin; ΔMass: 190.0741 Da]	C6 H7 N O2 S	Full match	Invalid mass	No results		157.02	5.203	78350.9	8	0			90.6	ddMS2 for preferred ion
TRUE	[Similar to: N3-(1,3,5-Trimethyl-1H-pyrazol-4-yl)-2,5-dichlorothiophene-3-sulfonamide; ΔMass: 215.8871 Da]	C6 H9 N3	Full match	Invalid mass	No results		123.08	14.649	78224.3	12	0			99.7	ddMS2 for preferred ion														33830	78224.3
TRUE		C18 H35 N5 O4 S	Full match	No results	No results		417.24	5.673	77567.6	0	0				ddMS2 for preferred ion													48436.5	47980.3	52421				77567.6	49670.4					55012.6							42573.7		51065.4
TRUE			No results	No results	No results		83.0741	0.933	77438	0	0				ddMS2 for preferred ion																				48499.5												57996.4
TRUE			No results	No results	No results		183.069	0.492	77032.4	0	0				No MS2					59372.5		43773.8	50264.7	50439.8				66618.9		52414.5				50818	56371.7	54670.7	60897.3		62775.6		51860.3	54334.8		51591.4		55223.5		73340.7	62198.8
TRUE	[Similar to: Tetraglyme; ΔMass: -311.1948 Da]	C24 H47 N5 O8	Full match	Invalid mass	No results		533.342	6.156	76877.2	25	0			64.8	ddMS2 for preferred ion																			76877.2	49729.1
TRUE	[Similar to: DL-Tryptophan; ΔMass: -85.9681 Da]	C11 H10 N6 O2 S	Full match	Invalid mass	No results		290.058	6.985	76854.3	29	0			97.1	ddMS2 for other ion																						76854.3
TRUE	Isobutyraldehyde	C4 H8 O	No results	Invalid mass	No results		72.0582	5.02	76807.4	1	0		60.2		ddMS2 for preferred ion
TRUE	[Similar to: Picrotin; ΔMass: 120.0058 Da]	C12 H14 O2	Full match	Invalid mass	No results		190.099	7.593	76717.6	49	0			85.5	ddMS2 for preferred ion
TRUE			No results	No results	No results		147.928	0.573	76573.5	0	0				No MS2	32774.8	27845.4	25517.6		25969.1	53781.7	29220.8				72609.8		45322.5	76573.5			25439.4	29537	31194.7			34839.9			56634.1		27022.8	28959.5			36135.1	23391.9	40527.3	42065.8
TRUE			No results	No results	No results		1607.68	0.554	76464	0	0				No MS2	49488.4	57131.6	44850.1	42305.3	60324.7	66273.3	43981	45486.9	41757.3	40905.1	76464	61983.8	60117.9	53729.2	45496.2	55728.3	57037.3	55949.1	43632.8	46576.8	42701.1	51154.7	54240.5	43868.4	59119.2	71419.6	48085.1	43496	60103.8	38210.4	50263.2	58363.6	46362.7	45326.7
TRUE	[Similar to: NPEO; ΔMass: -253.1376 Da]	C26 H51 N5 O8	Full match	Invalid mass	No results		561.373	7.11	76406.8	31	0			76.5	ddMS2 for preferred ion																			76406.8
TRUE	[Similar to: 2-{[2-(1-Pyrrolidinyl)-5-(trifluoromethyl)anilino]carbonyl}benzoic acid; ΔMass: 230.1030 Da]	C8 H4 O3	Full match	Invalid mass	No results		148.016	7.257	76395.8	46	0			95.8	ddMS2 for preferred ion
TRUE	Methyl palmitate	C17 H34 O2	No match	Invalid mass	No results		287.282	8.998	76286.1	2	0		93.1		ddMS2 for preferred ion										76286.1													55731.1							60079.2
TRUE	[Similar to: PEG n15; ΔMass: -210.1581 Da]	C51 H76 N4 O9	Full match	Invalid mass	No results		888.562	6.417	76250.3	32	0			82	ddMS2 for other ion																			76250.3
TRUE	[Similar to: FAB-144; ΔMass: -244.0948 Da]	C28 H43 N6 O5 P	Full match	Invalid mass	No results		574.306	10.976	76232.2	1	0			61.5	ddMS2 for other ion																										76232.2
TRUE	[Similar to: 1-Methylhistidine; ΔMass: 46.0052 Da]	C6 H9 N3	Full match	Invalid mass	No results		123.08	14.623	76214.5	12	0			99.1	ddMS2 for preferred ion									76214.5
TRUE		C6 H9 N3	Full match	No results	No results		123.08	14.3	76207	0	0				No MS2																	76207
TRUE		C28 H42 N5 O3 P	Full match	No results	No results		527.302	11.042	76205.1	0	0				ddMS2 for preferred ion										76205.1
TRUE	3',4'-Dimethoxyacetophenone	C10 H12 O3	Full match	Full match	No results		180.079	4.793	76170.8	1	0		65.6		ddMS2 for preferred ion																															76170.8
TRUE	[Similar to: 1-Methylhistidine; ΔMass: 46.0052 Da]	C6 H9 N3	Full match	Invalid mass	No results		123.08	14.224	76030.8	12	0			99.3	ddMS2 for preferred ion
TRUE	7-Oxobenz[de]anthracene	C17 H10 O	No match	Invalid mass	No results		230.077	0.948	75323.3	1	0		50.9		ddMS2 for preferred ion																43342.2
TRUE		C23 H45 N9 O2 P2 S	Full match	No results	No results		573.287	0.929	75149.3	0	0				ddMS2 for other ion										68116.2									63459.4	48300.9					59866.3	54979	40179.6			75149.3		46529.4
TRUE	Cortisol	C21 H30 O5	Full match	Full match	Not the top hit		362.209	7.52	75063.7	3	2	Superpathway of steroid hormone biosynthesis;Superpathway of steroid hormone biosynthesis;Other	96.5		ddMS2 for preferred ion													75063.7						70034.1					63757.1						61651.1
TRUE		C4 H3 Cl N2 O11 P2	Full match	No results	No results		351.89	0.576	74449.9	0	0				No MS2																74449.9
TRUE			No results	No results	No results		124.979	0.492	73733.9	0	0				ddMS2 for preferred ion
TRUE		C27 H44 N O7 P	Full match	No results	No results		525.286	10.638	73685.6	0	0				ddMS2 for preferred ion										71015.3														73685.6
TRUE	trans-Anethole	C10 H12 O	Full match	Full match	Partial match		148.089	5.568	73301.4	1	1	Other	52.5		ddMS2 for preferred ion																65392.5				73301.4
TRUE		C31 H68 N9 O13 P	Full match	No results	No results		805.465	6.277	73053.5	0	0				ddMS2 for other ion																			68214.3	73053.5
TRUE		C29 H62 N5 O6 P3	Full match	No results	No results		669.391	7.04	72926.8	0	0				ddMS2 for other ion																			72926.8			52287.5
TRUE		C8 H15 N4 O6 P S	Full match	No results	No results		326.044	0.534	72829	0	0				No MS2		44474.5	45587.3	39345.1		40641.2	47352.2	45860.5		47376.1		36253.4		44323.7		44749.1	72829	51324.9	40589.1	36835.3	62907		41573.9	54743.5	47191	54446.5		51490.3		44820.3	58155.7	63672.6
TRUE	(3aS,4aR,7aS,9bS)-3-Ethyl-2-oxo-3,3a,7a,9b-tetrahydro-2H,4aH-1,4,5-trioxadicyclopenta[a,hi]indene-7-carboxylic acid	C14 H14 O6	No match	Invalid mass	No results		278.077	6.295	72801.3	1	0		62.8		ddMS2 for preferred ion
TRUE	[Similar to: Palmitoyl sphingomyelin; ΔMass: 191.2401 Da]	C24 H50 N O8 P	Full match	Invalid mass	No results		511.327	10.276	72574	3	0			62	ddMS2 for preferred ion										72574														71882.6
TRUE	Flurandrenolide	C24 H33 F O6	No match	Invalid mass	No results		436.229	5.432	72386.2	2	0		73.9		ddMS2 for preferred ion
TRUE			No results	No results	No results		122.072	14.343	72381.1	0	0				No MS2											72381.1
TRUE		C25 H49 N O4	Full match	No results	No results		427.366	11.677	71982.2	0	0				ddMS2 for preferred ion
TRUE		C4 H11 N3 O P2	Full match	No results	No results		179.038	7.542	71932.1	0	0				ddMS2 for other ion																							52036.2											28633.7
TRUE			No results	No results	No results		84.0694	14.76	71870	0	0				No MS2
TRUE	[Similar to: 5-Chloro-3-[(1E)-3,4-dihydroxy-3,5-dimethyl-1-hepten-1-yl]-7,8-dihydroxy-7-methyl-1,7,8,8a-tetrahydro-6H-isochromen-6-one; ΔMass: 78.1079 Da]	C5 H10 Cl N10 O2 P	Full match	Invalid mass	No match		308.042	9.106	71403	2	3	Other		61.4	ddMS2 for preferred ion
TRUE	[Similar to: Acetyl-L-carnitine; ΔMass: 0.0671 Da]	C5 H11 N5 P2	Full match	Invalid mass	No results		203.049	0.676	71285.2	29	0			97	ddMS2 for preferred ion																													71285.2
TRUE		C34 H52 N8 O11	Full match	No results	No results		748.376	5.661	71086.3	0	0				ddMS2 for preferred ion																								71086.3
TRUE		C4 H11 N3 O P2	Full match	No results	No results		179.038	5.234	70596.5	0	0				No MS2																			70596.5
TRUE		C4 H11 N3 O P2	Full match	No results	No results		179.038	6.03	70210.2	0	0				ddMS2 for other ion																													28035.6
TRUE	[Similar to: Benzaldehyde 1-[2-(tert-butyl)-5-(trifluoromethyl)pyrazolo[1,5-a]pyrimidin-7-yl]hydrazone; ΔMass: 43.1889 Da]	C3 H4 Cl2 N8 O6	Full match	Invalid mass	No results		317.963	0.688	70030.4	16	0			76.4	ddMS2 for preferred ion
TRUE			No results	No results	No results		1616.65	5.717	69927.4	0	0				No MS2																	69927.4
TRUE	[Similar to: Cefadroxil; ΔMass: -96.1427 Da]	C18 H37 N O12	Full match	Invalid mass	No results		459.232	5.618	69680	2	0			69.7	ddMS2 for preferred ion																																69680
TRUE		C7 H5 N6 O P	Full match	No results	No results		220.027	14.942	69288.1	0	0				ddMS2 for other ion													55391.8									69288.1										34626.1
TRUE	[Similar to: N-Phenylacetylglutamine; ΔMass: -45.0577 Da]	C15 H23 N3 O4	Full match	Invalid mass	No results		309.169	5.206	69271.5	16	0			96.8	ddMS2 for preferred ion																								69271.5
TRUE			No results	No results	No results		139.896	0.595	69140.1	0	0				No MS2																														69140.1
TRUE		C4 H8 N P S	Full match	No results	No results		133.012	0.571	69125.7	0	0				No MS2		46845		46776.4																		59024.6			54846.7	24253.6		66983.1
TRUE			No results	No results	No results		116.067	0.627	68989.7	0	0				No MS2																								68989.7
TRUE		C13 H24 N6 O5	Full match	No results	No results		344.181	6.304	68696.6	0	0				ddMS2 for preferred ion															52212.4					68696.6		57953.2			62524.8		59080.7				67933.6		50824.1	59503
TRUE		C21 H41 N10 O P S	Full match	No results	No results		512.293	9.233	68464.2	0	0				ddMS2 for other ion																										68464.2
TRUE	Choline	C5 H13 N O	Full match	Full match	No results		103.1	9.714	67437	1	0		90.6		ddMS2 for preferred ion						67437
TRUE		C2 H5 N7 O	Full match	No results	No results		143.056	0.576	67010.8	0	0				No MS2																									67010.8
TRUE	[Similar to: Fluazifop-butyl; ΔMass: 293.0871 Da]	C7 H6	Full match	Invalid mass	No results		90.0473	5.204	65573.3	2	0			91.4	ddMS2 for preferred ion																						65573.3
TRUE	[Similar to: Methohexital; ΔMass: 142.6024 Da]		No results	Invalid mass	No results		119.529	1.016	64576.2	9	0			77	ddMS2 for preferred ion													64576.2
TRUE		C5 H10 N6 O4	Full match	No results	No results		218.076	0.564	64278.5	0	0				ddMS2 for preferred ion		39486.9			47340.4						45328.3		48020.9	56788.6		49865.2	44983	27822.1		43521.5	64278.5	38305.4	57978.3	52967	51654.7		36885.2		40825.3	47469.7	48381.7			42533.6
TRUE			No results	No results	No results		82.0079	0.489	63686	0	0				ddMS2 for preferred ion						48988.2		50339.5					57793.6		51851.7					57893.8	53632.3	55590.9		58740.3			60067.5		51960.8				63686	57439.7
TRUE	Acetanilide	C8 H9 N O	Full match	Full match	No results		135.069	0.677	63662.1	2	0		53.6		ddMS2 for preferred ion																63662.1
TRUE			No results	No results	No results		1947.61	0.554	63418.3	0	0				No MS2	58510.3	47593.8	44693.7		48209.9		37551.3	49899.4	43173.7		44362.4	54023	49438.4	63418.3	44552.7	50958.8		36826.8	41994.1				50452.3	44257.1	42998	47480.3	35030.7	33630.1	48434.9	35857	42864		35705.1	34536.3
TRUE		C14 H20 N2 O4	Full match	No results	No results		280.142	4.793	63045.1	0	0				No MS2																															63045.1
TRUE	Phthaldialdehyde	C8 H6 O2	Full match	Full match	No results		134.037	5.527	62461.1	2	0		90		ddMS2 for preferred ion																																		62461.1
TRUE	[Similar to: N-Phenylacetylglutamine; ΔMass: -1.0202 Da]	C14 H19 N O4	Full match	Invalid mass	No results		265.131	5.172	62420.9	6	0			68.6	ddMS2 for preferred ion																						62420.9
TRUE		C6 H3 O15 P S	Full match	No results	No results		377.893	0.558	62200.3	0	0				No MS2	45873.7	48312.4	45362.1	36423.6	48567.4	50920.4	43930.4	56134.4	40511.3	42564.4	51873.5	43446.6	49572.8	38083.2	45436.7	54792.3	31632.6	48226.1	41073.9	47900.3	54542.6	47171.4	43088.7	53057.5	44324.6	46896.4	54565.1	55332.1	35471.9	40633.9	40042.1	58376.1	43780.9	62200.3
TRUE	Prolylleucine	C11 H20 N2 O3	Full match	Full match	No results		228.147	0.936	62097	2	0		85.2		ddMS2 for preferred ion													56139											62097
TRUE		C5 H4 Cl N6 O7 P3 S	Full match	No results	No results		419.878	0.572	62058.3	0	0				No MS2																									62058.3
TRUE		C7 H11 N4 P	Full match	No results	No results		182.072	0.493	61994	0	0				No MS2																				54790.5				46794.7			44296.4				45322.6		61994	48618.1
TRUE	DL-α-Aminocaprylic acid	C8 H17 N O2	Full match	Full match	No results		159.126	5.259	61897.8	1	0		89.5		ddMS2 for preferred ion
TRUE		C17 H26 N4 O4 S	Full match	No results	No results		382.168	9.163	61779.9	0	0				ddMS2 for preferred ion																					61779.9
TRUE		C7 H14 O	Full match	No results	No results		114.105	6.985	61551.1	0	0				ddMS2 for preferred ion
TRUE		C4 H6 N2 O	Full match	No results	No results		98.0485	14.618	61154.9	0	0				No MS2										61154.9
TRUE			No results	No results	No results		86.093	0.934	60772.7	0	0				ddMS2 for preferred ion
TRUE		C33 H55 N9 O5 S	Full match	No results	No results		689.402	6.37	60154.8	0	0				ddMS2 for other ion																				60154.8
TRUE	Desmethylcitalopram	C19 H19 F N2 O	No match	Full match	No results		310.148	7.228	60139	1	0		93.9		ddMS2 for preferred ion																						60139
TRUE		C7 H5 N3 O2 S	Full match	No results	No results		195.011	10.725	60034.3	0	0				No MS2
TRUE		C3 H7 Cl3 N2 O6	Full match	No results	No results		271.937	0.524	60000.9	0	0				No MS2													29769.2		43818					26822.2		50668.4	26515.3	27992.9			48407.4			29746			60000.9	29367.2
TRUE	Methionine	C5 H11 N O2 S	Full match	Full match	Full match		149.051	0.671	59983	2	27	Other	88.4		ddMS2 for preferred ion	32094.2	28768.1	41539.5	37575.9	30648.5					29136.7	31665.5			27182	59983	35839.7	58880.3	24190.4	32059.6	25260.9	33002.1	41608.9		27434.8	47977.7	37718.4	32291.6	42769	32890.4	34435.8		34216.3
TRUE		C4 H6 O2 S	Full match	No results	No results		118.009	0.661	59949.7	0	0				No MS2																															59949.7
TRUE			No results	No results	No results		84.0694	14.885	59538	0	0				No MS2									29422.7										59538
TRUE		C5 H4 N4 O4	Full match	No results	Partial match		184.023	0.933	58847.6	0	2	Other			ddMS2 for preferred ion		34203.2	35300.5	39316	38634.4	47826.4	43524.7	41667.4	35362			37177.6		27857.4	40367.5				31810.7	40331.3		49994.2	32972.3	40102.2	35274.3		32289.9	35820.9	36004.4	33618.8	36170.5		49029.7
TRUE	[Similar to: N-Phenylacetylglutamine; ΔMass: 21.9844 Da]	C11 H18 N2 O4	Full match	Invalid mass	No results		242.127	5.279	58831.7	15	0			85.9	ddMS2 for preferred ion													58831.7
TRUE		C9 H12 N2 O6	Full match	No results	Partial match		244.069	0.93	58816.6	0	2	Other			ddMS2 for preferred ion																								58816.6
TRUE	Tamsulosin	C20 H28 N2 O5 S	Full match	Full match	No results		408.172	6.731	58629.1	1	0		91.3		ddMS2 for preferred ion																									58629.1
TRUE		C5 H4 N4 O	Full match	No results	Partial match		136.039	0.756	58404.2	0	5	Other			No MS2																			58404.2													52410.7
TRUE	[Similar to: Napropamide ; ΔMass: 74.1463 Da]	C5 H4 N5 O2 P	Full match	Invalid mass	No results		197.011	14.81	58397.3	1	0			62.5	ddMS2 for other ion	58397.3
TRUE	5-Fluoro-3,5-AB-PFUPPYCA	C20 H26 F2 N4 O2	No match	Full match	No results		392.202	5.252	57932.3	4	0		83.7		ddMS2 for preferred ion
TRUE		C8 H13 N3 O	Full match	No results	No results		167.106	0.652	57622.4	0	0				No MS2																						57622.4
TRUE	[Similar to: 3,14-dihydro-15-keto-tetranor Prostaglandin E2; ΔMass: 101.1672 Da]	C5 H4 N5 O2 P	Full match	Invalid mass	No results		197.011	13.795	57532.3	24	0			79.2	ddMS2 for other ion												57532.3
TRUE	[Similar to: γ-Cyhalothrin; ΔMass: -84.2047 Da]	C24 H39 N9 O5	Full match	Invalid mass	No results		533.305	5.8	57276.8	25	0			73.5	ddMS2 for preferred ion																																57276.8
TRUE			No results	No results	No results		84.0694	14.511	57019	0	0				No MS2
TRUE	Acetophenone	C8 H8 O	Full match	Full match	Partial match		120.058	6.122	56164.5	1	2	Other	80.2		ddMS2 for preferred ion																														56164.5
TRUE		C11 H14 Cl O7 P S2	Full match	No results	No results		387.961	6.292	56037.9	0	0				ddMS2 for preferred ion													56037.9
TRUE			No results	No results	No results		98.0486	14.389	55919.1	0	0				ddMS2 for preferred ion																		55919.1
TRUE		C4 H N4 O7 P3	Full match	No results	No results		309.905	0.559	55809.7	0	0				No MS2	36161.2	38977.7			50148.4	43156.6	41436.8	47974.4	35498.5			34544.6	43696.5			49534.2		40844.8	36057.9	45767.1	43342.6	42809.9		43375.3	34791.4		49341.4	40690.3				49084.4	40720.9	47568.3
TRUE	[Similar to: 2-Aminooctadec-4-yne-1,3-diol; ΔMass: -79.9663 Da]	C18 H36 N O5 P	Full match	Invalid mass	No results		377.233	9.361	55750.4	3	0			72.4	ddMS2 for preferred ion													55750.4
TRUE			No results	No results	No results		1251.7	8.301	55732.3	0	0				ddMS2 for other ion
TRUE			No results	No results	No results		73.0535	5.078	55530.4	0	0				No MS2																						55530.4
TRUE	6-Aminocaproic acid	C6 H13 N O2	Full match	Full match	Partial match		131.095	0.624	55455.6	3	6	Superpathway of jasmonoyl-amino acid conjugates biosynthesis;Superpathway of indole-3-acetate conjugate biosynthesis;Superpathway of jasmonoyl-amino acid conjugates biosynthesis;Superpathway of indole-3-acetate conjugate biosynthesis;Superpathway of linamarin and lotaustralin biosynthesis;Superpathway of linamarin and lotaustralin biosynthesis;Superpathway of branched chain amino acid biosynthesi…	52.9		ddMS2 for preferred ion
TRUE		C7 H14 O	Full match	No results	No results		114.105	6.567	55263.7	0	0				No MS2
TRUE			No results	No results	No results		138.117	0.624	55153.1	0	0				No MS2										55153.1
TRUE			No results	No results	No results		1743.65	0.553	54904.7	0	0				No MS2	52938.6	38507.1	37072.8	33085.7	41903.7	34948	35756.3	40336.3	37381.9	31514.7	50187	44254.6	46905.6	52631		45246.7	40052.9	31565.3		40501.2	34762	35192.1	45092	33421.6	37593.2	34075.5			45880.8		36411.7		32488.6	38593.4
TRUE		C4 H11 N3 O P2	Full match	No results	No results		179.038	4.802	54278.9	0	0				ddMS2 for other ion																												54278.9
TRUE		C11 H14 O9	Full match	No results	No results		290.063	1.122	54152.6	0	0				ddMS2 for preferred ion
TRUE	[Similar to: N3-(1,3,5-Trimethyl-1H-pyrazol-4-yl)-2,5-dichlorothiophene-3-sulfonamide; ΔMass: 256.9135 Da]	C4 H6 N2	Full match	Invalid mass	No results		82.0535	14.25	54060.3	12	0			99.4	ddMS2 for other ion																54060.3
TRUE			No results	No results	No results		122.072	14.904	53960	0	0				No MS2														53960
TRUE	[Similar to: Butyryl trihexyl citrate; ΔMass: 305.2970 Da]	C6 H11 N O7	Full match	Invalid mass	No results		209.054	0.931	53418.8	8	0			87.9	ddMS2 for preferred ion													48027.2									51962.7											48922.1
TRUE	[Similar to: (1E,4S,5E,7R,9E,11aR,14S,14aR,15S,15aR,16aS)-7-Hydroxy-14-(1H-indol-3-ylmethyl)-4,6,15,15a-tetramethyl-4,7,14,14a,15,15a,16a,16b-octahydro-3H-cyclotrideca[d]oxireno[f]isoindole-8,11,12(13H)-trione; ΔMass: 340.1913 Da]	C7 H13 N2 O2 P	Full match	Invalid mass	No results		188.071	7.669	53400.7	42	0			94	ddMS2 for preferred ion																						53400.7
TRUE	[Similar to: Bromhexine; ΔMass: -3.9771 Da]	C13 H15 Cl N2 O S4	Full match	Invalid mass	No results		377.976	6.295	53151.6	1	0			94.2	ddMS2 for preferred ion													53151.6
TRUE	N-(2-Morpholinoethyl)-4-(1H-pyrazol-1-yl)benzamide	C16 H20 N4 O2	No match	Invalid mass	No results		300.155	6.109	52692.2	2	0		57.5		ddMS2 for preferred ion																			52692.2
TRUE			No results	No results	No results		973.807	0.553	52248	0	0				No MS2						43808.3														44511.7	41554.9	37830										42966.7
TRUE	Phenazone	C11 H12 N2 O	Full match	Full match	No results		188.095	5.844	51661.5	1	0		95.6		ddMS2 for preferred ion
TRUE			No results	No results	No results		84.0693	14.615	51320.1	0	0				No MS2										51320.1
TRUE	[Similar to: 4-((4Z,6E)-5,7-Dimethyl-2,3-dihydro-1H-1,4-diazepin-6-yl)morpholine; ΔMass: 87.0808 Da]		No results	Invalid mass	No results		122.072	14.576	50574.9	12	0			88.2	ddMS2 for preferred ion
TRUE	[Similar to: 2-{5-[(2S)-1-(1H-Imidazol-2-ylmethyl)-2-pyrrolidinyl]-1,2,4-oxadiazol-3-yl}-4-(2-methoxyethoxy)pyridine; ΔMass: 290.1372 Da]		No results	Invalid mass	No results		80.0381	14.948	50290.4	58	0			76.1	ddMS2 for preferred ion										50290.4
TRUE	[Similar to: PEG n8; ΔMass: -207.1474 Da]	C26 H51 N5 O9	Full match	Invalid mass	No results		577.368	6.264	49206.7	18	0			63.6	ddMS2 for preferred ion																			49206.7
TRUE	[Similar to: Hydrolyzed fumonisin B1; ΔMass: 307.2969 Da]	C4 H6 N2 O	Full match	Invalid mass	No results		98.0485	14.512	49041.8	11	0			75.5	ddMS2 for preferred ion
TRUE		C4 H11 N3 O P2	Full match	No results	No results		179.038	7.328	48546.4	0	0				ddMS2 for other ion												48546.4
TRUE			No results	No results	No results		73.0535	2.906	47437.1	0	0				No MS2																							47437.1
TRUE		C11 H5 N8 O2 P	Full match	No results	No results		312.029	0.528	46815.8	0	0				No MS2
TRUE	[Similar to: N2-{[(3R,4R,5R)-4,5-dihydroxy-3-{[(4-methylphenyl)carbamoyl]amino}-1-cyclohexen-1-yl]carbonyl}-L-α-glutamine; ΔMass: 361.1273 Da]	C3 H7 N O	Full match	Invalid mass	Partial match		73.0528	1.077	46411.1	12	1	Other		70.9	ddMS2 for other ion
TRUE	[Similar to: 2-{(3R,4S)-3-[(5-Butyl-1,2-oxazol-3-yl)methyl]-4-piperidinyl}-1-(4-methyl-1-piperazinyl)ethanone; ΔMass: 240.1961 Da]		No results	Invalid mass	No results		122.072	14.683	46313.8	14	0			84	ddMS2 for preferred ion																		46313.8	40689.4
TRUE		C6 H14 N7 O4 P	Full match	No results	No results		279.085	0.576	46063.5	0	0				No MS2					24376.2	22552.4	31358.1	26767.4	23242.3	22456.2				27915						25961.3					27546.5					21165.2
TRUE		C4 H7 N3 O4	Full match	No results	No results		161.043	0.655	45902.5	0	0				No MS2
TRUE	Uracil	C4 H4 N2 O2	Full match	Full match	Full match		112.028	0.945	44889.2	3	5	Other	83.3		ddMS2 for preferred ion				35578.7			41139.3
TRUE	Nicotinuric acid	C8 H8 N2 O3	No match	Invalid mass	No results		180.051	0.743	44802.5	1	0		65.2		ddMS2 for preferred ion													44802.5
TRUE		C5 H2 Cl N2 O3 P	Full match	No results	No results		203.95	0.525	44542.3	0	0				No MS2																											27335.6							24626.8
TRUE	[Similar to: 2,3-Dinor-8-epi-prostaglandin F2α; ΔMass: 212.1045 Da]	C7 H14 O	Full match	Invalid mass	No results		114.105	7.331	44530.7	2	0			61.2	ddMS2 for preferred ion																																	44530.7
TRUE		C4 H5 N2 O17 P3	Full match	No results	No results		445.881	0.557	44361	0	0				No MS2	34479.7	35910.5	38340.6		35889.6	40708.2		35215	30948.7	32356.1	43055.4	33806.5	38535	31482.8	35834.8	38902.8		37987.1	31766.8	31807.6	34528.4	32283.5	34062.5	37562.9	28489		34643	42653.6				39367.7	35328.9	44361
TRUE		C4 H11 N3 O P2	Full match	No results	No results		179.038	5.755	44332.6	0	0				ddMS2 for other ion																				33575.7
TRUE		C5 H12 N2 O2	Full match	No results	Partial match		132.09	0.549	44040.7	0	9	Arginine, ornithine and proline interconversion;Arginine, ornithine and proline interconversion;Other			No MS2
TRUE		C3 H6 N6 O2	Full match	No results	No results		158.055	0.496	43984.6	0	0				No MS2																																	43984.6
TRUE			No results	No results	No results		82.0537	13.786	43680.8	0	0				No MS2
TRUE	[Similar to: 1-{(1S,2S,3S,4R,5R)-3-Hydroxy-4-[(2-methoxyethyl)amino]-6,8-dioxabicyclo[3.2.1]oct-2-yl}-3-(3-methoxyphenyl)urea; ΔMass: 227.1158 Da]	C6 H8 N2 O2	Full match	Invalid mass	No results		140.059	0.928	43636.4	38	0			80.5	ddMS2 for preferred ion													43636.4
TRUE			No results	No results	No results		230.138	0.607	43082.3	0	0				No MS2
TRUE		C9 H11 N6 P S	Full match	No results	No results		266.051	0.661	42729.6	0	0				No MS2																								42729.6
TRUE	[Similar to: Sparfloxacin; ΔMass: 279.0996 Da]		No results	Invalid mass	No results		113.066	1.608	42720.7	7	0			78.9	ddMS2 for preferred ion						42720.7
TRUE		C5 H11 N O2	Full match	No results	Partial match		117.079	5.508	41977.4	0	8	Superpathway of jasmonoyl-amino acid conjugates biosynthesis;Superpathway of indole-3-acetate conjugate biosynthesis;Superpathway of jasmonoyl-amino acid conjugates biosynthesis;Superpathway of indole-3-acetate conjugate biosynthesis;Superpathway of linamarin and lotaustralin biosynthesis;Superpathway of linamarin and lotaustralin biosynthesis;Superpathway of branched chain amino acid biosynthesi…			No MS2
TRUE	[Similar to: Cytidine 5'-diphosphocholine; ΔMass: -297.4864 Da]	C44 H84 N O8 P	Full match	Invalid mass	No results		785.594	14.712	41763	13	0			96.6	ddMS2 for preferred ion												41763
TRUE		C4 H9 N S	Full match	No results	No results		103.046	0.931	41669.4	0	0				ddMS2 for preferred ion																												41669.4			37233.9	26734.6
TRUE			No results	No results	No results		1879.63	0.554	41549.2	0	0				No MS2		25148.2									29022.9	41549.2		31340.4		33587	26037.1						38112.6										26157.5	26341.9
TRUE			No results	No results	No results		80.0381	14.852	41394.7	0	0				ddMS2 for preferred ion															41394.7
TRUE		C4 H4 N8 O	Full match	No results	No results		180.051	0.931	41314.3	0	0				No MS2													41314.3
TRUE		C2 H7 O3 P	Full match	No results	No results		110.013	14.647	40962.9	0	0				ddMS2 for preferred ion
TRUE			No results	No results	No results		83.0377	0.943	40688.7	0	0				ddMS2 for preferred ion																						36981.7
TRUE	[Similar to: Cefmetazole; ΔMass: 324.0100 Da]	C5 H9 N O2 S	Full match	Invalid mass	No results		147.035	0.686	40392.5	4	0			68.4	ddMS2 for preferred ion																	40392.5
TRUE		C7 H14 O	Full match	No results	No results		114.105	1.888	40264.8	0	0				ddMS2 for preferred ion
TRUE		C25 H50 N2 O16	Full match	No results	No results		634.315	5.934	40121.9	0	0				No MS2																										40121.9
TRUE			No results	No results	No results		105.944	0.564	39850.7	0	0				No MS2																				39360.1												39850.7
TRUE		C9 H18 S3	Full match	No results	No results		222.057	10.961	39686	0	0				No MS2
TRUE		C4 H6 N2 O	Full match	No results	No results		98.0485	14.671	39667.1	0	0				ddMS2 for preferred ion																			39667.1
TRUE		C3 H5 N7	Full match	No results	No results		139.061	0.595	39439.3	0	0				No MS2																													39439.3
TRUE			No results	No results	No results		83.0741	0.66	39426.1	0	0				ddMS2 for preferred ion																																39426.1
TRUE		C4 H11 N3 O P2	Full match	No results	No results		179.038	11.272	38468.5	0	0				No MS2
TRUE			No results	No results	No results		80.0381	14.742	37509.7	0	0				No MS2			37509.7
TRUE		C3 H3 N7 O	Full match	No results	No results		153.04	0.954	37490.8	0	0				No MS2
TRUE		C17 H32 O2	Full match	No results	No results		268.239	0.488	37165	0	0				ddMS2 for preferred ion
TRUE		C4 H4 N8 O2	Full match	No results	No results		196.046	0.933	36773.2	0	0				No MS2													36773.2
TRUE		C10 H22 N2 O3	Full match	No results	No results		218.163	0.642	36696.4	0	0				No MS2																36696.4
TRUE		C7 H13 N O2	Full match	No results	No results		143.095	0.928	36552.3	0	0				No MS2																						36552.3
TRUE			No results	No results	No results		675.85	0.554	36358.1	0	0				No MS2																25207.5
TRUE		C7 H14 O	Full match	No results	No results		114.105	3.087	35291.6	0	0				No MS2																												35291.6
TRUE			No results	No results	No results		84.0693	14.973	34944.9	0	0				No MS2
TRUE		C2 H2 N4 P2	Full match	No results	No results		143.975	14.268	34597.5	0	0				No MS2
TRUE		C5 H17 N4 O2 P3	Full match	No results	No results		258.057	0.532	34353.3	0	0				No MS2
TRUE		C6 H21 N4 O18 P3	Full match	No results	No results		530.007	0.541	34206.2	0	0				No MS2																								34206.2
TRUE			No results	No results	No results		222.057	7.559	34114.8	0	0				No MS2
TRUE		C6 H10 O	Full match	No results	Partial match		98.0736	1.454	33896.8	0	1	Superpathway of lipoxygenase;Superpathway of lipoxygenase			No MS2																						33896.8
TRUE			No results	No results	No results		75.0691	0.678	33848.1	0	0				No MS2
TRUE			No results	No results	No results		98.5243	7.423	33683	0	0				No MS2
TRUE		C6 H9 N3	Full match	No results	No results		123.08	13.698	33527.6	0	0				No MS2														33527.6
TRUE			No results	No results	No results		1419.69	0.555	33257	0	0				No MS2		25443.6														29218.1												31663.1						25558.9
TRUE		C7 H11 N O2	Full match	No results	No results		141.079	0.932	32907.8	0	0				No MS2																						32907.8
TRUE			No results	No results	No results		81.0459	14.512	32121.1	0	0				No MS2
TRUE			No results	No results	No results		84.0693	13.818	31955.5	0	0				No MS2
TRUE		C4 H8 Cl N6 P	Full match	No results	No results		206.024	9.106	31580.7	0	0				No MS2
TRUE			No results	No results	No results		1283.71	0.555	31027.9	0	0				No MS2					31007.9																											22710.7		31027.9
TRUE			No results	No results	No results		271.787	0.591	30653	0	0				No MS2																												30653
TRUE		C6 H Cl O9 S	Full match	No results	No results		283.903	0.576	30306.4	0	0				No MS2									30306.4
TRUE			No results	No results	No results		82.0537	14.269	29655.7	0	0				ddMS2 for preferred ion																			29655.7
TRUE	[Similar to: AKB48 N-(4-hydroxypentyl) metabolite; ΔMass: 124.1481 Da]	C8 H19 N O6 S	Full match	Invalid mass	No results		257.093	9.095	29282.7	6	0			81.5	ddMS2 for preferred ion
TRUE			No results	No results	No results		1351.7	0.555	29090.8	0	0				No MS2						25631.7					26935.2		29090.8									22110												23346.2
TRUE		C2 H2 N4 P2	Full match	No results	No results		143.975	13.966	27968.3	0	0				No MS2
TRUE		C5 H5 N7	Full match	No results	No results		163.061	6.154	27914.3	0	0				No MS2
TRUE		C4 H12 N P	Full match	No results	No results		105.071	14.618	27777.1	0	0				No MS2										27777.1
TRUE			No results	No results	No results		158.02	0.661	26704.5	0	0				No MS2
TRUE		C7 H14 O	Full match	No results	No results		114.105	1.327	26699.4	0	0				No MS2
TRUE		C7 H18 N6 O5 P2 S	Full match	No results	No results		360.055	0.927	26598.6	0	0				No MS2																						26598.6
TRUE			No results	No results	No results		1555.66	0.557	26357.7	0	0				No MS2																26357.7
TRUE	[Similar to: Hydrolyzed fumonisin B1; ΔMass: 306.8399 Da]		No results	Invalid mass	No results		98.5055	12.612	26340.4	23	0			82.8	ddMS2 for preferred ion
TRUE			No results	No results	No results		82.0537	11.218	26309.1	0	0				No MS2														26309.1
TRUE			No results	No results	No results		80.0381	14.541	26045.8	0	0				No MS2																	26045.8
TRUE		C4 H11 N3 O P2	Full match	No results	No results		179.038	4.316	26032.8	0	0				No MS2														26032.8
TRUE		C5 H7 N3	Full match	No results	No results		109.064	14.758	25872	0	0				No MS2
TRUE			No results	No results	No results		70.079	1.963	25163.4	0	0				ddMS2 for preferred ion																								25163.4
TRUE			No results	No results	No results		84.0693	14.74	24972	0	0				ddMS2 for preferred ion			22128.2							24972
TRUE	Choline	C5 H13 N O	Full match	Full match	No results		103.1	9.978	24651.5	1	0		93.2		ddMS2 for preferred ion
TRUE			No results	No results	No results		1487.67	0.556	24609.9	0	0				No MS2																24609.9																		22717.4
TRUE		C3 H Cl2 O4 P S2	Full match	No results	No results		265.842	0.58	24481.7	0	0				No MS2
TRUE			No results	No results	No results		1063.78	0.555	24469.2	0	0				No MS2
TRUE		C12 H3 Cl N4 O14 P2 S	Full match	No results	No results		555.853	0.574	24340.4	0	0				No MS2							24340.4
TRUE			No results	No results	No results		1247.68	0.572	24083.5	0	0				No MS2					24083.5
TRUE		C3 H6 N P S	Full match	No results	No results		118.996	0.578	23913.4	0	0				No MS2																															23913.4
TRUE		C9 H8 O17 P2 S2	Full match	No results	No results		513.868	0.555	23800.4	0	0				No MS2
TRUE			No results	No results	No results		90.0475	14.95	23543.9	0	0				ddMS2 for preferred ion	23543.9
TRUE			No results	No results	No results		1677.67	0.557	23061.3	0	0				No MS2														23061.3
TRUE		C57 H114 N10 O17 P2 S2	Full match	No results	No results		1336.73	0.557	22667	0	0				No MS2																22667
TRUE		C2 H2 N4 P2	Full match	No results	No results		143.975	14.874	22349.9	0	0				No MS2
TRUE		C4 H4 N2	Full match	No results	No results		80.0377	14.927	22291.5	0	0				No MS2
TRUE			No results	No results	No results		78.0112	4.296	22056.4	0	0				No MS2																															22056.4
TRUE			No results	No results	No results		1215.73	0.555	21893.7	0	0				No MS2
TRUE		C44 H82 N O8 P	Full match	No results	No results		783.578	14.987	21832.5	0	0				No MS2					21832.5
TRUE		C4 H6 N2 O	Full match	No results	No results		98.0484	14.837	21830.5	0	0				No MS2												21830.5
TRUE			No results	No results	No results		743.837	0.555	21726.4	0	0				No MS2					21726.4
TRUE			No results	No results	No results		82.0537	14.848	21455.9	0	0				No MS2																		21455.9
TRUE		C4 H6 N2 O	Full match	No results	No results		98.0485	14.597	21319	0	0				ddMS2 for preferred ion													21319
TRUE		C4 H11 N3 O P2	Full match	No results	No results		179.038	3.32	21002.9	0	0				ddMS2 for other ion
TRUE	Choline	C5 H13 N O	Full match	Full match	No results		103.1	11.112	20270.2	1	0		80		ddMS2 for preferred ion
TRUE		C7 H3 N	Full match	No results	No results		101.027	8.37	19156.2	0	0				No MS2													19156.2
TRUE			No results	No results	No results		80.0632	2.31	18562.1	0	0				ddMS2 for preferred ion																							18562.1
TRUE			No results	No results	No results		145.973	14.266	18385	0	0				No MS2
TRUE			No results	No results	No results		84.0693	14.595	16598	0	0				No MS2													16598
TRUE		C4 H6 N2 O	Full match	No results	No results		98.0485	14.582	16443.9	0	0				No MS2
TRUE			No results	No results	No results		84.0694	14.674	16395	0	0				No MS2	16395
TRUE			No results	No results	No results		98.0485	14.472	15716.9	0	0				ddMS2 for preferred ion		15716.9
[truncated: 35 more columns]
